# Supplementary material for: Identification and validation of telomerase related lncRNAs signature to predict prognosis and tumor immunotherapy response in bladder cancer
Source: Sci Rep. 2023 Dec 9;13:21816. doi: 10.1038/s41598-023-49167-1 (PMC10710514; doi:10.1038/s41598-023-49167-1)
Supplement: Supplementary file 2 — Supplementary Table S1. [file 41598_2023_49167_MOESM2_ESM.xlsx]

## Sheet: Sheet1
Table S1.Telomerase regulation-related genes
ABL1
ACD
AKT1
ATM
BLM
CCND1
CDKN1B
DKC1
E2F1
EGF
EGFR
ESR1
FOS
HDAC1
HDAC2
HNRNPC
HSP90AA1
HUS1
IFNAR2
IFNG
IL2
IRF1
JUN
MAPK1
MAPK3
MAX
MRE11
MTOR
MXD1
MYC
NBN
NCL
NFKB1
NR2F2
PARP2
PINX1
POT1
PTGES3
RAD1
RAD50
RAD9A
RBBP4
RBBP7
RPS6KB1
SAP18
SAP30
SIN3A
SIN3B
SMAD3
SMG5
SMG6
SP1
SP3
TERF1
TERF2
TERF2IP
TERT
TGFB1
TINF2
TNKS
UBE3A
WRN
WT1
XRCC5
XRCC6
YWHAE
ZNFX1
