# Supplementary material for: Identification and validation of telomerase related lncRNAs signature to predict prognosis and tumor immunotherapy response in bladder cancer
Source: Sci Rep. 2023 Dec 9;13:21816. doi: 10.1038/s41598-023-49167-1 (PMC10710514; doi:10.1038/s41598-023-49167-1)
Supplement: Supplementary file 3 — Supplementary Table S2. [file 41598_2023_49167_MOESM3_ESM.xlsx]

## Sheet: GO
Table S2.GO enrichment pathway results
ONTOLOGY	ID	Description	GeneRatio	BgRatio	pvalue	p.adjust	qvalue	geneID	Count
BP	GO:0008544	epidermis development	54/612	355/18800	1.85379e-21	8.06215e-18	6.75756e-18	KRT16/ANXA1/KRT84/KRT4/KRT77/KRT6B/KLK7/TCHH/KRT31/EREG/GLI2/KRT14/SPRR2A/PTHLH/KRT6A/SULT2B1/DSP/CASP14/TGM1/ABCA12/KRT5/INHBA/SOSTDC1/SCEL/KRT78/KLK5/SPRR2F/SPRR4/COL17A1/CALML5/SPRR2G/SFN/KRT17/S100A7/CD109/KRT75/KRT79/KRT34/KRT1/LAMC2/KRT9/CDH23/SPRR2E/KRTAP5-9/FOXE1/BNC1/CDH3/SPRR1B/FGF7/EMP1/KRTDAP/KRT6C/SPRR2D/LAMA3	54
BP	GO:0031424	keratinization	27/612	85/18800	7.3841e-20	1.60567e-16	1.34585e-16	KRT16/KRT84/KRT4/KRT77/KRT6B/TCHH/SPRR2A/KRT6A/CASP14/TGM1/ABCA12/KRT5/KRT78/KLK5/SPRR2F/SPRR4/SPRR2G/SFN/KRT17/KRT75/KRT79/KRT1/SPRR2E/CDH3/SPRR1B/KRT6C/SPRR2D	27
BP	GO:0030216	keratinocyte differentiation	33/612	167/18800	5.1674e-17	7.491e-14	6.27884e-14	KRT16/ANXA1/KRT84/KRT4/KRT77/KRT6B/TCHH/EREG/SPRR2A/KRT6A/DSP/CASP14/TGM1/ABCA12/KRT5/SCEL/KRT78/KLK5/SPRR2F/SPRR4/SPRR2G/SFN/KRT17/S100A7/CD109/KRT75/KRT79/KRT1/SPRR2E/CDH3/SPRR1B/KRT6C/SPRR2D	33
BP	GO:0045109	intermediate filament organization	22/612	68/18800	1.28876e-16	1.40121e-13	1.17447e-13	KRT16/KRT84/KRT4/DES/KRT77/KRT6B/TCHH/KRT31/KRT14/KRT33A/KRT6A/DSP/KRT5/KRT78/KRT17/PKP1/KRT75/KRT79/KRT34/KRT1/KRT9/KRT6C	22
BP	GO:0045103	intermediate filament-based process	24/612	89/18800	5.71745e-16	4.97304e-13	4.16832e-13	KRT16/KRT84/KRT4/DES/KRT77/KRT6B/TCHH/KRT31/KRT14/KRT33A/KRT6A/SYNM/DSP/KRT5/KRT78/SYNC/KRT17/PKP1/KRT75/KRT79/KRT34/KRT1/KRT9/KRT6C	24
BP	GO:0043588	skin development	41/612	296/18800	4.18888e-15	3.03624e-12	2.54493e-12	KRT16/ANXA1/KRT84/KRT4/KRT77/KRT6B/TCHH/EREG/GLI2/SPRR2A/KRT6A/DSP/CASP14/TGM1/ABCA12/KRT5/INHBA/SOSTDC1/SCEL/KRT78/COL5A3/KLK5/SPRR2F/ITGA2/SPRR4/SPRR2G/SFN/KRT17/S100A7/CD109/KRT75/KRT79/KRT1/KRT9/SPRR2E/FOXE1/CDH3/SPRR1B/FGF7/KRT6C/SPRR2D	41
BP	GO:0045104	intermediate filament cytoskeleton organization	23/612	88/18800	4.9175e-15	3.05517e-12	2.5608e-12	KRT16/KRT84/KRT4/DES/KRT77/KRT6B/TCHH/KRT31/KRT14/KRT33A/KRT6A/SYNM/DSP/KRT5/KRT78/KRT17/PKP1/KRT75/KRT79/KRT34/KRT1/KRT9/KRT6C	23
BP	GO:0009913	epidermal cell differentiation	35/612	230/18800	2.56685e-14	1.3954e-11	1.1696e-11	KRT16/ANXA1/KRT84/KRT4/KRT77/KRT6B/TCHH/EREG/SPRR2A/KRT6A/SULT2B1/DSP/CASP14/TGM1/ABCA12/KRT5/SCEL/KRT78/KLK5/SPRR2F/SPRR4/SPRR2G/SFN/KRT17/S100A7/CD109/KRT75/KRT79/KRT1/CDH23/SPRR2E/CDH3/SPRR1B/KRT6C/SPRR2D	35
BP	GO:0045229	external encapsulating structure organization	39/612	310/18800	4.65703e-13	2.25038e-10	1.88623e-10	LOX/GAS6/IBSP/IHH/KLK7/OLFML2A/DDR2/MMP3/GREM1/CCDC80/TGM1/SULF2/CAV2/ADAMTS12/CTSG/MYH11/COL5A3/KLK5/CMA1/ADAMTS15/SERPINB5/FAP/COL17A1/TLL1/CTSV/FOXC2/MMP9/COL23A1/HMCN1/APLP1/CYP1B1/COL8A2/COL14A1/PDPN/TPSAB1/HPSE2/TGFBI/CAV1/MMP13	39
BP	GO:0030198	extracellular matrix organization	38/612	307/18800	1.55375e-12	6.75725e-10	5.66382e-10	LOX/GAS6/IBSP/IHH/KLK7/OLFML2A/DDR2/MMP3/GREM1/CCDC80/SULF2/CAV2/ADAMTS12/CTSG/MYH11/COL5A3/KLK5/CMA1/ADAMTS15/SERPINB5/FAP/COL17A1/TLL1/CTSV/FOXC2/MMP9/COL23A1/HMCN1/APLP1/CYP1B1/COL8A2/COL14A1/PDPN/TPSAB1/HPSE2/TGFBI/CAV1/MMP13	38
BP	GO:0043062	extracellular structure organization	38/612	308/18800	1.71921e-12	6.79714e-10	5.69726e-10	LOX/GAS6/IBSP/IHH/KLK7/OLFML2A/DDR2/MMP3/GREM1/CCDC80/SULF2/CAV2/ADAMTS12/CTSG/MYH11/COL5A3/KLK5/CMA1/ADAMTS15/SERPINB5/FAP/COL17A1/TLL1/CTSV/FOXC2/MMP9/COL23A1/HMCN1/APLP1/CYP1B1/COL8A2/COL14A1/PDPN/TPSAB1/HPSE2/TGFBI/CAV1/MMP13	38
BP	GO:0019730	antimicrobial humoral response	23/612	122/18800	8.20248e-12	2.97272e-09	2.49168e-09	KLK3/KLK7/PGLYRP4/KRT6A/PGLYRP3/DEFB1/RNASE7/CTSG/CCL13/H2BC10/IL36RN/KLK5/WFDC12/PF4V1/LEAP2/PI3/PPBP/S100A7/CXCL6/CXCL5/SLPI/DEFB126/NOD2	23
BP	GO:0061844	antimicrobial humoral immune response mediated by antimicrobial peptide	18/612	79/18800	5.69527e-11	1.90529e-08	1.59698e-08	KLK3/KLK7/PGLYRP4/KRT6A/PGLYRP3/DEFB1/RNASE7/CCL13/H2BC10/KLK5/PF4V1/LEAP2/PPBP/S100A7/CXCL6/CXCL5/DEFB126/NOD2	18
BP	GO:0006959	humoral immune response	33/612	317/18800	4.29378e-09	1.33383e-06	1.118e-06	IGHV2-26/KLK3/IGHV3-64D/KLK7/TREM1/PGLYRP4/KRT6A/PGLYRP3/C4B/DEFB1/IGHV3-72/RNASE7/CTSG/CCL13/H2BC10/IL36RN/KLK5/WFDC12/PF4V1/LEAP2/IGHV3-43/PI3/PPBP/S100A7/CXCL6/KRT1/IGHV1-45/CXCL5/SLPI/DEFB126/IGHV3-35/NOD2/C4A	33
BP	GO:0010466	negative regulation of peptidase activity	29/612	262/18800	9.52394e-09	2.76131e-06	2.31449e-06	GAS6/CARD17/SERPINB7/SERPINB13/ECM1/SERPINB3/C4B/SERPINB2/NGF/WFDC12/CRYAB/SPINK1/SERPINB5/SPINK6/SERPINB4/SFN/CST4/PI3/CD109/COL6A3/PRNP/MMP9/SLPI/AMBP/BIRC7/CD44/C4A/GPC3/SPINK4	29
BP	GO:0061448	connective tissue development	28/612	260/18800	3.11655e-08	8.47117e-06	7.1004e-06	LOX/STC1/IHH/SERPINB7/ECM1/PTHLH/BARX2/GREM1/NOG/ROR2/SULF2/ADAMTS12/HAND1/SNAI2/CYTL1/PITX1/CHRDL2/HMGCS2/HYAL1/FOXD1/FOXC2/OXCT1/CHI3L1/CD44/TGFBI/HAND2/MMP13/BMPR1B	28
BP	GO:0042742	defense response to bacterium	34/612	364/18800	3.83269e-08	9.80491e-06	8.21832e-06	IGHV2-26/KLK3/IGHV3-64D/KLK7/TREM1/PGLYRP4/KRT6A/PGLYRP3/DEFB1/IGHV3-72/RNASE7/CTSG/H2BC10/GSDMC/CCL20/KLK5/WFDC12/LEAP2/HP/IGHV3-43/PI3/PPBP/S100A7/GBP6/ACP5/CXCL6/IGHV1-45/S100A8/SLPI/DEFB126/IGHV3-35/TLR6/NOD2/CHGA	34
BP	GO:0010951	negative regulation of endopeptidase activity	27/612	251/18800	5.62664e-08	1.32653e-05	1.11188e-05	GAS6/CARD17/SERPINB7/SERPINB13/SERPINB3/C4B/SERPINB2/NGF/WFDC12/CRYAB/SPINK1/SERPINB5/SPINK6/SERPINB4/SFN/CST4/PI3/CD109/COL6A3/PRNP/MMP9/SLPI/AMBP/BIRC7/CD44/C4A/SPINK4	27
BP	GO:0050673	epithelial cell proliferation	38/612	443/18800	5.87798e-08	1.32653e-05	1.11188e-05	CDH13/FGFBP1/AREG/IHH/KRT4/APOA1/CCL26/ECM1/EREG/TBX1/CCL24/EPGN/SFRP1/NOG/F3/TGM1/CAV2/SNAI2/SPINK1/SERPINB5/FAP/FGF1/MIR149/SFN/PRL/NRARP/CD109/TBX2/APOH/KLK8/HYAL1/COL8A2/NRP2/CDH3/FGF7/NOD2/CAV1/GPC3	38
BP	GO:0051346	negative regulation of hydrolase activity	34/612	371/18800	6.10041e-08	1.32653e-05	1.11188e-05	GAS6/ANXA1/CARD17/APOA1/SERPINB7/SERPINB13/ECM1/SERPINB3/C4B/SERPINB2/NGF/WFDC12/PLIN5/CRYAB/SPINK1/SERPINB5/SPINK6/SERPINB4/SFN/CST4/PI3/CD109/APOA2/COL6A3/GZMA/PRNP/MMP9/SLPI/AMBP/BIRC7/CD44/C4A/GPC3/SPINK4	34
BP	GO:0022617	extracellular matrix disassembly	13/612	62/18800	7.79049e-08	1.61337e-05	1.3523e-05	KLK7/DDR2/MMP3/CTSG/KLK5/CMA1/ADAMTS15/FAP/CTSV/MMP9/PDPN/TPSAB1/MMP13	13
BP	GO:0042060	wound healing	36/612	429/18800	2.26278e-07	4.4731e-05	3.74928e-05	LOX/GAS6/ANXA1/FLNA/EREG/SLC7A11/KRT6A/DSP/NOG/MYLK/CYP4F2/F3/SERPINB2/CTSG/FN1/TGFB3/ITGA5/PF4V1/THBD/ITGA2/FAP/FGF1/TSPAN8/CD109/APOH/KRT1/S100A8/FOXC2/P2RX1/NRG1/CDH3/PDPN/CD44/IL24/P2RY1/CAV1	36
BP	GO:0050678	regulation of epithelial cell proliferation	33/612	382/18800	3.75924e-07	7.10823e-05	5.958e-05	CDH13/FGFBP1/AREG/IHH/KRT4/CCL26/ECM1/EREG/TBX1/CCL24/EPGN/SFRP1/NOG/F3/TGM1/CAV2/SNAI2/SPINK1/SERPINB5/FGF1/MIR149/SFN/PRL/NRARP/CD109/APOH/HYAL1/NRP2/CDH3/FGF7/NOD2/CAV1/GPC3	33
BP	GO:0051216	cartilage development	22/612	195/18800	4.19698e-07	7.60527e-05	6.37462e-05	STC1/IHH/ECM1/PTHLH/BARX2/GREM1/NOG/ROR2/SULF2/ADAMTS12/HAND1/SNAI2/CYTL1/PITX1/CHRDL2/HYAL1/CHI3L1/CD44/TGFBI/HAND2/MMP13/BMPR1B	22
BP	GO:0098742	cell-cell adhesion via plasma-membrane adhesion molecules	27/612	279/18800	4.84009e-07	8.41982e-05	7.05736e-05	CDH13/APOA1/PCDH7/GATA5/IGSF21/CADM3/GPC6/PCDHGB2/DSG1/ITGA5/LGALS7B/CLDN10/CEACAM6/DSC2/CELSR1/IL1RAP/FAT2/MDGA1/CD209/DSC3/HMCN1/CDH23/CDH3/DSG3/DAB1/PCDHGC3/TENM2	27
BP	GO:0006026	aminoglycan catabolic process	9/612	32/18800	5.55325e-07	9.28888e-05	7.78579e-05	PGLYRP4/PGLYRP3/OVGP1/HYAL1/CEMIP/CHI3L1/CD44/HPSE2/CHI3L2	9
BP	GO:0010817	regulation of hormone levels	38/612	496/18800	1.02058e-06	0.000164388	0.000137788	ANXA1/VSNL1/SLC16A1/CYP2C8/CYP2C9/SULT1E1/DHRS2/RBP1/SFRP1/TTR/GPR68/ABCA12/ADH4/SPP1/CTSG/INHBA/GFI1/IL11/PCSK1/CMA1/SULT2A1/SPINK1/AKR1B10/KLK6/BCHE/UGT2B7/FOXD1/CYP3A5/SLC16A2/CYP1B1/FAM3B/OXCT1/FOXE1/CPA3/ADH6/SNAP25/P2RY1/CHGA	38
BP	GO:0006936	muscle contraction	30/612	349/18800	1.41207e-06	0.000219324	0.000183834	MYBPH/FLNA/GNAO1/STC1/DES/SYNM/GSTM2/DSP/MYLK/CASQ1/SULF2/MYH11/CNN1/CRYAB/STAC2/ITGA2/PLN/TNNI2/DSC2/SPHK1/TBX2/LMOD1/CACNA2D1/P2RX1/MYLPF/CACNA1D/MYBPC1/CAV1/CASQ2/CHGA	30
BP	GO:0050679	positive regulation of epithelial cell proliferation	22/612	211/18800	1.61185e-06	0.000241722	0.000202607	CDH13/FGFBP1/AREG/IHH/CCL26/ECM1/TBX1/CCL24/EPGN/SFRP1/NOG/F3/TGM1/CAV2/SPINK1/FGF1/NRARP/HYAL1/NRP2/CDH3/FGF7/NOD2	22
BP	GO:0002237	response to molecule of bacterial origin	30/612	354/18800	1.89247e-06	0.000271611	0.00022766	HPGD/CARD17/SIRPA/CD14/TNIP3/C4B/CSF2/CTSG/GFI1/IL36RN/GJB2/PCSK1/CSF3/PF4V1/THBD/IL36G/HMGCS2/PPBP/PTGFR/MAOB/S100A7/ACP5/CXCL6/CXCL5/S100A8/SLPI/TLR6/IL24/NOD2/SCGB1A1	30
BP	GO:0042445	hormone metabolic process	23/612	230/18800	1.93606e-06	0.000271611	0.00022766	CYP2C8/CYP2C9/SULT1E1/DHRS2/RBP1/TTR/ADH4/SPP1/CTSG/GFI1/PCSK1/CMA1/SULT2A1/AKR1B10/KLK6/BCHE/UGT2B7/CYP3A5/SLC16A2/CYP1B1/FOXE1/CPA3/ADH6	23
BP	GO:0043616	keratinocyte proliferation	10/612	47/18800	2.16739e-06	0.000294562	0.000246897	CDH13/AREG/EREG/TGM1/SNAI2/SFN/CD109/KLK8/CDH3/FGF7	10
BP	GO:0052547	regulation of peptidase activity	35/612	456/18800	2.62268e-06	0.000345637	0.000289708	GAS6/CARD17/SERPINB7/SERPINB13/ECM1/SERPINB3/C4B/F3/SERPINB2/NGF/SOX7/FN1/WFDC12/CRYAB/SPINK1/SERPINB5/SPINK6/SERPINB4/SFN/CST4/PI3/CD109/COL6A3/S100A8/PRNP/MMP9/SLPI/AMBP/P2RX1/BIRC7/CD44/CAV1/C4A/GPC3/SPINK4	35
BP	GO:0019731	antibacterial humoral response	11/612	60/18800	3.19808e-06	0.000409071	0.000342877	KLK3/KLK7/DEFB1/RNASE7/CTSG/H2BC10/KLK5/WFDC12/PI3/SLPI/NOD2	11
BP	GO:0044703	multi-organism reproductive process	21/612	205/18800	3.67308e-06	0.000456407	0.000382553	HPGD/STC1/IHH/TPPP3/PTHLH/OVGP1/SPP1/DSG1/GJB2/TGFB3/TAC1/ITGA5/THBD/ITGA2/PRL/PTGFR/MMP9/AMBP/P2RX1/ADCY7/SCGB1A1	21
BP	GO:0045861	negative regulation of proteolysis	29/612	350/18800	4.37062e-06	0.000527995	0.000442557	GAS6/CARD17/SERPINB7/SERPINB13/ECM1/SERPINB3/C4B/SERPINB2/NGF/WFDC12/CRYAB/SPINK1/SERPINB5/SPINK6/SERPINB4/SFN/CST4/PI3/CD109/COL6A3/PRNP/MMP9/SLPI/AMBP/BIRC7/CD44/C4A/GPC3/SPINK4	29
BP	GO:0032496	response to lipopolysaccharide	28/612	333/18800	4.82612e-06	0.000567265	0.000475473	HPGD/CARD17/SIRPA/CD14/TNIP3/CSF2/CTSG/GFI1/IL36RN/GJB2/PCSK1/CSF3/PF4V1/THBD/IL36G/HMGCS2/PPBP/PTGFR/MAOB/S100A7/ACP5/CXCL6/CXCL5/S100A8/SLPI/IL24/NOD2/SCGB1A1	28
BP	GO:0044706	multi-multicellular organism process	21/612	213/18800	6.71069e-06	0.000768021	0.000643743	HPGD/STC1/IHH/TPPP3/PTHLH/OVGP1/SPP1/DSG1/GJB2/TGFB3/TAC1/ITGA5/THBD/ITGA2/PRL/PTGFR/MMP9/AMBP/P2RX1/ADCY7/SCGB1A1	21
BP	GO:0001503	ossification	32/612	420/18800	8.17958e-06	0.000912128	0.000764531	LOX/AREG/IBSP/STC1/IHH/ECM1/GLI2/DDR2/PTHLH/GREM1/SOST/SFRP1/NOG/ITGA11/ROR2/MN1/ADAMTS12/SNAI2/SPP1/TNC/TGFB3/FAM20C/KREMEN2/CHRDL2/FOXC2/MMP9/ENPP1/FSTL3/HAND2/MMP13/BMPR1B/GPC3	32
BP	GO:0097305	response to alcohol	22/612	235/18800	9.38085e-06	0.00101993	0.000854892	HPGD/SLIT2/CDO1/CD14/SLC2A4/SFRP1/KCNMB1/SLC10A1/INHBA/CSF3/NPAS4/SPINK1/CDA/HMGCS2/PTGFR/CES1/MAOB/S100A8/CYP1B1/OXCT1/ADH6/ADCY7	22
BP	GO:0061138	morphogenesis of a branching epithelium	19/612	185/18800	1.01933e-05	0.00108123	0.000906272	AREG/SLIT2/IHH/GLI2/GREM1/SFRP1/NOG/SNAI2/FGF1/HOXD13/CELSR1/NRARP/TBX2/FOXD1/FOXC2/SEMA3A/FGF7/HOXD11/GPC3	19
BP	GO:0022612	gland morphogenesis	15/612	123/18800	1.12215e-05	0.00115325	0.000966639	AREG/SFRP1/NOG/SNAI2/MSN/TNC/SOSTDC1/TGFB3/SERPINB5/FGF1/HOXD13/TBX2/SEMA3A/FGF7/CAV1	15
BP	GO:0031214	biomineral tissue development	18/612	170/18800	1.14026e-05	0.00115325	0.000966639	LOX/GAS6/AMTN/IBSP/ECM1/TBX1/DDR2/PTHLH/GREM1/ROR2/SPP1/TGFB3/FAM20C/FAM20A/ENPP1/MMP13/BMPR1B/GPC3	18
BP	GO:0051384	response to glucocorticoid	16/612	139/18800	1.21364e-05	0.00119958	0.00100547	AREG/SLIT2/ANXA1/STC1/CDO1/ACSBG1/NR3C1/GJB2/PCSK1/NPAS4/HMGCS2/MAOB/APOA2/BCHE/CYP1B1/SCGB1A1	16
BP	GO:0003012	muscle system process	33/612	449/18800	1.25073e-05	0.00120876	0.00101316	MYBPH/FLNA/GNAO1/STC1/DES/SYNM/GSTM2/GATA5/DSP/MYLK/CASQ1/SULF2/MYH11/CNN1/CRYAB/STAC2/ITGA2/PLN/TNNI2/DSC2/SPHK1/TBX2/LMOD1/CACNA2D1/P2RX1/MYLPF/CACNA1D/MYBPC1/P2RY1/CAV1/CASQ2/HAND2/CHGA	33
BP	GO:0110148	biomineralization	18/612	172/18800	1.3401e-05	0.00126698	0.00106196	LOX/GAS6/AMTN/IBSP/ECM1/TBX1/DDR2/PTHLH/GREM1/ROR2/SPP1/TGFB3/FAM20C/FAM20A/ENPP1/MMP13/BMPR1B/GPC3	18
BP	GO:0048732	gland development	32/612	431/18800	1.3804e-05	0.00127731	0.00107062	AREG/ANXA1/IHH/APOA1/CDO1/GLI2/TBX1/SFRP1/NOG/SNAI2/INSM1/MSN/TNC/SOSTDC1/TGFB3/PCSK1/ITGA2/SERPINB5/PITX1/FGF1/HOXD13/PRL/HMGCS2/TBX2/CYP1B1/PCSK9/FOXE1/NRG1/SEMA3A/FGF7/CAV1/HAND2	32
BP	GO:0050731	positive regulation of peptidyl-tyrosine phosphorylation	19/612	190/18800	1.49321e-05	0.00135291	0.00113399	GAS6/AREG/CSPG4/EREG/ANGPT4/GREM1/EPGN/CSF2/IL11/ITGA5/CSF3/CRLF1/PRNP/NRG1/RELN/CD44/FGF7/IL24/NOD2	19
BP	GO:0050730	regulation of peptidyl-tyrosine phosphorylation	23/612	261/18800	1.59052e-05	0.00141167	0.00118324	GAS6/AREG/CSPG4/EREG/ANGPT4/GREM1/EPGN/SFRP1/CSF2/IL11/ITGA5/CSF3/PDGFC/SPINK1/CRLF1/PRNP/NRG1/RELN/CD44/FGF7/IL24/NOD2/CAV1	23
BP	GO:0018149	peptide cross-linking	8/612	36/18800	1.62728e-05	0.00141541	0.00118637	ANXA1/DSP/TGM1/FN1/PI3/KRT1/SPRR2E/SPRR1B	8
BP	GO:0071621	granulocyte chemotaxis	15/612	128/18800	1.8212e-05	0.00155302	0.00130172	SLIT2/ANXA1/CCL26/TREM1/CCL24/CCL13/CCL20/PF4V1/PPBP/S100A7/CXCL6/CXCL5/S100A8/JAM3/NOD2	15
BP	GO:0060485	mesenchyme development	25/612	301/18800	1.90239e-05	0.00159106	0.0013336	FLNA/TBX1/SERPINB3/GATA5/GREM1/SFRP1/NOG/HAND1/SNAI2/ACTG2/FN1/TGFB3/ZFPM2/SEMA5B/RBM24/MIR149/TBX2/FOXD1/FOXC2/NRG1/NRP2/PDPN/SEMA3A/ACTC1/HAND2	25
BP	GO:0052548	regulation of endopeptidase activity	31/612	426/18800	2.7658e-05	0.00226952	0.00190227	GAS6/CARD17/SERPINB7/SERPINB13/SERPINB3/C4B/F3/SERPINB2/NGF/SOX7/WFDC12/CRYAB/SPINK1/SERPINB5/SPINK6/SERPINB4/SFN/CST4/PI3/CD109/COL6A3/S100A8/PRNP/MMP9/SLPI/AMBP/P2RX1/BIRC7/CD44/C4A/SPINK4	31
BP	GO:0001763	morphogenesis of a branching structure	19/612	199/18800	2.86385e-05	0.00230646	0.00193324	AREG/SLIT2/IHH/GLI2/GREM1/SFRP1/NOG/SNAI2/FGF1/HOXD13/CELSR1/NRARP/TBX2/FOXD1/FOXC2/SEMA3A/FGF7/HOXD11/GPC3	19
BP	GO:0045471	response to ethanol	14/612	119/18800	3.29247e-05	0.00260345	0.00218217	HPGD/CDO1/CD14/SLC2A4/KCNMB1/SLC10A1/CSF3/SPINK1/HMGCS2/MAOB/S100A8/OXCT1/ADH6/ADCY7	14
BP	GO:0007565	female pregnancy	18/612	185/18800	3.59534e-05	0.00279217	0.00234035	HPGD/STC1/IHH/TPPP3/PTHLH/OVGP1/SPP1/DSG1/GJB2/TGFB3/ITGA5/THBD/ITGA2/PRL/MMP9/AMBP/ADCY7/SCGB1A1	18
BP	GO:0018108	peptidyl-tyrosine phosphorylation	28/612	373/18800	3.88703e-05	0.00296573	0.00248583	GAS6/AREG/CSPG4/EREG/DDR2/ANGPT4/GREM1/EPGN/SFRP1/ROR2/CSF2/IL11/ITGA5/CSF3/PDGFC/SPINK1/ROR1/CRLF1/BMX/ROS1/PRNP/NRG1/RELN/CD44/FGF7/IL24/NOD2/CAV1	28
BP	GO:0030593	neutrophil chemotaxis	13/612	106/18800	4.02621e-05	0.00301896	0.00253045	SLIT2/CCL26/TREM1/CCL24/CCL13/CCL20/PF4V1/PPBP/CXCL6/CXCL5/S100A8/JAM3/NOD2	13
BP	GO:0018212	peptidyl-tyrosine modification	28/612	376/18800	4.47777e-05	0.00330065	0.00276655	GAS6/AREG/CSPG4/EREG/DDR2/ANGPT4/GREM1/EPGN/SFRP1/ROR2/CSF2/IL11/ITGA5/CSF3/PDGFC/SPINK1/ROR1/CRLF1/BMX/ROS1/PRNP/NRG1/RELN/CD44/FGF7/IL24/NOD2/CAV1	28
BP	GO:0001667	ameboidal-type cell migration	33/612	480/18800	4.7613e-05	0.00345115	0.0028927	KRT16/CDH13/FGFBP1/SLIT2/ANXA1/STC1/APOA1/PTPRR/TBX1/DDR2/ANGPT4/GREM1/AMOTL1/FN1/SEMA5B/ITGA2/FAP/FGF1/MIR149/APOH/FAT2/HYAL1/FOXC2/LGALS12/MMP9/CYP1B1/CCBE1/NRP2/SEMA3A/FGF7/TNS1/HAND2/GPC3	33
BP	GO:0032689	negative regulation of interferon-gamma production	8/612	42/18800	5.34396e-05	0.00380998	0.00319347	GAS6/INHBA/IL36RN/LGALS7B/PRNP/IL20RB/NOD2/SCGB1A1	8
BP	GO:0031960	response to corticosteroid	16/612	157/18800	5.52303e-05	0.00387414	0.00324724	AREG/SLIT2/ANXA1/STC1/CDO1/ACSBG1/NR3C1/GJB2/PCSK1/NPAS4/HMGCS2/MAOB/APOA2/BCHE/CYP1B1/SCGB1A1	16
BP	GO:0097529	myeloid leukocyte migration	20/612	229/18800	6.3587e-05	0.00438952	0.00367923	SLIT2/ANXA1/CCL26/TREM1/SIRPA/CCL24/GREM1/ROR2/CTSG/CCL13/CCL20/PF4V1/PPBP/S100A7/CXCL6/CXCL5/S100A8/JAM3/NOD2/CHGA	20
BP	GO:0090130	tissue migration	27/612	366/18800	7.15303e-05	0.0047865	0.00401197	KRT16/CDH13/FGFBP1/SLIT2/ANXA1/STC1/APOA1/PTPRR/ANGPT4/GREM1/ACTG2/ITGA2/FAP/FGF1/MIR149/APOH/FAT2/HYAL1/FOXC2/LGALS12/MMP9/CYP1B1/CCBE1/NRP2/SEMA3A/ACTC1/FGF7	27
BP	GO:1990868	response to chemokine	12/612	97/18800	7.26395e-05	0.0047865	0.00401197	LOX/SLIT2/CCL26/CCL24/CCL13/CCL20/PF4V1/TFF2/ACKR3/PPBP/CXCL6/CXCL5	12
BP	GO:1990869	cellular response to chemokine	12/612	97/18800	7.26395e-05	0.0047865	0.00401197	LOX/SLIT2/CCL26/CCL24/CCL13/CCL20/PF4V1/TFF2/ACKR3/PPBP/CXCL6/CXCL5	12
BP	GO:0030324	lung development	17/612	179/18800	7.95915e-05	0.00515852	0.00432379	LOX/GLI2/SLC7A11/NOG/ABCA12/TGFB3/ZFPM2/FGF1/CELSR1/HMGCS2/TBX2/TBX4/CCBE1/PDPN/CHI3L1/FGF7/GPC3	17
BP	GO:2000027	regulation of animal organ morphogenesis	14/612	129/18800	8.06575e-05	0.00515852	0.00432379	TBX1/GATA5/GREM1/SFRP1/NOG/DACT1/ROR2/SNAI2/GPC6/FGF1/ROR1/CELSR1/FGF7/GPC3	14
BP	GO:0033559	unsaturated fatty acid metabolic process	13/612	115/18800	9.46712e-05	0.00596703	0.00500147	PTGS1/PTGIS/HPGD/ANXA1/CYP2C8/CYP2C9/GSTM2/CYP4F2/ELOVL4/CYP4F12/PLA2G2F/CYP1B1/CYP4F8	13
BP	GO:0030323	respiratory tube development	17/612	183/18800	0.00010462	0.00647578	0.0054279	LOX/GLI2/SLC7A11/NOG/ABCA12/TGFB3/ZFPM2/FGF1/CELSR1/HMGCS2/TBX2/TBX4/CCBE1/PDPN/CHI3L1/FGF7/GPC3	17
BP	GO:0061564	axon development	32/612	479/18800	0.000105721	0.00647578	0.0054279	RTN4RL2/MAP2/UCHL1/SLIT2/FLNA/GLI2/NOG/SPP1/NGF/FN1/SEMA5B/GAP43/PTPRZ1/LRTM1/B4GALT6/KLK8/FOXD1/NCAM1/LAMC2/APLP1/CRMP1/NRP2/RELN/SEMA3A/DAB1/BOC/TUBB2B/S100B/CRTAC1/ISLR2/LAMA3/BMPR1B	32
BP	GO:0007584	response to nutrient	15/612	150/18800	0.000116001	0.00696267	0.005836	GAS6/STC1/SLC16A1/SFRP1/MN1/SNAI2/SPP1/ITGA2/HMGCS2/KYNU/BCHE/CYP1B1/OXCT1/FOLR2/NOD2	15
BP	GO:0007596	blood coagulation	19/612	221/18800	0.000118516	0.00696267	0.005836	GAS6/FLNA/SLC7A11/CYP4F2/F3/SERPINB2/CTSG/FN1/PF4V1/THBD/ITGA2/FAP/TSPAN8/APOH/KRT1/P2RX1/PDPN/P2RY1/CAV1	19
BP	GO:0060541	respiratory system development	18/612	203/18800	0.000120339	0.00696267	0.005836	LOX/GLI2/SLC7A11/NOG/ABCA12/TGFB3/ZFPM2/MSC/FGF1/CELSR1/HMGCS2/TBX2/TBX4/CCBE1/PDPN/CHI3L1/FGF7/GPC3	18
BP	GO:0006929	substrate-dependent cell migration	6/612	25/18800	0.000121164	0.00696267	0.005836	SLIT2/CSPG4/ITGA11/SNAI2/FN1/ITGA2	6
BP	GO:0060415	muscle tissue morphogenesis	10/612	73/18800	0.000121675	0.00696267	0.005836	TBX1/DSP/NOG/MYLK/HAND1/ZFPM2/FOXC2/MYLPF/NRG1/ACTC1	10
BP	GO:0007156	homophilic cell adhesion via plasma membrane adhesion molecules	16/612	168/18800	0.000123884	0.00699704	0.00586481	CDH13/PCDH7/IGSF21/CADM3/PCDHGB2/DSG1/CEACAM6/DSC2/CELSR1/FAT2/DSC3/HMCN1/CDH23/CDH3/DSG3/PCDHGC3	16
BP	GO:0071774	response to fibroblast growth factor	13/612	119/18800	0.000134431	0.00749537	0.0062825	FGFBP1/TBX1/SFRP1/NOG/SULF2/FAM20C/FGF1/MIR149/TBX2/HYAL1/CD44/FGF7/SCGB1A1	13
BP	GO:0010837	regulation of keratinocyte proliferation	7/612	36/18800	0.000137281	0.0075574	0.00633449	AREG/TGM1/SNAI2/SFN/CD109/CDH3/FGF7	7
BP	GO:0016485	protein processing	20/612	243/18800	0.00014367	0.00763162	0.00639671	KLK3/IHH/F3/SPON1/CTSG/PCSK1/CMA1/HP/TLL1/CTSE/APOH/KLK6/CPXM1/BCHE/PRNP/CCBE1/PCSK9/CPA3/ADAM19/KLK13	20
BP	GO:0048483	autonomic nervous system development	8/612	48/18800	0.000143904	0.00763162	0.00639671	TBX1/INSM1/FN1/ACKR3/KIF26A/NRP2/SEMA3A/HAND2	8
BP	GO:0070098	chemokine-mediated signaling pathway	11/612	89/18800	0.000145319	0.00763162	0.00639671	SLIT2/CCL26/CCL24/CCL13/CCL20/PF4V1/TFF2/ACKR3/PPBP/CXCL6/CXCL5	11
BP	GO:0050878	regulation of body fluid levels	27/612	382/18800	0.000145648	0.00763162	0.00639671	KRT16/GAS6/FLNA/CDO1/SLC7A11/CYP4F2/F3/ABCA12/SERPINB2/CTSG/CYP4F12/FN1/SCNN1G/PF4V1/THBD/ITGA2/SPINK1/FAP/SFN/PRL/TSPAN8/APOH/KRT1/P2RX1/PDPN/P2RY1/CAV1	27
BP	GO:0006027	glycosaminoglycan catabolic process	6/612	26/18800	0.000153207	0.00792895	0.00664592	PGLYRP4/PGLYRP3/HYAL1/CEMIP/CD44/HPSE2	6
BP	GO:0097530	granulocyte migration	15/612	154/18800	0.000155797	0.00792895	0.00664592	SLIT2/ANXA1/CCL26/TREM1/CCL24/CCL13/CCL20/PF4V1/PPBP/S100A7/CXCL6/CXCL5/S100A8/JAM3/NOD2	15
BP	GO:0050817	coagulation	19/612	226/18800	0.00015882	0.00792895	0.00664592	GAS6/FLNA/SLC7A11/CYP4F2/F3/SERPINB2/CTSG/FN1/PF4V1/THBD/ITGA2/FAP/TSPAN8/APOH/KRT1/P2RX1/PDPN/P2RY1/CAV1	19
BP	GO:0030282	bone mineralization	13/612	121/18800	0.000159206	0.00792895	0.00664592	LOX/IBSP/ECM1/DDR2/PTHLH/GREM1/ROR2/TGFB3/FAM20C/ENPP1/MMP13/BMPR1B/GPC3	13
BP	GO:0045926	negative regulation of growth	20/612	245/18800	0.000160439	0.00792895	0.00664592	MAP2/SLIT2/MT1X/GREM1/SFRP1/NOG/MT2A/SPP1/INHBA/SEMA5B/CRYAB/CDA/HYAL1/MT1M/MEG3/SEMA3A/ENPP1/OSGIN1/FHL1/GPC3	20
BP	GO:1901654	response to ketone	17/612	190/18800	0.000165305	0.00804355	0.00674197	GAS6/SLIT2/SFRP1/NR3C1/SPP1/MSN/DSG1/GJB2/TGFB3/NPAS4/CDA/HOXD13/HMGCS2/PTGFR/MAOB/CYP1B1/CAV1	17
BP	GO:0007599	hemostasis	19/612	227/18800	0.000168191	0.00804355	0.00674197	GAS6/FLNA/SLC7A11/CYP4F2/F3/SERPINB2/CTSG/FN1/PF4V1/THBD/ITGA2/FAP/TSPAN8/APOH/KRT1/P2RX1/PDPN/P2RY1/CAV1	19
BP	GO:0030199	collagen fibril organization	9/612	62/18800	0.000168306	0.00804355	0.00674197	LOX/DDR2/GREM1/ADAMTS12/COL5A3/TLL1/FOXC2/CYP1B1/COL14A1	9
BP	GO:0120254	olefinic compound metabolic process	15/612	157/18800	0.000192959	0.0091215	0.0076455	PTGS1/PTGIS/CYP2C8/ABCA4/CYP2C9/GSTM2/CYP4F2/TTR/ADH4/CYP4F12/PLA2G2F/AKR1B10/CYP3A5/CYP1B1/ADH6	15
BP	GO:0060536	cartilage morphogenesis	4/612	10/18800	0.000199679	0.00923834	0.00774343	STC1/HAND1/SNAI2/HAND2	4
BP	GO:0097267	omega-hydroxylase P450 pathway	4/612	10/18800	0.000199679	0.00923834	0.00774343	CYP2C8/CYP2C9/CYP4F2/CYP1B1	4
BP	GO:0007157	heterophilic cell-cell adhesion via plasma membrane cell adhesion molecules	8/612	51/18800	0.000222897	0.010204	0.00855284	IGSF21/CADM3/ITGA5/LGALS7B/CEACAM6/CD209/HMCN1/TENM2	8
BP	GO:0009595	detection of biotic stimulus	7/612	39/18800	0.000232439	0.01053	0.00882605	PGLYRP4/PGLYRP3/C4B/FAP/SRPX/TLR6/NOD2	7
BP	GO:1904062	regulation of cation transmembrane transport	25/612	352/18800	0.00023571	0.0105681	0.00885799	FLNA/PM20D1/GSTM2/CASQ1/KCNMB1/NTSR1/KCNIP3/FXYD6/STAC2/PLN/TESC/RRAD/JPH2/PRNP/MMP9/CACNA2D1/PCSK9/LRRC38/P2RX1/CACNA1D/CEMIP/RELN/FHL1/CAV1/CASQ2	25
BP	GO:0006941	striated muscle contraction	16/612	178/18800	0.000241863	0.010685	0.00895597	MYBPH/FLNA/STC1/SYNM/GSTM2/DSP/CASQ1/STAC2/PLN/TNNI2/DSC2/CACNA2D1/CACNA1D/CAV1/CASQ2/CHGA	16
BP	GO:1905330	regulation of morphogenesis of an epithelium	9/612	65/18800	0.000243231	0.010685	0.00895597	GREM1/SFRP1/NOG/ADAMTS12/SNAI2/FGF1/HOXD13/TBX2/FGF7	9
BP	GO:0007517	muscle organ development	24/612	334/18800	0.000262863	0.0113267	0.00949384	LOX/DES/TBX1/DSP/NOG/ITGA11/MYLK/CASQ1/CAV2/HAND1/ZFPM2/CRYAB/RBM24/MSC/PITX1/COL6A3/JPH2/FOXC2/MYLPF/NRG1/ACTC1/FHL1/MKX/CAV1	24
BP	GO:0048644	muscle organ morphogenesis	10/612	80/18800	0.000263048	0.0113267	0.00949384	TBX1/DSP/NOG/MYLK/HAND1/ZFPM2/FOXC2/MYLPF/NRG1/ACTC1	10
BP	GO:0090287	regulation of cellular response to growth factor stimulus	23/612	314/18800	0.000266607	0.0113674	0.00952797	LOX/FGFBP1/SLIT2/GREM1/SOST/SFRP1/NOG/SULF2/CAV2/ADAMTS12/SOSTDC1/TGFB3/FAM20C/ITGA5/FGF1/MIR149/FBN1/CD109/FOXD1/CCBE1/CAV1/FSTL3/GPC3	23
BP	GO:0030595	leukocyte chemotaxis	19/612	236/18800	0.000276877	0.0115673	0.00969555	GAS6/SLIT2/ANXA1/CCL26/TREM1/CCL24/GREM1/CTSG/CCL13/CCL20/PF4V1/PPBP/S100A7/CXCL6/CXCL5/S100A8/JAM3/NOD2/CHGA	19
BP	GO:0060326	cell chemotaxis	23/612	315/18800	0.000279039	0.0115673	0.00969555	LOX/GAS6/SLIT2/ANXA1/CCL26/TREM1/CCL24/GREM1/CTSG/CCL13/CCL20/PF4V1/ACKR3/FGF1/MIR149/PPBP/S100A7/CXCL6/CXCL5/S100A8/JAM3/NOD2/CHGA	23
BP	GO:1990266	neutrophil migration	13/612	128/18800	0.000279276	0.0115673	0.00969555	SLIT2/CCL26/TREM1/CCL24/CCL13/CCL20/PF4V1/PPBP/CXCL6/CXCL5/S100A8/JAM3/NOD2	13
BP	GO:0019373	epoxygenase P450 pathway	5/612	19/18800	0.000286119	0.0116722	0.00978342	CYP2C8/CYP2C9/CYP4F2/CYP4F12/CYP1B1	5
BP	GO:0071216	cellular response to biotic stimulus	20/612	256/18800	0.000287174	0.0116722	0.00978342	CARD17/SIRPA/CD14/TNIP3/CSF2/CTSG/GFI1/IGFBPL1/IL36RN/CSF3/PF4V1/CDA/IL36G/HMGCS2/PPBP/CXCL6/CXCL5/TLR6/IL24/NOD2	20
BP	GO:0019221	cytokine-mediated signaling pathway	31/612	486/18800	0.000304177	0.0120868	0.010131	GAS6/SLIT2/APOA1/CCL26/ECM1/EREG/CCL24/F3/CSF2/CTSG/CCL13/GFI1/IL36RN/CCL20/CSF3/PF4V1/TFF2/ACKR3/IL36G/PPBP/IL1RAP/SPHK1/CRLF1/OSMR/CXCL6/CXCL5/CD70/BIRC7/IL20RB/CD44/CAV1	31
BP	GO:0010631	epithelial cell migration	25/612	358/18800	0.000304376	0.0120868	0.010131	KRT16/CDH13/FGFBP1/SLIT2/ANXA1/STC1/APOA1/PTPRR/ANGPT4/GREM1/ITGA2/FAP/FGF1/MIR149/APOH/FAT2/HYAL1/FOXC2/LGALS12/MMP9/CYP1B1/CCBE1/NRP2/SEMA3A/FGF7	25
BP	GO:0002759	regulation of antimicrobial humoral response	4/612	11/18800	0.000305714	0.0120868	0.010131	KLK3/KLK7/KLK5/NOD2	4
BP	GO:0044344	cellular response to fibroblast growth factor stimulus	12/612	113/18800	0.000314369	0.012317	0.0103239	FGFBP1/TBX1/SFRP1/NOG/SULF2/FAM20C/FGF1/MIR149/TBX2/HYAL1/CD44/FGF7	12
BP	GO:0045766	positive regulation of angiogenesis	16/612	183/18800	0.000330936	0.0127366	0.0106756	PTGIS/ECM1/CCL24/ANGPT4/GREM1/HSPB6/F3/ITGA5/CMA1/FGF1/SPHK1/HYAL1/FOXC2/CYP1B1/CCBE1/CHI3L1	16
BP	GO:1904018	positive regulation of vasculature development	16/612	183/18800	0.000330936	0.0127366	0.0106756	PTGIS/ECM1/CCL24/ANGPT4/GREM1/HSPB6/F3/ITGA5/CMA1/FGF1/SPHK1/HYAL1/FOXC2/CYP1B1/CCBE1/CHI3L1	16
BP	GO:0006721	terpenoid metabolic process	11/612	98/18800	0.000342636	0.0129311	0.0108387	CYP2C8/ABCA4/CYP2C9/RBP1/TTR/ADH4/AKR1B10/HMGCS2/CYP3A5/CYP1B1/ADH6	11
BP	GO:0006066	alcohol metabolic process	25/612	361/18800	0.00034491	0.0129311	0.0108387	APOA1/CYP2C8/CYP2C9/NUDT11/SULT1E1/SULT2B1/TTR/NTSR1/ADH4/GFI1/NUDT10/SULT2A1/FGF1/AKR1B10/HMGCS2/SPHK1/CES1/APOA2/CYP3A5/CYP1B1/PCSK9/IP6K3/ADH6/LIPC/P2RY1	25
BP	GO:0090132	epithelium migration	25/612	361/18800	0.00034491	0.0129311	0.0108387	KRT16/CDH13/FGFBP1/SLIT2/ANXA1/STC1/APOA1/PTPRR/ANGPT4/GREM1/ITGA2/FAP/FGF1/MIR149/APOH/FAT2/HYAL1/FOXC2/LGALS12/MMP9/CYP1B1/CCBE1/NRP2/SEMA3A/FGF7	25
BP	GO:1903034	regulation of response to wounding	15/612	166/18800	0.000354009	0.0131272	0.011003	ANXA1/FLNA/MYLK/F3/SPP1/SERPINB2/THBD/FAP/TSPAN8/CD109/APOH/KLK8/KRT1/FOXC2/CAV1	15
BP	GO:0033273	response to vitamin	10/612	83/18800	0.000356177	0.0131272	0.011003	GAS6/STC1/SFRP1/MN1/SNAI2/SPP1/ITGA2/KYNU/BCHE/FOLR2	10
BP	GO:0050900	leukocyte migration	26/612	384/18800	0.00037412	0.0136727	0.0114602	GAS6/SLIT2/ANXA1/CCL26/TREM1/SIRPA/ECM1/CCL24/GREM1/ROR2/CTSG/CCL13/MSN/ADD2/CCL20/PF4V1/ITGA2/PPBP/S100A7/CXCL6/CXCL5/S100A8/MMP9/JAM3/NOD2/CHGA	26
BP	GO:0061098	positive regulation of protein tyrosine kinase activity	8/612	55/18800	0.000380268	0.0137815	0.0115515	GAS6/AREG/EREG/GREM1/EPGN/PRNP/NRG1/RELN	8
BP	GO:0007409	axonogenesis	28/612	430/18800	0.000423921	0.015157	0.0127044	MAP2/UCHL1/SLIT2/GLI2/NOG/SPP1/NGF/FN1/SEMA5B/GAP43/PTPRZ1/LRTM1/B4GALT6/FOXD1/NCAM1/LAMC2/APLP1/CRMP1/NRP2/RELN/SEMA3A/DAB1/BOC/TUBB2B/S100B/ISLR2/LAMA3/BMPR1B	28
BP	GO:0002548	monocyte chemotaxis	9/612	70/18800	0.000428479	0.015157	0.0127044	SLIT2/ANXA1/CCL26/CCL24/GREM1/CTSG/CCL13/CCL20/S100A7	9
BP	GO:1901136	carbohydrate derivative catabolic process	15/612	169/18800	0.000428676	0.015157	0.0127044	PGLYRP4/NUDT11/PGLYRP3/OVGP1/ADAMTS12/NUDT10/CDA/DPYD/HYAL1/CEMIP/CHI3L1/CD44/HPSE2/CHI3L2/FBXO2	15
BP	GO:0006937	regulation of muscle contraction	15/612	170/18800	0.000456391	0.0160068	0.0134167	MYBPH/STC1/GSTM2/DSP/CASQ1/CNN1/ITGA2/PLN/TNNI2/DSC2/SPHK1/P2RX1/CAV1/CASQ2/CHGA	15
BP	GO:0009410	response to xenobiotic stimulus	27/612	411/18800	0.000465989	0.0162127	0.0135892	LOX/GAS6/UCHL1/CYP2C8/CYP2C9/GSTM2/SFRP1/CYP4F2/SLC10A1/INHBA/CYP4F12/PCSK1/SULT2A1/FMO2/ITGA2/HMGCS2/MAOB/APOA2/BCHE/CYP3A5/PRNP/CYP1B1/OXCT1/CDH3/EMX2/UGT2B28/SCGB1A1	27
BP	GO:0033627	cell adhesion mediated by integrin	10/612	86/18800	0.00047529	0.016405	0.0137505	ITGA11/SNAI2/ITGA5/ITGBL1/ITGA2/TESC/FBN1/FOXC2/CYP1B1/JAM3	10
BP	GO:0048754	branching morphogenesis of an epithelial tube	14/612	153/18800	0.000485427	0.0166209	0.0139314	AREG/SLIT2/IHH/GLI2/GREM1/NOG/FGF1/CELSR1/NRARP/TBX2/FOXD1/FOXC2/HOXD11/GPC3	14
BP	GO:0060047	heart contraction	19/612	247/18800	0.000489186	0.0166209	0.0139314	FLNA/STC1/DES/GSTM2/DSP/PLN/TNNI2/DSC2/ABCC9/TBX2/HSPB7/CACNA2D1/CACNA1D/FOXN4/SEMA3A/ACTC1/CAV1/CASQ2/CHGA	19
BP	GO:0051928	positive regulation of calcium ion transport	12/612	119/18800	0.000506091	0.0170619	0.014301	STC1/GSTM2/MYLK/CASQ1/NTSR1/STAC2/JPH2/CACNA2D1/P2RX1/CACNA1D/CEMIP/CAV1	12
BP	GO:0070252	actin-mediated cell contraction	11/612	103/18800	0.000527071	0.0175473	0.0147079	FLNA/STC1/DSP/PLN/DSC2/CACNA2D1/MYLPF/CACNA1D/PDPN/ACTC1/CAV1	11
BP	GO:0071219	cellular response to molecule of bacterial origin	18/612	229/18800	0.000528558	0.0175473	0.0147079	CARD17/SIRPA/CD14/TNIP3/CSF2/CTSG/GFI1/IL36RN/CSF3/PF4V1/IL36G/HMGCS2/PPBP/CXCL6/CXCL5/TLR6/IL24/NOD2	18
BP	GO:0034754	cellular hormone metabolic process	13/612	137/18800	0.000540606	0.0178113	0.0149292	CYP2C8/CYP2C9/SULT1E1/DHRS2/RBP1/TTR/ADH4/SPP1/AKR1B10/UGT2B7/CYP3A5/CYP1B1/ADH6	13
BP	GO:0019369	arachidonic acid metabolic process	8/612	58/18800	0.000549643	0.0179729	0.0150646	PTGS1/PTGIS/CYP2C8/CYP2C9/CYP4F2/CYP4F12/PLA2G2F/CYP1B1	8
BP	GO:0001655	urogenital system development	24/612	352/18800	0.00056172	0.0182065	0.0152604	HPGD/SLIT2/ANXA1/SERPINB7/GLI2/GREM1/SFRP1/NOG/SULF2/TNC/GCNT3/SERPINB5/FGF1/FBN1/HOXD13/HMGCS2/CRLF1/FOXD1/FOXC2/MMP9/PCSK9/EMX2/HOXD11/GPC3	24
BP	GO:0008016	regulation of heart contraction	17/612	211/18800	0.000565159	0.0182065	0.0152604	FLNA/STC1/DES/GSTM2/DSP/PLN/DSC2/ABCC9/TBX2/HSPB7/CACNA2D1/CACNA1D/FOXN4/SEMA3A/CAV1/CASQ2/CHGA	17
BP	GO:0050830	defense response to Gram-positive bacterium	11/612	104/18800	0.000572463	0.0183062	0.015344	PGLYRP4/KRT6A/PGLYRP3/DEFB1/RNASE7/CTSG/H2BC10/GBP6/ACP5/NOD2/CHGA	11
BP	GO:0030277	maintenance of gastrointestinal epithelium	5/612	22/18800	0.000597631	0.0189715	0.0159016	TFF2/MUC2/MUC4/TFF1/NOD2	5
BP	GO:1900426	positive regulation of defense response to bacterium	4/612	13/18800	0.000628813	0.0196799	0.0164954	KLK3/KLK7/KLK5/NOD2	4
BP	GO:0034764	positive regulation of transmembrane transport	17/612	213/18800	0.000628997	0.0196799	0.0164954	FLNA/GSTM2/CASQ1/KCNMB1/NTSR1/ITLN1/STAC2/TESC/SORBS1/JPH2/CACNA2D1/LRRC38/P2RX1/CEMIP/RELN/CLIP3/GPC3	17
BP	GO:0022898	regulation of transmembrane transporter activity	20/612	273/18800	0.000654054	0.0201736	0.0169092	PM20D1/GSTM2/CASQ1/NTSR1/FXYD6/STAC2/PLN/TESC/RRAD/JPH2/PRNP/MMP9/CACNA2D1/PCSK9/LRRC38/CACNA1D/RELN/FHL1/CAV1/CASQ2	20
BP	GO:0043270	positive regulation of ion transport	20/612	273/18800	0.000654054	0.0201736	0.0169092	FLNA/STC1/GSTM2/MYLK/CASQ1/CYP4F2/KCNMB1/NTSR1/STAC2/TESC/JPH2/CACNA2D1/LRRC38/P2RX1/CACNA1D/CEMIP/RELN/P2RY1/FHL1/CAV1	20
BP	GO:0007160	cell-matrix adhesion	18/612	235/18800	0.000716243	0.0219362	0.0183866	CDH13/GREM1/SFRP1/ITGA11/ADAMTS12/FN1/COL5A3/ITGA5/ITGBL1/RHOD/ITGA2/COL17A1/CEACAM6/MUC4/SORBS1/JAM3/CD44/MSLN	18
BP	GO:0050919	negative chemotaxis	7/612	47/18800	0.000759063	0.0230851	0.0193496	SLIT2/APOA1/SEMA5B/LRTM1/NRG1/NRP2/SEMA3A	7
BP	GO:0043410	positive regulation of MAPK cascade	30/612	491/18800	0.00076439	0.0230856	0.01935	GAS6/CCL26/CSPG4/TBX1/CCL24/EPGN/ROR2/CAV2/CCL13/CCL20/IL11/TGFB3/PDGFC/ACKR3/FGF1/ERN2/SPHK1/S100A7/GPR37/SH3RF2/BIRC7/NRG1/TLR6/CHI3L1/IGFBP6/CD44/SEMA3A/P2RY1/NOD2/HAND2	30
BP	GO:0034113	heterotypic cell-cell adhesion	8/612	61/18800	0.00077539	0.0230975	0.01936	APOA1/SIRPA/DSP/ITGA5/CEACAM6/DSC2/JAM3/CD44	8
BP	GO:0071222	cellular response to lipopolysaccharide	17/612	217/18800	0.000775404	0.0230975	0.01936	CARD17/SIRPA/CD14/TNIP3/CSF2/CTSG/GFI1/IL36RN/CSF3/PF4V1/IL36G/HMGCS2/PPBP/CXCL6/CXCL5/IL24/NOD2	17
BP	GO:0003015	heart process	19/612	257/18800	0.000792438	0.0234443	0.0196506	FLNA/STC1/DES/GSTM2/DSP/PLN/TNNI2/DSC2/ABCC9/TBX2/HSPB7/CACNA2D1/CACNA1D/FOXN4/SEMA3A/ACTC1/CAV1/CASQ2/CHGA	19
BP	GO:0007171	activation of transmembrane receptor protein tyrosine kinase activity	4/612	14/18800	0.00085778	0.0247052	0.0207075	ANGPT4/GREM1/PDGFC/NRG1	4
BP	GO:0010838	positive regulation of keratinocyte proliferation	4/612	14/18800	0.00085778	0.0247052	0.0207075	AREG/TGM1/CDH3/FGF7	4
BP	GO:0042182	ketone catabolic process	4/612	14/18800	0.00085778	0.0247052	0.0207075	CYP4F2/CYP4F12/KYNU/OXCT1	4
BP	GO:0070942	neutrophil mediated cytotoxicity	4/612	14/18800	0.00085778	0.0247052	0.0207075	TREM1/CTSG/CXCL6/DNASE1L3	4
BP	GO:0031589	cell-substrate adhesion	24/612	364/18800	0.000897721	0.0256855	0.0215291	CDH13/GAS6/FLNA/APOA1/GREM1/CCDC80/SFRP1/ITGA11/ADAMTS12/FN1/COL5A3/ITGA5/ITGBL1/RHOD/ITGA2/COL17A1/CEACAM6/MUC4/FAT2/SORBS1/JAM3/PDPN/CD44/MSLN	24
BP	GO:0042730	fibrinolysis	5/612	24/18800	0.000914068	0.0259822	0.0217779	SERPINB2/THBD/FAP/APOH/KRT1	5
BP	GO:0001657	ureteric bud development	10/612	94/18800	0.000962623	0.0271847	0.0227858	SLIT2/GREM1/SFRP1/NOG/FGF1/CRLF1/FOXD1/FOXC2/HOXD11/GPC3	10
BP	GO:0032412	regulation of ion transmembrane transporter activity	19/612	263/18800	0.00104282	0.0287696	0.0241142	GSTM2/CASQ1/NTSR1/FXYD6/STAC2/PLN/TESC/RRAD/JPH2/PRNP/MMP9/CACNA2D1/PCSK9/LRRC38/CACNA1D/RELN/FHL1/CAV1/CASQ2	19
BP	GO:0014033	neural crest cell differentiation	10/612	95/18800	0.00104521	0.0287696	0.0241142	TBX1/SFRP1/SNAI2/FN1/SEMA5B/FOXC2/NRG1/NRP2/SEMA3A/HAND2	10
BP	GO:0072163	mesonephric epithelium development	10/612	95/18800	0.00104521	0.0287696	0.0241142	SLIT2/GREM1/SFRP1/NOG/FGF1/CRLF1/FOXD1/FOXC2/HOXD11/GPC3	10
BP	GO:0072164	mesonephric tubule development	10/612	95/18800	0.00104521	0.0287696	0.0241142	SLIT2/GREM1/SFRP1/NOG/FGF1/CRLF1/FOXD1/FOXC2/HOXD11/GPC3	10
BP	GO:0032409	regulation of transporter activity	21/612	305/18800	0.00107477	0.0293974	0.0246404	PM20D1/GSTM2/CASQ1/NTSR1/FXYD6/STAC2/PLN/TESC/RRAD/APOA2/JPH2/PRNP/MMP9/CACNA2D1/PCSK9/LRRC38/CACNA1D/RELN/FHL1/CAV1/CASQ2	21
BP	GO:0048762	mesenchymal cell differentiation	18/612	244/18800	0.00110384	0.0294213	0.0246605	FLNA/TBX1/SERPINB3/GATA5/GREM1/SFRP1/NOG/SNAI2/FN1/TGFB3/SEMA5B/MIR149/FOXC2/NRG1/NRP2/PDPN/SEMA3A/HAND2	18
BP	GO:0032967	positive regulation of collagen biosynthetic process	5/612	25/18800	0.00111229	0.0294213	0.0246605	IHH/SERPINB7/TGFB3/ITGA2/MIR149	5
BP	GO:0097186	amelogenesis	5/612	25/18800	0.00111229	0.0294213	0.0246605	AMTN/TBX1/FAM20C/KLK5/FAM20A	5
BP	GO:0098581	detection of external biotic stimulus	5/612	25/18800	0.00111229	0.0294213	0.0246605	PGLYRP4/PGLYRP3/C4B/TLR6/NOD2	5
BP	GO:0048565	digestive tract development	12/612	130/18800	0.00111349	0.0294213	0.0246605	IHH/GLI2/CLMP/GATA5/SFRP1/DACT1/TGFB3/PDGFC/HOXD13/HMGCS2/TBX2/FOXE1	12
BP	GO:1904064	positive regulation of cation transmembrane transport	13/612	148/18800	0.00111624	0.0294213	0.0246605	FLNA/GSTM2/CASQ1/KCNMB1/NTSR1/STAC2/TESC/JPH2/CACNA2D1/LRRC38/P2RX1/CEMIP/RELN	13
BP	GO:0006942	regulation of striated muscle contraction	10/612	96/18800	0.0011335	0.0295584	0.0247754	MYBPH/STC1/GSTM2/DSP/CASQ1/PLN/DSC2/CAV1/CASQ2/CHGA	10
BP	GO:0008210	estrogen metabolic process	6/612	37/18800	0.00114183	0.0295584	0.0247754	CYP2C8/CYP2C9/SULT1E1/UGT2B7/CYP3A5/CYP1B1	6
BP	GO:0030279	negative regulation of ossification	6/612	37/18800	0.00114183	0.0295584	0.0247754	ECM1/GREM1/SOST/SFRP1/KREMEN2/ENPP1	6
BP	GO:0030308	negative regulation of cell growth	15/612	186/18800	0.00115733	0.0297825	0.0249632	MAP2/SLIT2/GREM1/SFRP1/SPP1/INHBA/SEMA5B/CRYAB/CDA/HYAL1/MEG3/SEMA3A/ENPP1/OSGIN1/FHL1	15
BP	GO:0001558	regulation of cell growth	26/612	415/18800	0.00117616	0.030089	0.0252201	MAP2/SLIT2/GREM1/SFRP1/SPP1/NGF/INHBA/IGFBPL1/TNC/FN1/SEMA5B/CRYAB/SFN/CDA/KRT17/SPHK1/HYAL1/KIF26A/ROS1/S100A8/MEG3/SEMA3A/ENPP1/OSGIN1/FHL1/ISLR2	26
BP	GO:0006022	aminoglycan metabolic process	12/612	131/18800	0.00119042	0.0302757	0.0253766	PGLYRP4/GALNT5/PGLYRP3/OVGP1/HS3ST3A1/HYAL1/CHST15/CEMIP/CHI3L1/CD44/HPSE2/CHI3L2	12
BP	GO:0071466	cellular response to xenobiotic stimulus	14/612	168/18800	0.00122062	0.0308454	0.0258541	GAS6/UCHL1/CYP2C8/CYP2C9/GSTM2/CYP4F2/SLC10A1/CYP4F12/SULT2A1/FMO2/CYP3A5/PRNP/CYP1B1/UGT2B28	14
BP	GO:0042303	molting cycle	11/612	114/18800	0.0012341	0.0308454	0.0258541	KRT16/KRT84/GLI2/KRT14/INHBA/SOSTDC1/KRT17/CD109/FOXE1/CDH3/FGF7	11
BP	GO:0042633	hair cycle	11/612	114/18800	0.0012341	0.0308454	0.0258541	KRT16/KRT84/GLI2/KRT14/INHBA/SOSTDC1/KRT17/CD109/FOXE1/CDH3/FGF7	11
BP	GO:0042572	retinol metabolic process	7/612	51/18800	0.00124921	0.0310148	0.0259961	CYP2C8/TTR/ADH4/AKR1B10/CYP3A5/CYP1B1/ADH6	7
BP	GO:0048545	response to steroid hormone	22/612	330/18800	0.00125514	0.0310148	0.0259961	LOX/AREG/SLIT2/ANXA1/STC1/CDO1/ACSBG1/SFRP1/NR3C1/SPP1/DSG1/GJB2/TGFB3/PCSK1/NPAS4/HMGCS2/MAOB/APOA2/BCHE/CYP1B1/CAV1/SCGB1A1	22
BP	GO:0030193	regulation of blood coagulation	8/612	66/18800	0.00131223	0.0318733	0.0267157	F3/SERPINB2/THBD/FAP/TSPAN8/APOH/KRT1/CAV1	8
BP	GO:0007389	pattern specification process	28/612	463/18800	0.00131809	0.0318733	0.0267157	STC1/IHH/GLI2/TBX1/GATA5/GREM1/SFRP1/NOG/ROR2/HAND1/SOSTDC1/HES2/FGF1/HOXD13/TLL1/NRARP/TBX2/FOXD1/FOXC2/FOXN4/NRP2/RELN/EMX2/SEMA3A/HAND2/HOXD11/BMPR1B/GPC3	28
BP	GO:0046329	negative regulation of JNK cascade	6/612	38/18800	0.00131914	0.0318733	0.0267157	SIRPA/SERPINB3/SFRP1/DACT1/AMBP/SH3RF2	6
BP	GO:0090288	negative regulation of cellular response to growth factor stimulus	11/612	115/18800	0.00132551	0.0318733	0.0267157	SLIT2/GREM1/SOST/SFRP1/NOG/SULF2/ADAMTS12/SOSTDC1/MIR149/FBN1/FSTL3	11
BP	GO:0015850	organic hydroxy compound transport	18/612	248/18800	0.00132653	0.0318733	0.0267157	APOA1/SLC16A1/ABCA4/SPP1/SLC10A1/SLC22A3/SLC10A6/CES1/MAOB/APOA2/HRH3/PCSK9/P2RX1/LIPC/P2RY1/CAV1/CHGA/SLC5A1	18
BP	GO:0010714	positive regulation of collagen metabolic process	5/612	26/18800	0.00134065	0.0320356	0.0268517	IHH/SERPINB7/TGFB3/ITGA2/MIR149	5
BP	GO:0061041	regulation of wound healing	12/612	133/18800	0.00135752	0.0321649	0.0269601	ANXA1/MYLK/F3/SERPINB2/THBD/FAP/TSPAN8/CD109/APOH/KRT1/FOXC2/CAV1	12
BP	GO:0051051	negative regulation of transport	28/612	464/18800	0.00136085	0.0321649	0.0269601	STXBP6/ANXA1/STC1/VSNL1/SIRPA/GSTM2/SFRP1/CYP4F2/NTSR1/INHBA/IL11/CRYAB/TFF2/SPINK1/PLN/SH3GL3/MAOB/RRAD/APOA2/HRH3/MMP9/PCSK9/NRG1/ENPP1/P2RY1/CAV1/CASQ2/CHGA	28
BP	GO:0003002	regionalization	23/612	354/18800	0.00138174	0.032482	0.0272259	GLI2/TBX1/GATA5/GREM1/SFRP1/NOG/ROR2/SOSTDC1/HES2/FGF1/HOXD13/TLL1/NRARP/FOXD1/FOXC2/FOXN4/NRP2/RELN/EMX2/SEMA3A/HOXD11/BMPR1B/GPC3	23
BP	GO:0034329	cell junction assembly	26/612	420/18800	0.00139384	0.0325904	0.0273168	GREM1/SFRP1/SNAI2/GPC6/DSG1/FN1/ADD2/GJB2/ITGA5/RHOD/NPAS4/ITGA2/CLDN10/COL17A1/GAP43/IL1RAP/PKP1/MDGA1/NEGR1/SORBS1/LGI2/SYNDIG1/JAM3/NRG1/GJB1/CAV1	26
BP	GO:0001823	mesonephros development	10/612	99/18800	0.00143556	0.0333863	0.0279839	SLIT2/GREM1/SFRP1/NOG/FGF1/CRLF1/FOXD1/FOXC2/HOXD11/GPC3	10
BP	GO:0001991	regulation of systemic arterial blood pressure by circulatory renin-angiotensin	4/612	16/18800	0.00148083	0.034256	0.0287128	SUCNR1/CTSG/CMA1/CPA3	4
BP	GO:0014032	neural crest cell development	9/612	83/18800	0.00149123	0.0343142	0.0287616	TBX1/SNAI2/FN1/SEMA5B/FOXC2/NRG1/NRP2/SEMA3A/HAND2	9
BP	GO:0044409	entry into host	13/612	153/18800	0.00151157	0.034599	0.0290004	ANPEP/GAS6/KRT6A/SERPINB3/CAV2/HAVCR1/SLC10A1/ITGA5/ITGA2/CD209/NCAM1/LGALS1/CAV1	13
BP	GO:0006720	isoprenoid metabolic process	11/612	117/18800	0.00152502	0.0347241	0.0291052	CYP2C8/ABCA4/CYP2C9/RBP1/TTR/ADH4/AKR1B10/HMGCS2/CYP3A5/CYP1B1/ADH6	11
BP	GO:0051604	protein maturation	21/612	314/18800	0.00154179	0.0348968	0.0292499	KLK3/IHH/F3/SPON1/CTSG/PCSK1/CMA1/TESC/HP/TLL1/CTSE/APOH/KLK6/CPXM1/BCHE/PRNP/CCBE1/PCSK9/CPA3/ADAM19/KLK13	21
BP	GO:0045785	positive regulation of cell adhesion	27/612	446/18800	0.00157157	0.0348968	0.0292499	CDH13/ANXA1/FLNA/IBSP/IHH/APOA1/SIRPA/GLI2/CCDC80/SFRP1/CTSG/FN1/ITGA5/RHOD/ITGA2/CEACAM6/HYAL1/CD209/LGALS1/CD70/FOXC2/ADAM19/PDPN/CD44/NOD2/CAV1/FSTL3	27
BP	GO:0060071	Wnt signaling pathway, planar cell polarity pathway	7/612	53/18800	0.00157272	0.0348968	0.0292499	SFRP1/DACT1/ROR2/GPC6/ROR1/CELSR1/GPC3	7
BP	GO:0071385	cellular response to glucocorticoid stimulus	7/612	53/18800	0.00157272	0.0348968	0.0292499	ANXA1/STC1/NR3C1/GJB2/NPAS4/HMGCS2/CYP1B1	7
BP	GO:0072132	mesenchyme morphogenesis	7/612	53/18800	0.00157272	0.0348968	0.0292499	GATA5/NOG/SNAI2/ACTG2/TBX2/FOXC2/ACTC1	7
BP	GO:1900046	regulation of hemostasis	8/612	68/18800	0.0015958	0.0351034	0.0294231	F3/SERPINB2/THBD/FAP/TSPAN8/APOH/KRT1/CAV1	8
BP	GO:0016540	protein autoprocessing	5/612	27/18800	0.0016018	0.0351034	0.0294231	IHH/PCSK1/CTSE/KLK6/PCSK9	5
BP	GO:0071772	response to BMP	14/612	173/18800	0.00161432	0.0351034	0.0294231	GATA5/GREM1/SOST/SFRP1/NOG/ROR2/ADAMTS12/SOSTDC1/TGFB3/FBN1/FOXD1/FSTL3/BMPR1B/GPC3	14
BP	GO:0071773	cellular response to BMP stimulus	14/612	173/18800	0.00161432	0.0351034	0.0294231	GATA5/GREM1/SOST/SFRP1/NOG/ROR2/ADAMTS12/SOSTDC1/TGFB3/FBN1/FOXD1/FSTL3/BMPR1B/GPC3	14
BP	GO:0001523	retinoid metabolic process	9/612	84/18800	0.00162305	0.0351177	0.0294351	CYP2C8/ABCA4/RBP1/TTR/ADH4/AKR1B10/CYP3A5/CYP1B1/ADH6	9
BP	GO:0010959	regulation of metal ion transport	25/612	403/18800	0.00165995	0.0357381	0.0299551	FLNA/STC1/GSTM2/MYLK/CASQ1/KCNMB1/NTSR1/KCNIP3/FXYD6/STAC2/SPINK1/PLN/TESC/RRAD/JPH2/PRNP/CACNA2D1/PCSK9/LRRC38/P2RX1/CACNA1D/CEMIP/FHL1/CAV1/CASQ2	25
BP	GO:0032963	collagen metabolic process	10/612	101/18800	0.00167104	0.0357997	0.0300067	IHH/SERPINB7/MMP3/TGFB3/ITGA2/FAP/MIR149/KLK6/MMP9/MMP13	10
BP	GO:0043271	negative regulation of ion transport	13/612	155/18800	0.00169926	0.0362258	0.0303639	STC1/GSTM2/CYP4F2/NTSR1/SPINK1/PLN/MAOB/RRAD/HRH3/MMP9/PCSK9/CAV1/CASQ2	13
BP	GO:1903115	regulation of actin filament-based movement	6/612	40/18800	0.00173604	0.0368294	0.0308698	STC1/DSP/PLN/DSC2/PDPN/CAV1	6
BP	GO:0010524	positive regulation of calcium ion transport into cytosol	7/612	54/18800	0.00175716	0.0370966	0.0310938	GSTM2/CASQ1/NTSR1/JPH2/P2RX1/CEMIP/CAV1	7
BP	GO:0007411	axon guidance	17/612	234/18800	0.00176629	0.0371091	0.0311043	SLIT2/GLI2/NOG/SEMA5B/GAP43/LRTM1/FOXD1/NCAM1/LAMC2/CRMP1/NRP2/RELN/SEMA3A/BOC/TUBB2B/LAMA3/BMPR1B	17
BP	GO:0097485	neuron projection guidance	17/612	235/18800	0.00184817	0.0378186	0.031699	SLIT2/GLI2/NOG/SEMA5B/GAP43/LRTM1/FOXD1/NCAM1/LAMC2/CRMP1/NRP2/RELN/SEMA3A/BOC/TUBB2B/LAMA3/BMPR1B	17
BP	GO:0060048	cardiac muscle contraction	12/612	138/18800	0.00186159	0.0378186	0.031699	FLNA/STC1/GSTM2/DSP/PLN/TNNI2/DSC2/CACNA2D1/CACNA1D/CAV1/CASQ2/CHGA	12
BP	GO:0060249	anatomical structure homeostasis	21/612	319/18800	0.00186914	0.0378186	0.031699	LOX/IHH/ABCA4/ALB/ABCA12/SPP1/CYTL1/TFF2/MUC2/CST4/MUC4/ACP5/KRT1/CDH23/TFF1/P2RX1/JAM3/CDH3/IL20RB/P2RY1/NOD2	21
BP	GO:0016045	detection of bacterium	4/612	17/18800	0.00188702	0.0378186	0.031699	PGLYRP4/PGLYRP3/TLR6/NOD2	4
BP	GO:0021783	preganglionic parasympathetic fiber development	4/612	17/18800	0.00188702	0.0378186	0.031699	TBX1/ACKR3/NRP2/SEMA3A	4
BP	GO:0045019	negative regulation of nitric oxide biosynthetic process	4/612	17/18800	0.00188702	0.0378186	0.031699	PTGIS/SIRPA/ACP5/CAV1	4
BP	GO:0061548	ganglion development	4/612	17/18800	0.00188702	0.0378186	0.031699	INSM1/CYP1B1/NRP2/SEMA3A	4
BP	GO:1901569	fatty acid derivative catabolic process	4/612	17/18800	0.00188702	0.0378186	0.031699	HPGD/CYP4F2/CYP4F12/OXCT1	4
BP	GO:1904406	negative regulation of nitric oxide metabolic process	4/612	17/18800	0.00188702	0.0378186	0.031699	PTGIS/SIRPA/ACP5/CAV1	4
BP	GO:2000811	negative regulation of anoikis	4/612	17/18800	0.00188702	0.0378186	0.031699	SNAI2/ITGA5/CEACAM6/CAV1	4
BP	GO:0060512	prostate gland morphogenesis	5/612	28/18800	0.00189845	0.0378731	0.0317447	SFRP1/NOG/TNC/SERPINB5/HOXD13	5
BP	GO:0010522	regulation of calcium ion transport into cytosol	10/612	103/18800	0.00193686	0.0384629	0.032239	GSTM2/CASQ1/NTSR1/PLN/JPH2/PRNP/P2RX1/CEMIP/CAV1/CASQ2	10
BP	GO:0001706	endoderm formation	7/612	55/18800	0.00195796	0.0387053	0.0324421	NOG/INHBA/SOX7/FN1/ITGA5/MMP9/LAMA3	7
BP	GO:0010463	mesenchymal cell proliferation	6/612	41/18800	0.00197859	0.0389361	0.0326357	IHH/TBX1/TBX2/FGF7/HAND2/GPC3	6
BP	GO:0006690	icosanoid metabolic process	11/612	121/18800	0.00199792	0.0391395	0.0328061	PTGS1/PTGIS/HPGD/ANXA1/CYP2C8/CYP2C9/CYP4F2/CYP4F12/PLA2G2F/CYP1B1/CYP4F8	11
BP	GO:0016101	diterpenoid metabolic process	9/612	87/18800	0.00207542	0.0402438	0.0337317	CYP2C8/ABCA4/RBP1/TTR/ADH4/AKR1B10/CYP3A5/CYP1B1/ADH6	9
BP	GO:0022600	digestive system process	10/612	104/18800	0.002082	0.0402438	0.0337317	APOA1/GCNT3/TFF2/SPINK1/MUC2/MUC4/APOA2/TFF1/NOD2/SLC5A1	10
BP	GO:0050766	positive regulation of phagocytosis	8/612	71/18800	0.00210982	0.0402438	0.0337317	GAS6/APOA1/SIRPA/C4B/ITGA2/APOA2/NOD2/C4A	8
BP	GO:0050818	regulation of coagulation	8/612	71/18800	0.00210982	0.0402438	0.0337317	F3/SERPINB2/THBD/FAP/TSPAN8/APOH/KRT1/CAV1	8
BP	GO:1904427	positive regulation of calcium ion transmembrane transport	8/612	71/18800	0.00210982	0.0402438	0.0337317	GSTM2/CASQ1/NTSR1/STAC2/JPH2/CACNA2D1/P2RX1/CEMIP	8
BP	GO:2001259	positive regulation of cation channel activity	8/612	71/18800	0.00210982	0.0402438	0.0337317	GSTM2/CASQ1/NTSR1/STAC2/JPH2/CACNA2D1/LRRC38/RELN	8
BP	GO:0048608	reproductive structure development	26/612	433/18800	0.00212913	0.0404349	0.0338919	SLIT2/ANXA1/STC1/TPPP3/EREG/ACSBG1/SPRR2A/SFRP1/NOG/ROR2/HAND1/SPP1/CSF2/INHBA/TNC/MAMLD1/GJB2/ZFPM2/SERPINB5/HOXD13/ZFP42/CYP1B1/ADAM19/GJB1/SEMA3A/BMPR1B	26
BP	GO:0070555	response to interleukin-1	12/612	141/18800	0.0022315	0.0419357	0.0351498	PTGIS/ANXA1/CCL26/SIRPA/CCL24/SFRP1/ADAMTS12/CCL13/CCL20/PCSK1/HYAL1/CHI3L1	12
BP	GO:1903522	regulation of blood circulation	18/612	260/18800	0.00223612	0.0419357	0.0351498	FLNA/STC1/DES/GSTM2/DSP/PLN/DSC2/ABCC9/TBX2/HSPB7/CACNA2D1/P2RX1/CACNA1D/FOXN4/SEMA3A/CAV1/CASQ2/CHGA	18
BP	GO:0014031	mesenchymal cell development	9/612	88/18800	0.00224673	0.0419357	0.0351498	TBX1/SNAI2/FN1/SEMA5B/FOXC2/NRG1/NRP2/SEMA3A/HAND2	9
BP	GO:0048864	stem cell development	9/612	88/18800	0.00224673	0.0419357	0.0351498	TBX1/SNAI2/FN1/SEMA5B/FOXC2/NRG1/NRP2/SEMA3A/HAND2	9
BP	GO:0032355	response to estradiol	11/612	123/18800	0.00227558	0.0422927	0.0354491	AREG/HPGD/ANXA1/IHH/SPRR2A/SFRP1/GJB2/CRYAB/ITGA2/PTGFR/CYP1B1	11
BP	GO:0061458	reproductive system development	26/612	436/18800	0.00233952	0.043296	0.03629	SLIT2/ANXA1/STC1/TPPP3/EREG/ACSBG1/SPRR2A/SFRP1/NOG/ROR2/HAND1/SPP1/CSF2/INHBA/TNC/MAMLD1/GJB2/ZFPM2/SERPINB5/HOXD13/ZFP42/CYP1B1/ADAM19/GJB1/SEMA3A/BMPR1B	26
BP	GO:0055123	digestive system development	12/612	142/18800	0.00236738	0.043626	0.0365666	IHH/GLI2/CLMP/GATA5/SFRP1/DACT1/TGFB3/PDGFC/HOXD13/HMGCS2/TBX2/FOXE1	12
BP	GO:0001649	osteoblast differentiation	17/612	241/18800	0.00240936	0.0440833	0.0369499	LOX/AREG/IBSP/IHH/GLI2/DDR2/PTHLH/GREM1/SFRP1/NOG/ITGA11/SNAI2/SPP1/TNC/FAM20C/HAND2/BMPR1B	17
BP	GO:0090175	regulation of establishment of planar polarity	7/612	57/18800	0.00241247	0.0440833	0.0369499	SFRP1/DACT1/ROR2/GPC6/ROR1/CELSR1/GPC3	7
BP	GO:0001942	hair follicle development	9/612	89/18800	0.00242909	0.0442013	0.0370489	KRT84/GLI2/INHBA/SOSTDC1/KRT17/CD109/FOXE1/CDH3/FGF7	9
BP	GO:0010712	regulation of collagen metabolic process	6/612	43/18800	0.00253954	0.0458277	0.038412	IHH/SERPINB7/TGFB3/ITGA2/FAP/MIR149	6
BP	GO:0071526	semaphorin-plexin signaling pathway	6/612	43/18800	0.00253954	0.0458277	0.038412	FLNA/SEMA5B/NCAM1/NRP2/SEMA3A/HAND2	6
BP	GO:0001945	lymph vessel development	5/612	30/18800	0.00260927	0.0462302	0.0387494	TBX1/FOXC2/LGALS12/CCBE1/PDPN	5
BP	GO:0031069	hair follicle morphogenesis	5/612	30/18800	0.00260927	0.0462302	0.0387494	GLI2/SOSTDC1/KRT17/FOXE1/FGF7	5
BP	GO:0061037	negative regulation of cartilage development	5/612	30/18800	0.00260927	0.0462302	0.0387494	PTHLH/GREM1/NOG/ADAMTS12/SNAI2	5
BP	GO:0042475	odontogenesis of dentin-containing tooth	9/612	90/18800	0.00262301	0.0462302	0.0387494	AMTN/GLI2/TBX1/HAND1/SOSTDC1/FAM20C/KLK5/FAM20A/HAND2	9
BP	GO:0061097	regulation of protein tyrosine kinase activity	9/612	90/18800	0.00262301	0.0462302	0.0387494	GAS6/AREG/EREG/GREM1/EPGN/PRNP/NRG1/RELN/CAV1	9
BP	GO:0034767	positive regulation of ion transmembrane transport	13/612	163/18800	0.00265323	0.0462302	0.0387494	FLNA/GSTM2/CASQ1/KCNMB1/NTSR1/STAC2/TESC/JPH2/CACNA2D1/LRRC38/P2RX1/CEMIP/RELN	13
BP	GO:0006631	fatty acid metabolic process	24/612	395/18800	0.00266537	0.0462302	0.0387494	PTGS1/PTGIS/HPGD/ACSM6/ANXA1/APOA1/PM20D1/CYP2C8/CYP2C9/ACSBG1/GSTM2/CYP4F2/ADH4/ELOVL4/CYP4F12/PLIN5/PLA2G2F/CES1/CYP1B1/CYP4F8/LIPC/CAV1/ALDH1L2/FABP3	24
BP	GO:0030514	negative regulation of BMP signaling pathway	7/612	58/18800	0.00266815	0.0462302	0.0387494	GREM1/SOST/SFRP1/NOG/SOSTDC1/FBN1/FSTL3	7
BP	GO:0060135	maternal process involved in female pregnancy	7/612	58/18800	0.00266815	0.0462302	0.0387494	STC1/IHH/TPPP3/SPP1/DSG1/GJB2/ADCY7	7
BP	GO:0086065	cell communication involved in cardiac conduction	7/612	58/18800	0.00266815	0.0462302	0.0387494	FLNA/DSP/DSC2/CACNA2D1/CACNA1D/CAV1/CASQ2	7
BP	GO:0003206	cardiac chamber morphogenesis	11/612	126/18800	0.00274996	0.0473172	0.0396605	SLIT2/TBX1/DSP/NOG/HAND1/ZFPM2/TBX2/FOXC2/NRG1/NRP2/HAND2	11
BP	GO:0006805	xenobiotic metabolic process	10/612	108/18800	0.00275264	0.0473172	0.0396605	CYP2C8/CYP2C9/GSTM2/CYP4F2/CYP4F12/SULT2A1/FMO2/CYP3A5/CYP1B1/UGT2B28	10
BP	GO:0006837	serotonin transport	4/612	19/18800	0.00291846	0.0494474	0.0414461	SLC22A3/MAOB/HRH3/P2RX1	4
BP	GO:0048486	parasympathetic nervous system development	4/612	19/18800	0.00291846	0.0494474	0.0414461	TBX1/ACKR3/NRP2/SEMA3A	4
BP	GO:0050891	multicellular organismal water homeostasis	7/612	59/18800	0.00294412	0.0494474	0.0414461	KRT16/CYP4F2/ABCA12/CYP4F12/SCNN1G/SFN/KRT1	7
BP	GO:0071384	cellular response to corticosteroid stimulus	7/612	59/18800	0.00294412	0.0494474	0.0414461	ANXA1/STC1/NR3C1/GJB2/NPAS4/HMGCS2/CYP1B1	7
BP	GO:0050920	regulation of chemotaxis	16/612	225/18800	0.00294479	0.0494474	0.0414461	CDH13/GAS6/SLIT2/CCL26/GREM1/F3/SUCNR1/SEMA5B/ITGA2/FGF1/MIR149/S100A7/JAM3/SEMA3A/TUBB2B/NOD2	16
BP	GO:0060348	bone development	16/612	225/18800	0.00294479	0.0494474	0.0414461	LOX/STC1/IHH/ECM1/DDR2/GREM1/GPR68/SULF2/ADAMTS12/TGFB3/FAM20C/PDGFC/FBN1/ACP5/MMP13/BMPR1B	16
BP	GO:0046718	viral entry into host cell	12/612	146/18800	0.00298004	0.0496011	0.0415749	ANPEP/GAS6/SERPINB3/CAV2/HAVCR1/SLC10A1/ITGA5/ITGA2/CD209/NCAM1/LGALS1/CAV1	12
BP	GO:0086003	cardiac muscle cell contraction	8/612	75/18800	0.00298808	0.0496011	0.0415749	FLNA/STC1/DSP/PLN/DSC2/CACNA2D1/CACNA1D/CAV1	8
BP	GO:0006909	phagocytosis	20/612	310/18800	0.00298816	0.0496011	0.0415749	GAS6/IGHV2-26/ANXA1/IGHV3-64D/APOA1/NCF2/SIRPA/CD14/C4B/IGHV3-72/HAVCR1/ITGA2/IGHV3-43/SPHK1/SRPX/APOA2/IGHV1-45/IGHV3-35/NOD2/C4A	20
BP	GO:0071295	cellular response to vitamin	5/612	31/18800	0.00302901	0.0496395	0.041607	GAS6/SFRP1/MN1/SNAI2/FOLR2	5
BP	GO:0009953	dorsal/ventral pattern formation	9/612	92/18800	0.00304754	0.0496395	0.041607	GLI2/GREM1/SFRP1/NOG/SOSTDC1/TLL1/FOXN4/HOXD11/BMPR1B	9
BP	GO:0022404	molting cycle process	9/612	92/18800	0.00304754	0.0496395	0.041607	KRT84/GLI2/INHBA/SOSTDC1/KRT17/CD109/FOXE1/CDH3/FGF7	9
BP	GO:0022405	hair cycle process	9/612	92/18800	0.00304754	0.0496395	0.041607	KRT84/GLI2/INHBA/SOSTDC1/KRT17/CD109/FOXE1/CDH3/FGF7	9
BP	GO:1903035	negative regulation of response to wounding	9/612	92/18800	0.00304754	0.0496395	0.041607	SPP1/SERPINB2/THBD/FAP/TSPAN8/CD109/APOH/KLK8/KRT1	9
BP	GO:0002062	chondrocyte differentiation	10/612	110/18800	0.00314731	0.0510733	0.0428089	IHH/ECM1/PTHLH/GREM1/SULF2/ADAMTS12/SNAI2/CYTL1/TGFBI/BMPR1B	10
BP	GO:0072001	renal system development	20/612	312/18800	0.00321404	0.0519624	0.043554	HPGD/SLIT2/SERPINB7/GLI2/GREM1/SFRP1/NOG/SULF2/GCNT3/FGF1/FBN1/HMGCS2/CRLF1/FOXD1/FOXC2/MMP9/PCSK9/EMX2/HOXD11/GPC3	20
BP	GO:0055008	cardiac muscle tissue morphogenesis	7/612	60/18800	0.00324143	0.052211	0.0437624	DSP/NOG/HAND1/ZFPM2/FOXC2/NRG1/ACTC1	7
BP	GO:0051048	negative regulation of secretion	13/612	167/18800	0.00327341	0.0524309	0.0439467	STXBP6/ANXA1/VSNL1/SFRP1/CYP4F2/INHBA/IL11/TFF2/MAOB/HRH3/NRG1/P2RY1/CHGA	13
BP	GO:0098773	skin epidermis development	9/612	93/18800	0.00327919	0.0524309	0.0439467	KRT84/GLI2/INHBA/SOSTDC1/KRT17/CD109/FOXE1/CDH3/FGF7	9
BP	GO:0001676	long-chain fatty acid metabolic process	10/612	111/18800	0.00336086	0.0533164	0.0446889	PTGS1/PTGIS/CYP2C8/CYP2C9/ACSBG1/GSTM2/CYP4F2/CYP4F12/PLA2G2F/CYP1B1	10
BP	GO:0000353	formation of quadruple SL/U4/U5/U6 snRNP	3/612	10/18800	0.00347126	0.0533164	0.0446889	RNU4-1/RNU5A-1/RNU5F-1	3
BP	GO:0000365	mRNA trans splicing, via spliceosome	3/612	10/18800	0.00347126	0.0533164	0.0446889	RNU4-1/RNU5A-1/RNU5F-1	3
BP	GO:0019062	virion attachment to host cell	3/612	10/18800	0.00347126	0.0533164	0.0446889	GAS6/CD209/LRRC15	3
BP	GO:0030214	hyaluronan catabolic process	3/612	10/18800	0.00347126	0.0533164	0.0446889	HYAL1/CEMIP/CD44	3
BP	GO:0032060	bleb assembly	3/612	10/18800	0.00347126	0.0533164	0.0446889	MYLK/EMP3/EMP1	3
BP	GO:0045291	mRNA trans splicing, SL addition	3/612	10/18800	0.00347126	0.0533164	0.0446889	RNU4-1/RNU5A-1/RNU5F-1	3
BP	GO:0098903	regulation of membrane repolarization during action potential	3/612	10/18800	0.00347126	0.0533164	0.0446889	FLNA/CACNA2D1/CAV1	3
BP	GO:0010669	epithelial structure maintenance	5/612	32/18800	0.00349534	0.0533164	0.0446889	TFF2/MUC2/MUC4/TFF1/NOD2	5
BP	GO:0042476	odontogenesis	11/612	130/18800	0.00350327	0.0533164	0.0446889	AMTN/GLI2/TBX1/HAND1/INHBA/SOSTDC1/TGFB3/FAM20C/KLK5/FAM20A/HAND2	11
BP	GO:0090257	regulation of muscle system process	17/612	250/18800	0.00351288	0.0533164	0.0446889	MYBPH/STC1/GSTM2/GATA5/DSP/CASQ1/CNN1/ITGA2/PLN/TNNI2/DSC2/SPHK1/P2RX1/CAV1/CASQ2/HAND2/CHGA	17
BP	GO:0055117	regulation of cardiac muscle contraction	8/612	77/18800	0.00352232	0.0533164	0.0446889	STC1/GSTM2/DSP/PLN/DSC2/CAV1/CASQ2/CHGA	8
BP	GO:0001738	morphogenesis of a polarized epithelium	9/612	94/18800	0.00352447	0.0533164	0.0446889	SFRP1/DACT1/ROR2/GPC6/MSN/ROR1/CELSR1/LAMA3/GPC3	9
BP	GO:1901655	cellular response to ketone	9/612	94/18800	0.00352447	0.0533164	0.0446889	GAS6/SFRP1/NR3C1/SPP1/MSN/GJB2/NPAS4/PTGFR/CYP1B1	9
BP	GO:0043691	reverse cholesterol transport	4/612	20/18800	0.00355524	0.0533164	0.0446889	APOA1/CES1/APOA2/LIPC	4
BP	GO:0070166	enamel mineralization	4/612	20/18800	0.00355524	0.0533164	0.0446889	AMTN/TBX1/FAM20C/FAM20A	4
BP	GO:0098543	detection of other organism	4/612	20/18800	0.00355524	0.0533164	0.0446889	PGLYRP4/PGLYRP3/TLR6/NOD2	4
BP	GO:1900424	regulation of defense response to bacterium	4/612	20/18800	0.00355524	0.0533164	0.0446889	KLK3/KLK7/KLK5/NOD2	4
BP	GO:0001894	tissue homeostasis	18/612	272/18800	0.00361997	0.0541005	0.0453462	IHH/ABCA4/ALB/ABCA12/SPP1/CYTL1/TFF2/MUC2/CST4/MUC4/ACP5/KRT1/CDH23/TFF1/JAM3/CDH3/IL20RB/NOD2	18
BP	GO:0051924	regulation of calcium ion transport	17/612	251/18800	0.00365783	0.0543078	0.04552	STC1/GSTM2/MYLK/CASQ1/NTSR1/STAC2/SPINK1/PLN/RRAD/JPH2/PRNP/CACNA2D1/P2RX1/CACNA1D/CEMIP/CAV1/CASQ2	17
BP	GO:0060537	muscle tissue development	24/612	405/18800	0.00365882	0.0543078	0.04552	LOX/IHH/TBX1/GATA5/GREM1/DSP/NOG/MYLK/CASQ1/CAV2/HAND1/MYH11/ZFPM2/RBM24/PLN/MSC/PITX1/TBX2/JPH2/FOXC2/MYLPF/NRG1/ACTC1/CAV1	24
BP	GO:0002573	myeloid leukocyte differentiation	15/612	210/18800	0.00376083	0.0555957	0.0465994	DHRS2/SFRP1/ROR2/GPR68/CSF2/INHBA/TMEM178A/FAM20C/CSF3/TESC/FBN1/CD109/MMP9/FSTL3/GPC3	15
BP	GO:0003073	regulation of systemic arterial blood pressure	9/612	95/18800	0.00378393	0.0555957	0.0465994	GAS6/KLK3/CYP4F2/SUCNR1/NTSR1/CTSG/CYP4F12/CMA1/CPA3	9
BP	GO:1901379	regulation of potassium ion transmembrane transport	9/612	95/18800	0.00378393	0.0555957	0.0465994	FLNA/KCNMB1/KCNIP3/PRNP/LRRC38/CACNA1D/FHL1/CAV1/CASQ2	9
BP	GO:1901616	organic hydroxy compound catabolic process	8/612	78/18800	0.00381575	0.0558744	0.0468331	SULT1E1/CYP4F2/NTSR1/ADH4/CYP4F12/SULT2A1/AKR1B10/MAOB	8
BP	GO:0034765	regulation of ion transmembrane transport	27/612	476/18800	0.00387292	0.0565212	0.0473752	KCNK13/FLNA/PM20D1/GSTM2/CASQ1/KCNMB1/NTSR1/KCNIP3/FXYD6/STAC2/PLN/TESC/RRAD/JPH2/PRNP/MMP9/CACNA2D1/PCSK9/LRRC38/P2RX1/CACNA1D/CEMIP/RELN/FHL1/CAV1/CASQ2/CACNA2D4	27
BP	GO:0055010	ventricular cardiac muscle tissue morphogenesis	6/612	47/18800	0.00400919	0.0583142	0.0488781	DSP/NOG/HAND1/ZFPM2/FOXC2/NRG1	6
CC	GO:0001533	cornified envelope	19/644	45/19594	5.56267e-17	2.21394e-14	1.9323e-14	ANXA1/TCHH/SPRR2A/DSP/TGM1/DSG1/SCEL/SPRR2F/SPRR2G/DSC2/PI3/PKP1/KRT1/DSC3/SPRR2E/SPRR1B/DSG3/RPTN/SPRR2D	19
CC	GO:0062023	collagen-containing extracellular matrix	52/644	429/19594	3.87197e-16	7.70522e-14	6.725e-14	LOX/CDH13/AMTN/ANXA1/APOA1/CSPG4/ECM1/FIBCD1/ANGPT4/GREM1/CCDC80/SOST/SFRP1/F3/SPON1/CTSG/GPC6/TNC/FN1/TGFB3/COL5A3/CMA1/ADAMTS15/COL17A1/FBN1/PTPRZ1/MUC2/S100A7/CLC/SRPX/APOH/NCAM1/COL6A3/KRT1/S100A8/LAMC2/LGALS1/MMP9/COL23A1/HMCN1/APLP1/SLPI/AMBP/COL8A2/CPA3/ADAM19/COL14A1/LRRC15/TPSAB1/TGFBI/LAMA3/GPC3	52
CC	GO:0005882	intermediate filament	29/644	216/19594	1.27875e-10	1.69648e-08	1.48066e-08	KRT16/KRTAP2-3/KRT84/KRT4/DES/KRT77/KRT6B/KRT31/KRT14/KRT33A/KRT6A/SYNM/DSP/CASP14/KRT5/KRT78/SYNC/KRT17/PKP1/KRT24/KRTAP5-8/KRT75/KRT79/KRT34/KRT1/KRTAP5-10/KRT9/KRTAP5-9/KRT6C	29
CC	GO:0045095	keratin filament	19/644	102/19594	7.9245e-10	7.88487e-08	6.8818e-08	KRTAP2-3/KRT84/KRT4/KRT77/KRT6B/KRT14/KRT6A/CASP14/KRT5/KRT78/KRT17/KRTAP5-8/KRT75/KRT79/KRT1/KRTAP5-10/KRT9/KRTAP5-9/KRT6C	19
CC	GO:0045111	intermediate filament cytoskeleton	30/644	257/19594	1.9033e-09	1.51503e-07	1.32229e-07	KRT16/KRTAP2-3/KRT84/KRT4/DES/KRT77/KRT6B/KRT31/KRT14/KRT33A/KRT6A/SYNM/DSP/CASP14/KRT5/KRT78/SYNC/KRT17/PKP1/KRT24/KRTAP5-8/KRT75/KRT79/KRT34/KRT1/S100A8/KRTAP5-10/KRT9/KRTAP5-9/KRT6C	30
CC	GO:0005788	endoplasmic reticulum lumen	33/644	311/19594	3.42624e-09	2.27274e-07	1.98361e-07	GAS6/AMTN/ARSI/APOA1/EVA1A/ALB/CASQ1/SPP1/SPON1/TNC/FN1/COL5A3/FAM20C/PDGFC/COL17A1/FBN1/CES1/APOA2/ARSJ/BCHE/COL6A3/LGALS1/COL23A1/COL8A2/PCSK9/ADAMTSL1/COL14A1/LIPC/MSLN/CASQ2/FSTL3/C4A/GPC3	33
CC	GO:0031225	anchored component of membrane	21/644	169/19594	1.77247e-07	1.00778e-05	8.79574e-06	RTN4RL2/CDH13/CD14/IGSF21/ITLN1/GPC6/RHBG/CEACAM6/CD109/MDGA1/NEGR1/CA4/NCAM1/PRNP/LYPD2/FCGR3B/FOLR2/MSLN/RAET1L/NOD2/GPC3	21
CC	GO:0046658	anchored component of plasma membrane	11/644	62/19594	4.91235e-06	0.000244389	0.000213299	RTN4RL2/CD14/IGSF21/GPC6/RHBG/MDGA1/CA4/PRNP/FOLR2/NOD2/GPC3	11
CC	GO:0030057	desmosome	7/644	25/19594	1.14983e-05	0.00050848	0.000443794	DSP/DSG1/DSC2/PKP1/DSC3/JAM3/DSG3	7
CC	GO:0042383	sarcolemma	15/644	131/19594	2.69736e-05	0.00107355	0.000936977	ANXA1/DES/SLC2A4/SYNM/CASQ1/CAV2/TGFB3/STAC2/SYNC/FLNC/AHNAK2/COL6A3/CACNA2D1/CACNA1D/CAV1	15
CC	GO:0031233	intrinsic component of external side of plasma membrane	6/644	24/19594	9.98942e-05	0.00361435	0.00315455	CD14/IGSF21/F3/CA4/PRNP/FOLR2	6
CC	GO:0009897	external side of plasma membrane	31/644	455/19594	0.000113619	0.00376836	0.00328897	CDH13/ANPEP/IGHV2-26/ANXA1/IGHV3-64D/CD1A/CD14/SLC2A4/IGSF21/SLAMF9/ITGA11/F3/IGHV3-72/SCNN1G/ITGA5/THBD/ACKR3/ITGA2/IGHV3-43/CRLF1/OSMR/CD209/CA4/NCAM1/IGHV1-45/PRNP/PCSK9/P2RX1/IGHV3-35/FOLR2/RAET1L	31
CC	GO:0043292	contractile fiber	20/644	238/19594	0.000123832	0.00379116	0.00330887	PDLIM4/FLNA/DES/SYNPO2/SYNM/CASQ1/ANK1/MYH11/CRYAB/TNNI2/SYNC/ABCC9/FLNC/JPH2/LMOD1/MYLPF/CACNA1D/MYBPC1/ACTC1/CASQ2	20
CC	GO:0005604	basement membrane	11/644	95/19594	0.000283504	0.0080596	0.0070343	AMTN/CCDC80/FN1/COL17A1/FBN1/LAMC2/HMCN1/APLP1/COL8A2/TGFBI/LAMA3	11
CC	GO:0072562	blood microparticle	14/644	147/19594	0.00035641	0.00945675	0.00825371	APOA1/IGLV1-47/ALB/C4B/MSN/ACTG2/FN1/HP/APOA2/BCHE/KRT1/AMBP/ACTC1/C4A	14
CC	GO:0031362	anchored component of external side of plasma membrane	5/644	20/19594	0.000388303	0.00965903	0.00843026	CD14/IGSF21/CA4/PRNP/FOLR2	5
CC	GO:0005911	cell-cell junction	31/644	497/19594	0.000526914	0.012336	0.0107667	STXBP6/PDLIM4/AMTN/ANXA1/FLNA/DES/CLMP/SYNM/KIRREL1/IGSF21/DSP/AMOTL1/CADM3/MSN/DSG1/SHROOM1/GJB2/PDZD3/ITGA5/CLDN10/COL17A1/DSC2/PKP1/FAT2/SORBS1/DSC3/HMCN1/JAM3/CDH3/DSG3/GJB1	31
CC	GO:0030016	myofibril	18/644	228/19594	0.000563431	0.0124581	0.0108732	PDLIM4/FLNA/DES/SYNPO2/SYNM/CASQ1/ANK1/CRYAB/TNNI2/SYNC/ABCC9/FLNC/JPH2/LMOD1/CACNA1D/MYBPC1/ACTC1/CASQ2	18
CC	GO:0030017	sarcomere	16/644	209/19594	0.00154123	0.0322847	0.0281776	PDLIM4/FLNA/DES/SYNPO2/CASQ1/ANK1/CRYAB/TNNI2/SYNC/ABCC9/FLNC/JPH2/LMOD1/CACNA1D/ACTC1/CASQ2	16
CC	GO:0016324	apical plasma membrane	23/644	358/19594	0.00181659	0.0361501	0.0315513	ANXA1/STC1/SLC16A1/CSPG4/UPK2/DDR2/CYP4F2/MSN/DSG1/CYP4F12/FN1/SCNN1G/SHROOM1/PDZD3/RHCG/CEACAM6/OSMR/CA4/SLC16A2/PDPN/CD44/P2RY1/SLC5A1	23
CC	GO:0042599	lamellar body	4/644	17/19594	0.00195518	0.0370553	0.0323413	KLK7/ABCA12/KLK5/KRTDAP	4
CC	GO:0031674	I band	12/644	139/19594	0.00214598	0.0387882	0.0338538	PDLIM4/FLNA/DES/SYNPO2/CASQ1/CRYAB/SYNC/FLNC/JPH2/CACNA1D/ACTC1/CASQ2	12
CC	GO:0016529	sarcoplasmic reticulum	8/644	71/19594	0.00224153	0.0387882	0.0338538	SLC2A4/GSTM2/CASQ1/ANK1/PLN/JPH2/CACNA2D1/CASQ2	8
CC	GO:0098636	protein complex involved in cell adhesion	6/644	43/19594	0.00266553	0.0442034	0.0385801	ITGA11/ITGA5/ITGBL1/ITGA2/LGALS1/JAM3	6
CC	GO:0030018	Z disc	11/644	127/19594	0.00315102	0.0501643	0.0437826	PDLIM4/FLNA/DES/SYNPO2/CASQ1/CRYAB/SYNC/FLNC/JPH2/CACNA1D/CASQ2	11
CC	GO:0045178	basal part of cell	18/644	269/19594	0.00357066	0.054569	0.047627	HPGD/ANXA1/SLC16A1/KRT14/DSP/ANK1/SLC10A1/MSN/RHCG/ITGA2/CLCA2/FAP/RHBG/PDPN/CD44/ENPP1/P2RY1/NOD2	18
CC	GO:0045177	apical part of cell	25/644	424/19594	0.00370191	0.054569	0.047627	ANXA1/STC1/SLC16A1/CSPG4/SLC7A11/UPK2/DDR2/CYP4F2/MSN/DSG1/CYP4F12/FN1/SCNN1G/SHROOM1/PDZD3/RHCG/FAP/CEACAM6/OSMR/CA4/SLC16A2/PDPN/CD44/P2RY1/SLC5A1	25
CC	GO:0016528	sarcoplasm	8/644	78/19594	0.00404601	0.0572696	0.0499841	SLC2A4/GSTM2/CASQ1/ANK1/PLN/JPH2/CACNA2D1/CASQ2	8
CC	GO:0030055	cell-substrate junction	25/644	428/19594	0.00417291	0.0572696	0.0499841	CDH13/ANXA1/FLNA/CSPG4/SYNPO2/DDR2/ITGA11/CAV2/MSN/TNC/CNN1/ITGA5/ITGBL1/ITGA2/FAP/COL17A1/S100A7/FLNC/SORBS1/HMCN1/CD44/ACTC1/TNS1/FHL1/CAV1	25
MF	GO:0030280	structural constituent of skin epidermis	15/597	37/18410	1.87619e-13	1.26643e-10	1.09017e-10	KRT84/KRT4/KRT77/KRT6B/KRT6A/KRT5/KRT78/PI3/PKP1/KRTAP5-8/KRT75/KRT79/KRT1/SPRR2E/KRT6C	15
MF	GO:0005539	glycosaminoglycan binding	30/597	234/18410	1.36704e-10	4.61377e-08	3.97162e-08	FGFBP1/SLIT2/PGLYRP4/CCDC80/SOST/SFRP1/PGLYRP3/REG4/SULF2/RNASE7/CTSG/FN1/COL5A3/ADAMTS15/PF4V1/FGF1/FBN1/LRTM1/CXCL6/APOH/LAMC2/PRNP/COL23A1/APLP1/NRP2/CEMIP/LIPC/CD44/FGF7/NOD2	30
MF	GO:0004252	serine-type endopeptidase activity	25/597	174/18410	4.26341e-10	9.59267e-08	8.25755e-08	KLK3/KLK12/KLK7/MMP3/TMPRSS11D/F3/CTSG/TMPRSS11A/KLK5/PCSK1/CMA1/KLK10/FAP/HP/TLL1/KLK8/KLK6/GZMA/CTSV/KLK11/MMP9/PCSK9/KLK13/TPSAB1/MMP13	25
MF	GO:0008236	serine-type peptidase activity	26/597	191/18410	6.33888e-10	1.06969e-07	9.20806e-08	KLK3/KLK12/KLK7/MMP3/TMPRSS11D/F3/CTSG/TMPRSS11A/KLK5/PCSK1/CMA1/KLK10/FAP/HP/TLL1/KLK8/KLK6/GZMA/CTSV/KLK11/MMP9/PCSK9/RELN/KLK13/TPSAB1/MMP13	26
MF	GO:0017171	serine hydrolase activity	26/597	195/18410	9.99841e-10	1.34978e-07	1.16192e-07	KLK3/KLK12/KLK7/MMP3/TMPRSS11D/F3/CTSG/TMPRSS11A/KLK5/PCSK1/CMA1/KLK10/FAP/HP/TLL1/KLK8/KLK6/GZMA/CTSV/KLK11/MMP9/PCSK9/RELN/KLK13/TPSAB1/MMP13	26
MF	GO:0030546	signaling receptor activator activity	43/597	496/18410	4.97222e-09	5.59375e-07	4.8152e-07	GAS6/AREG/STC1/APOA1/CCL26/EREG/PTHLH/CCL24/ANGPT4/GREM1/EPGN/TTR/SPP1/CSF2/NGF/CTSG/CCL13/INHBA/IL36RN/CCL20/IL11/TGFB3/SEMA5B/CSF3/PDGFC/PF4V1/FGF1/FBN1/IL36G/PRL/PPBP/CRLF1/CXCL6/CXCL5/CD70/FAM3B/TFF1/NRG1/GAST/SEMA3A/FGF7/OSGIN1/IL24	43
MF	GO:0030414	peptidase inhibitor activity	24/597	187/18410	9.4952e-09	8.34904e-07	7.18701e-07	GAS6/CARD17/SERPINB7/SERPINB13/SERPINB3/C4B/SERPINB2/NGF/WFDC12/SPINK1/SERPINB5/SPINK6/SERPINB4/CST4/PI3/CD109/COL6A3/PRNP/SLPI/AMBP/BIRC7/C4A/GPC3/SPINK4	24
MF	GO:0048018	receptor ligand activity	42/597	489/18410	9.89515e-09	8.34904e-07	7.18701e-07	GAS6/AREG/STC1/APOA1/CCL26/EREG/PTHLH/CCL24/GREM1/EPGN/TTR/SPP1/CSF2/NGF/CTSG/CCL13/INHBA/IL36RN/CCL20/IL11/TGFB3/SEMA5B/CSF3/PDGFC/PF4V1/FGF1/FBN1/IL36G/PRL/PPBP/CRLF1/CXCL6/CXCL5/CD70/FAM3B/TFF1/NRG1/GAST/SEMA3A/FGF7/OSGIN1/IL24	42
MF	GO:1901681	sulfur compound binding	29/597	267/18410	1.33075e-08	9.98061e-07	8.5915e-07	FGFBP1/SLIT2/GSTM2/CCDC80/SOST/SFRP1/REG4/CTSG/FN1/COL5A3/ADAMTS15/PF4V1/SULT2A1/ITGA2/FGF1/FBN1/LRTM1/CXCL6/APOH/LAMC2/CHST15/COL23A1/APLP1/P2RX1/NRP2/LIPC/HPSE2/FGF7/ENPP1	29
MF	GO:0004866	endopeptidase inhibitor activity	23/597	180/18410	2.1012e-08	1.41831e-06	1.22091e-06	GAS6/CARD17/SERPINB7/SERPINB13/SERPINB3/C4B/SERPINB2/NGF/WFDC12/SPINK1/SERPINB5/SPINK6/SERPINB4/CST4/PI3/CD109/COL6A3/PRNP/SLPI/AMBP/BIRC7/C4A/SPINK4	23
MF	GO:0008201	heparin binding	22/597	168/18410	2.71528e-08	1.66619e-06	1.43429e-06	FGFBP1/SLIT2/CCDC80/SOST/SFRP1/REG4/CTSG/FN1/COL5A3/ADAMTS15/PF4V1/FGF1/FBN1/LRTM1/CXCL6/APOH/LAMC2/COL23A1/APLP1/NRP2/LIPC/FGF7	22
MF	GO:0061134	peptidase regulator activity	26/597	230/18410	3.32938e-08	1.87278e-06	1.61212e-06	GAS6/CARD17/SERPINB7/SERPINB13/SERPINB3/C4B/SERPINB2/NGF/FN1/WFDC12/SPINK1/SERPINB5/SPINK6/SERPINB4/CST4/PI3/CD109/COL6A3/PRNP/SLPI/AMBP/BIRC7/CAV1/C4A/GPC3/SPINK4	26
MF	GO:0005200	structural constituent of cytoskeleton	17/597	104/18410	3.86524e-08	2.00695e-06	1.72762e-06	KRT16/KRT84/DES/KRT6B/KRT31/KRT14/KRT6A/SYNM/DSP/ANK1/KRT5/MSN/ADD2/TUBAL3/KRT9/TUBB6/TUBB2B	17
MF	GO:0061135	endopeptidase regulator activity	23/597	194/18410	8.5972e-08	4.14508e-06	3.56816e-06	GAS6/CARD17/SERPINB7/SERPINB13/SERPINB3/C4B/SERPINB2/NGF/WFDC12/SPINK1/SERPINB5/SPINK6/SERPINB4/CST4/PI3/CD109/COL6A3/PRNP/SLPI/AMBP/BIRC7/C4A/SPINK4	23
MF	GO:0004857	enzyme inhibitor activity	34/597	390/18410	1.82786e-07	8.22535e-06	7.08054e-06	GAS6/SLIT2/ANXA1/CARD17/SERPINB7/SERPINB13/SERPINB3/C4B/SERPINB2/NGF/PDZD3/WFDC12/SPINK1/SERPINB5/PLN/SPINK6/TESC/SERPINB4/SFN/CST4/PI3/CD109/PPP1R14C/APOA2/COL6A3/PRNP/SLPI/AMBP/SH3RF2/BIRC7/SCGB1A1/C4A/GPC3/SPINK4	34
MF	GO:0005518	collagen binding	13/597	68/18410	2.34834e-07	9.90706e-06	8.52818e-06	LOX/DDR2/ITGA11/FN1/COL5A3/ITGA2/MMP9/CCBE1/COL14A1/CD44/LRRC15/TGFBI/MMP13	13
MF	GO:0004867	serine-type endopeptidase inhibitor activity	15/597	98/18410	5.87926e-07	2.33441e-05	2.00951e-05	SERPINB7/SERPINB13/SERPINB3/SERPINB2/WFDC12/SPINK1/SERPINB5/SPINK6/SERPINB4/PI3/CD109/COL6A3/SLPI/AMBP/SPINK4	15
MF	GO:0004175	endopeptidase activity	35/597	432/18410	6.91561e-07	2.59335e-05	2.23241e-05	UCHL1/KLK3/KLK12/KLK7/MMP3/SFRP1/TMPRSS11D/CASP14/F3/ADAMTS12/CTSG/TMPRSS11A/KLK5/PCSK1/CMA1/KLK10/ADAMTS15/CLCA2/FAP/HP/TLL1/CLC/ADAM23/CTSE/KLK8/KLK6/GZMA/CTSV/KLK11/MMP9/PCSK9/ADAM19/KLK13/TPSAB1/MMP13	35
MF	GO:0005125	cytokine activity	23/597	235/18410	2.6114e-06	9.27734e-05	7.98611e-05	AREG/CCL26/CCL24/GREM1/SPP1/CSF2/CCL13/INHBA/IL36RN/CCL20/IL11/TGFB3/CSF3/PF4V1/IL36G/PPBP/CRLF1/CXCL6/CXCL5/CD70/FAM3B/NRG1/IL24	23
MF	GO:0005126	cytokine receptor binding	25/597	272/18410	3.0332e-06	0.000102371	8.81224e-05	CCL26/ECM1/CCL24/GREM1/DEFB1/CSF2/NGF/CCL13/IL36RN/CCL20/IL11/TGFB3/ITGA5/CSF3/PF4V1/TFF2/IL36G/PRL/PPBP/IL1RAP/CRLF1/OSMR/CXCL6/CXCL5/CD70	25
MF	GO:0005178	integrin binding	18/597	156/18410	3.20749e-06	0.000103098	8.87486e-05	IBSP/ITGA11/SPP1/FN1/ITGA5/ITGBL1/ITGA2/FAP/FGF1/FBN1/PTPRZ1/TSPAN8/ADAM23/LGALS12/JAM3/NRG1/TGFBI/LAMA3	18
MF	GO:0070330	aromatase activity	7/597	25/18410	1.05163e-05	0.000322659	0.000277751	CYP2C8/CYP2C9/CYP4F2/CYP4F12/CYP3A5/CYP1B1/CYP4F8	7
MF	GO:0005201	extracellular matrix structural constituent	18/597	172/18410	1.26909e-05	0.000372451	0.000320613	ECM1/SPON1/TNC/FN1/COL5A3/COL17A1/FBN1/MUC4/SRPX/COL6A3/LAMC2/COL23A1/HMCN1/COL8A2/COL14A1/CHI3L1/TGFBI/LAMA3	18
MF	GO:0070851	growth factor receptor binding	15/597	139/18410	4.62672e-05	0.00130127	0.00112015	AREG/ECM1/EREG/GREM1/EPGN/CSF2/IL36RN/IL11/ITGA5/CSF3/PDGFC/FGF1/IL36G/IL1RAP/FGF7	15
MF	GO:0050840	extracellular matrix binding	9/597	55/18410	6.26348e-05	0.00169114	0.00145577	SLIT2/OLFML2A/ECM1/SPP1/ADAMTS15/ITGA2/LGALS1/LRRC15/TGFBI	9
MF	GO:0008083	growth factor activity	16/597	162/18410	7.68399e-05	0.00199488	0.00171723	AREG/EREG/EPGN/CSF2/NGF/INHBA/IL11/TGFB3/CSF3/PDGFC/FGF1/PPBP/TFF1/NRG1/FGF7/OSGIN1	16
MF	GO:0042379	chemokine receptor binding	10/597	71/18410	9.27575e-05	0.00231894	0.00199619	CCL26/CCL24/DEFB1/CCL13/CCL20/PF4V1/TFF2/PPBP/CXCL6/CXCL5	10
MF	GO:0008009	chemokine activity	8/597	49/18410	0.000162683	0.00392183	0.00337598	CCL26/CCL24/CCL13/CCL20/PF4V1/PPBP/CXCL6/CXCL5	8
MF	GO:0019955	cytokine binding	14/597	141/18410	0.0002008	0.00467379	0.00402328	GREM1/SOST/NOG/SOSTDC1/IL36RN/TGFB3/ACKR3/CRLF1/CD109/OSMR/NRP2/IL20RB/PDPN/BMPR1B	14
MF	GO:0045236	CXCR chemokine receptor binding	5/597	18/18410	0.000212684	0.00478538	0.00411934	PF4V1/TFF2/PPBP/CXCL6/CXCL5	5
MF	GO:0016712	oxidoreductase activity, acting on paired donors, with incorporation or reduction of molecular oxygen, reduced flavin or flavoprotein as one donor, and incorporation of one atom of oxygen	7/597	40/18410	0.000267443	0.00582335	0.00501285	CYP2C8/CYP2C9/CYP4F2/CYP4F12/CYP3A5/CYP1B1/CYP4F8	7
MF	GO:0002020	protease binding	13/597	136/18410	0.000485443	0.0102398	0.00881463	CARD17/SERPINB13/ECM1/SERPINB3/F3/CTSG/FN1/PDZD3/SERPINB4/FAP/CD70/PRNP/CCBE1	13
MF	GO:0140272	exogenous protein binding	9/597	77/18410	0.000845346	0.0172912	0.0148846	ANPEP/ALB/SERPINB3/HAVCR1/SLC10A1/ITGA5/ITGA2/CD209/NCAM1	9
MF	GO:0043394	proteoglycan binding	6/597	36/18410	0.00096359	0.0191301	0.0164675	SLIT2/TNC/FN1/COL5A3/ITGA2/HPSE2	6
MF	GO:0098631	cell adhesion mediator activity	8/597	64/18410	0.00104355	0.0201256	0.0173245	STXBP6/ANXA1/SIRPA/DSP/ITGA11/ITGA2/DSC2/JAM3	8
MF	GO:0001664	G protein-coupled receptor binding	20/597	288/18410	0.0012028	0.0225525	0.0194136	UCHL1/FLNA/GNAO1/CCL26/CCL24/SFRP1/ROR2/NPW/DEFB1/CCL13/CCL20/TAC1/PF4V1/TFF2/PPBP/CXCL6/CXCL5/PRNP/APLP1/P2RY1	20
MF	GO:0043236	laminin binding	5/597	27/18410	0.0015744	0.0287222	0.0247246	SLIT2/ECM1/ITGA2/LGALS1/LRRC15	5
MF	GO:0008392	arachidonic acid epoxygenase activity	4/597	17/18410	0.00186025	0.0321966	0.0277155	CYP2C8/CYP2C9/CYP4F2/CYP4F12	4
MF	GO:0036122	BMP binding	4/597	17/18410	0.00186025	0.0321966	0.0277155	GREM1/SOST/SOSTDC1/BMPR1B	4
MF	GO:0030020	extracellular matrix structural constituent conferring tensile strength	6/597	41/18410	0.00193988	0.0327355	0.0281794	COL5A3/COL17A1/COL6A3/COL23A1/COL8A2/COL14A1	6
MF	GO:0042277	peptide binding	21/597	322/18410	0.0019944	0.0328346	0.0282647	ANPEP/APOA1/CD1A/CD14/GSTM2/NPBWR1/INHBA/CMA1/CRYAB/ITGA2/RAMP1/GPR37/ITM2A/CD209/BCHE/PRNP/CEMIP/PTGDR2/TLR6/NOD2/FBXO2	21
MF	GO:0042834	peptidoglycan binding	4/597	18/18410	0.00233098	0.0374622	0.0322482	PGLYRP4/PGLYRP3/RNASE7/NOD2	4
MF	GO:0030506	ankyrin binding	4/597	19/18410	0.00287765	0.0446771	0.0384589	RHCG/RHBG/FLNC/CACNA1D	4
MF	GO:0071813	lipoprotein particle binding	5/597	31/18410	0.00297847	0.0446771	0.0384589	CDH13/APOA1/APOA2/PCSK9/LIPC	5
MF	GO:0071814	protein-lipid complex binding	5/597	31/18410	0.00297847	0.0446771	0.0384589	CDH13/APOA1/APOA2/PCSK9/LIPC	5
MF	GO:0033218	amide binding	24/597	402/18410	0.00316784	0.0448042	0.0385683	ANPEP/APOA1/CD1A/CD14/GSTM2/NPBWR1/INHBA/CMA1/CRYAB/ITGA2/RAMP1/GPR37/ITM2A/CD209/BCHE/PRNP/P2RX1/CEMIP/PTGDR2/FOLR2/TLR6/CLIP3/NOD2/FBXO2	24
MF	GO:0001618	virus receptor activity	8/597	76/18410	0.00316997	0.0448042	0.0385683	ANPEP/SERPINB3/HAVCR1/SLC10A1/ITGA5/ITGA2/CD209/NCAM1	8
MF	GO:0004222	metalloendopeptidase activity	10/597	111/18410	0.00326808	0.0448042	0.0385683	KLK7/MMP3/ADAMTS12/ADAMTS15/CLCA2/TLL1/ADAM23/MMP9/ADAM19/MMP13	10
MF	GO:0004955	prostaglandin receptor activity	3/597	10/18410	0.00343331	0.0448042	0.0385683	HPGD/PTGFR/PTGDR2	3
MF	GO:0050786	RAGE receptor binding	3/597	10/18410	0.00343331	0.0448042	0.0385683	S100A7/S100A8/S100B	3
MF	GO:0071723	lipopeptide binding	3/597	10/18410	0.00343331	0.0448042	0.0385683	CD1A/CD14/TLR6	3
MF	GO:0030296	protein tyrosine kinase activator activity	4/597	20/18410	0.00350589	0.0448042	0.0385683	GAS6/ANGPT4/GREM1/NRG1	4
MF	GO:0008237	metallopeptidase activity	14/597	189/18410	0.00351796	0.0448042	0.0385683	ANPEP/KLK7/MMP3/ADAMTS12/ADAMTS15/CLCA2/TLL1/ADAM23/CPXM1/MMP9/CPA3/ADAM19/CPA4/MMP13	14
MF	GO:0015026	coreceptor activity	6/597	47/18410	0.00393334	0.0491667	0.0423236	CSPG4/ROR2/GPC6/ACKR3/ROR1/RAMP1	6
MF	GO:0008391	arachidonic acid monooxygenase activity	4/597	21/18410	0.00422115	0.0518051	0.0445948	CYP2C8/CYP2C9/CYP4F2/CYP4F12	4
MF	GO:0004954	prostanoid receptor activity	3/597	11/18410	0.00460786	0.0555411	0.0478108	HPGD/PTGFR/PTGDR2	3
MF	GO:0001540	amyloid-beta binding	8/597	81/18410	0.00469925	0.055649	0.0479037	APOA1/CRYAB/ITGA2/ITM2A/BCHE/PRNP/TLR6/FBXO2	8
MF	GO:0005504	fatty acid binding	6/597	49/18410	0.00485134	0.0564595	0.0486014	FABP6/ALB/GSTM2/RBP1/S100A8/FABP3	6
