# Supplementary material for: Identification and validation of telomerase related lncRNAs signature to predict prognosis and tumor immunotherapy response in bladder cancer
Source: Sci Rep. 2023 Dec 9;13:21816. doi: 10.1038/s41598-023-49167-1 (PMC10710514; doi:10.1038/s41598-023-49167-1)
Supplement: Supplementary file 4 — Supplementary Table S3. [file 41598_2023_49167_MOESM4_ESM.xlsx]

## Sheet: KEGG
Table S3. KEGG enrichment pathway results
ID	Description	GeneRatio	BgRatio	pvalue	p.adjust	qvalue	geneID	Count
hsa05150	Staphylococcus aureus infection	13/292	96/8521	2.16019e-05	0.00532356	0.00499963	KRT16/KRT31/KRT14/KRT33A/C4B/DEFB1/DSG1/KRT17/KRT24/KRT34/KRT9/FCGR3B/C4A	13
hsa04512	ECM-receptor interaction	12/292	89/8521	4.68276e-05	0.00532356	0.00499963	IBSP/ITGA11/SPP1/TNC/FN1/ITGA5/ITGA2/COL6A3/LAMC2/RELN/CD44/LAMA3	12
hsa04510	Focal adhesion	19/292	203/8521	6.49582e-05	0.00532356	0.00499963	FLNA/IBSP/ITGA11/MYLK/CAV2/SPP1/TNC/FN1/ITGA5/PDGFC/ITGA2/FLNC/COL6A3/LAMC2/MYLPF/RELN/EMP1/CAV1/LAMA3	19
hsa04060	Cytokine-cytokine receptor interaction	24/292	297/8521	7.91608e-05	0.00532356	0.00499963	CCL26/CCL24/CSF2/NGF/CCL13/INHBA/IL36RN/CCL20/IL11/TGFB3/CSF3/PF4V1/ACKR3/IL36G/PRL/PPBP/IL1RAP/OSMR/CXCL6/CXCL5/CD70/IL20RB/IL24/BMPR1B	24
hsa00982	Drug metabolism - cytochrome P450	10/292	72/8521	0.000156284	0.00803279	0.007544	CYP2C8/CYP2C9/GSTM2/ADH4/FMO2/MAOB/UGT2B7/CYP3A5/ADH6/UGT2B28	10
hsa05146	Amoebiasis	12/292	102/8521	0.00017917	0.00803279	0.007544	SERPINB13/CD1A/CD14/SERPINB3/CSF2/CTSG/FN1/TGFB3/SERPINB4/MUC2/LAMC2/LAMA3	12
hsa04657	IL-17 signaling pathway	11/292	94/8521	0.00034792	0.0133701	0.0125565	S100A7A/MMP3/CSF2/CCL20/CSF3/S100A7/CXCL6/CXCL5/S100A8/MMP9/MMP13	11
hsa05414	Dilated cardiomyopathy	11/292	96/8521	0.00041825	0.0140637	0.0132079	DES/ITGA11/TGFB3/ITGA5/ITGA2/PLN/CACNA2D1/CACNA1D/ADCY7/ACTC1/CACNA2D4	11
hsa04061	Viral protein interaction with cytokine and cytokine receptor	11/292	100/8521	0.000595025	0.0177846	0.0167025	CCL26/CCL24/CCL13/CCL20/PF4V1/ACKR3/PPBP/CXCL6/CXCL5/IL20RB/IL24	11
hsa04915	Estrogen signaling pathway	13/292	137/8521	0.000815007	0.0219237	0.0205896	KRT16/GNAO1/KRT31/KRT14/KRT33A/CALML5/KRT17/KRT24/KRT34/MMP9/KRT9/TFF1/ADCY7	13
hsa03320	PPAR signaling pathway	9/292	75/8521	0.000993007	0.0234989	0.022069	FABP6/APOA1/ACSBG1/PLIN5/HMGCS2/APOA2/SORBS1/ME1/FABP3	9
hsa00590	Arachidonic acid metabolism	8/292	61/8521	0.00104828	0.0234989	0.022069	PTGS1/PTGIS/HPGD/CYP2C8/CYP2C9/CYP4F2/PLA2G2F/CYP4F8	8
hsa05412	Arrhythmogenic right ventricular cardiomyopathy	9/292	77/8521	0.00120159	0.0248636	0.0233507	DES/DSP/ITGA11/ITGA5/ITGA2/DSC2/CACNA2D1/CACNA1D/CACNA2D4	9
hsa00980	Metabolism of xenobiotics by cytochrome P450	9/292	78/8521	0.00131841	0.0253322	0.0237908	CYP2C9/GSTM2/ADH4/SULT2A1/UGT2B7/CYP3A5/CYP1B1/ADH6/UGT2B28	9
hsa05204	Chemical carcinogenesis - DNA adducts	8/292	69/8521	0.00235045	0.0421514	0.0395866	CYP2C8/CYP2C9/GSTM2/SULT2A1/UGT2B7/CYP3A5/CYP1B1/UGT2B28	8
