# Supplementary material for: Identification and validation of telomerase related lncRNAs signature to predict prognosis and tumor immunotherapy response in bladder cancer
Source: Sci Rep. 2023 Dec 9;13:21816. doi: 10.1038/s41598-023-49167-1 (PMC10710514; doi:10.1038/s41598-023-49167-1)
Supplement: Supplementary file 5 — Supplementary Table S4. [file 41598_2023_49167_MOESM5_ESM.xlsx]

## Sheet: Table S6
Table S4.Results of GSVA analysis
id	logFC	AveExpr	t	P.Value	adj.P.Val	B
KEGG_FOCAL_ADHESION	0.294353	-0.0567308	10.343	2.06e-22	3.83e-20	40.1523
KEGG_MELANOMA	0.234367	-0.0384802	10.1024	1.48e-21	1.38e-19	38.2195
KEGG_REGULATION_OF_ACTIN_CYTOSKELETON	0.249983	-0.0413799	10.0466	2.34e-21	1.45e-19	37.7755
KEGG_ECM_RECEPTOR_INTERACTION	0.330134	-0.0624755	9.83778	1.26e-20	5.51e-19	36.1254
KEGG_ARRHYTHMOGENIC_RIGHT_VENTRICULAR_CARDIOMYOPATHY_ARVC	0.26161	-0.0495237	9.81777	1.48e-20	5.51e-19	35.9684
KEGG_AXON_GUIDANCE	0.207159	-0.0535436	9.53809	1.37e-19	4.24e-18	33.7946
KEGG_WNT_SIGNALING_PATHWAY	0.211898	-0.0474952	9.45176	2.69e-19	7.16e-18	33.1316
KEGG_GAP_JUNCTION	0.225064	-0.048785	9.39088	4.33e-19	1.01e-17	32.6663
KEGG_MELANOGENESIS	0.197845	-0.0483462	9.37133	5.05e-19	1.04e-17	32.5172
KEGG_PATHWAYS_IN_CANCER	0.208589	-0.0434748	9.26857	1.12e-18	2.09e-17	31.7373
KEGG_GLIOMA	0.237356	-0.0457868	9.09321	4.32e-18	7.3e-17	30.4193
KEGG_PRION_DISEASES	0.25317	-0.0410589	9.05409	5.82e-18	9.02e-17	30.1275
KEGG_LEUKOCYTE_TRANSENDOTHELIAL_MIGRATION	0.227936	-0.043658	8.7671	5.07e-17	7.26e-16	28.0126
KEGG_TGF_BETA_SIGNALING_PATHWAY	0.204525	-0.0663881	8.691	8.94e-17	1.19e-15	27.4595
KEGG_LONG_TERM_DEPRESSION	0.171854	-0.0320375	8.6771	9.91e-17	1.23e-15	27.3588
KEGG_MAPK_SIGNALING_PATHWAY	0.178711	-0.0437606	8.64296	1.28e-16	1.48e-15	27.112
KEGG_PANCREATIC_CANCER	0.236061	-0.0487913	8.51237	3.34e-16	3.65e-15	26.1742
KEGG_SMALL_CELL_LUNG_CANCER	0.230742	-0.0542651	8.47896	4.26e-16	4.32e-15	25.9358
KEGG_COLORECTAL_CANCER	0.236609	-0.04969	8.47417	4.41e-16	4.32e-15	25.9017
KEGG_GLYCOSAMINOGLYCAN_BIOSYNTHESIS_CHONDROITIN_SULFATE	0.304332	-0.0511351	8.43199	6e-16	5.58e-15	25.6019
KEGG_NICOTINATE_AND_NICOTINAMIDE_METABOLISM	0.180553	-0.0719451	8.38311	8.55e-16	7.57e-15	25.2557
KEGG_DILATED_CARDIOMYOPATHY	0.22168	-0.0536656	8.32035	1.35e-15	1.14e-14	24.8133
KEGG_HYPERTROPHIC_CARDIOMYOPATHY_HCM	0.223026	-0.05718	8.27634	1.85e-15	1.49e-14	24.5044
KEGG_RENIN_ANGIOTENSIN_SYSTEM	0.243285	-0.0521013	8.20862	3e-15	2.33e-14	24.0314
KEGG_ADHERENS_JUNCTION	0.229344	-0.0458429	8.15689	4.34e-15	3.17e-14	23.672
KEGG_O_GLYCAN_BIOSYNTHESIS	0.202599	-0.026601	8.15402	4.43e-15	3.17e-14	23.6521
KEGG_BLADDER_CANCER	0.205306	-0.0511916	8.13473	5.08e-15	3.5e-14	23.5185
KEGG_PROSTATE_CANCER	0.211108	-0.0463829	7.99565	1.35e-14	9e-14	22.5622
KEGG_NOD_LIKE_RECEPTOR_SIGNALING_PATHWAY	0.248866	-0.0522035	7.97999	1.51e-14	9.7e-14	22.4553
KEGG_LONG_TERM_POTENTIATION	0.196703	-0.0340648	7.96427	1.69e-14	1.05e-13	22.3481
KEGG_CALCIUM_SIGNALING_PATHWAY	0.150018	-0.0532954	7.79096	5.62e-14	3.37e-13	21.1765
KEGG_RENAL_CELL_CARCINOMA	0.226566	-0.0427161	7.7832	5.93e-14	3.44e-13	21.1245
KEGG_CHEMOKINE_SIGNALING_PATHWAY	0.213116	-0.0555235	7.58126	2.35e-13	1.32e-12	19.7845
KEGG_NEUROTROPHIN_SIGNALING_PATHWAY	0.205781	-0.0398273	7.5557	2.79e-13	1.53e-12	19.6167
KEGG_FC_GAMMA_R_MEDIATED_PHAGOCYTOSIS	0.191465	-0.0498575	7.52508	3.43e-13	1.8e-12	19.4164
KEGG_PATHOGENIC_ESCHERICHIA_COLI_INFECTION	0.210381	-0.0418644	7.52211	3.5e-13	1.8e-12	19.397
KEGG_ACUTE_MYELOID_LEUKEMIA	0.213494	-0.0497334	7.51884	3.57e-13	1.8e-12	19.3756
KEGG_EPITHELIAL_CELL_SIGNALING_IN_HELICOBACTER_PYLORI_INFECTION	0.191968	-0.0302328	7.44987	5.67e-13	2.77e-12	18.9268
KEGG_DORSO_VENTRAL_AXIS_FORMATION	0.213162	-0.0410394	7.34293	1.15e-12	5.49e-12	18.2371
KEGG_TOLL_LIKE_RECEPTOR_SIGNALING_PATHWAY	0.20285	-0.0410739	7.33929	1.18e-12	5.49e-12	18.2137
KEGG_B_CELL_RECEPTOR_SIGNALING_PATHWAY	0.208285	-0.0492768	7.31254	1.41e-12	6.39e-12	18.0425
KEGG_PURINE_METABOLISM	0.154638	-0.0382927	7.22347	2.52e-12	1.12e-11	17.4756
KEGG_ENDOMETRIAL_CANCER	0.215502	-0.0356247	7.18747	3.19e-12	1.38e-11	17.248
KEGG_JAK_STAT_SIGNALING_PATHWAY	0.188585	-0.0457388	7.18191	3.31e-12	1.4e-11	17.213
KEGG_CHRONIC_MYELOID_LEUKEMIA	0.209153	-0.0473637	7.16043	3.8e-12	1.57e-11	17.0777
KEGG_VIRAL_MYOCARDITIS	0.255064	-0.0435642	7.10016	5.61e-12	2.25e-11	16.6998
KEGG_LEISHMANIA_INFECTION	0.27565	-0.0568886	7.09827	5.68e-12	2.25e-11	16.6879
KEGG_APOPTOSIS	0.199064	-0.0438537	7.04874	7.8e-12	3.02e-11	16.3793
KEGG_THYROID_CANCER	0.191022	-0.0376281	7.01425	9.72e-12	3.69e-11	16.1653
KEGG_GLYCOSAMINOGLYCAN_DEGRADATION	0.223501	-0.0282913	6.99892	1.07e-11	3.99e-11	16.0705
KEGG_TIGHT_JUNCTION	0.148283	-0.0299257	6.96923	1.29e-11	4.72e-11	15.8873
KEGG_VASCULAR_SMOOTH_MUSCLE_CONTRACTION	0.153342	-0.055904	6.943	1.53e-11	5.47e-11	15.726
KEGG_NON_SMALL_CELL_LUNG_CANCER	0.186924	-0.0458132	6.93939	1.56e-11	5.49e-11	15.7038
KEGG_GNRH_SIGNALING_PATHWAY	0.142633	-0.0430533	6.92559	1.71e-11	5.88e-11	15.6191
KEGG_COMPLEMENT_AND_COAGULATION_CASCADES	0.22053	-0.0444136	6.91523	1.82e-11	6.16e-11	15.5556
KEGG_PROGESTERONE_MEDIATED_OOCYTE_MATURATION	0.193771	-0.0366679	6.85934	2.59e-11	8.6e-11	15.2146
KEGG_LINOLEIC_ACID_METABOLISM	-0.200084	-0.0197181	-6.85468	2.67e-11	8.7e-11	15.1862
KEGG_OOCYTE_MEIOSIS	0.202425	-0.0280481	6.82223	3.27e-11	1.05e-10	14.9893
KEGG_CYTOKINE_CYTOKINE_RECEPTOR_INTERACTION	0.212989	-0.0541919	6.78958	4.01e-11	1.26e-10	14.7919
KEGG_ERBB_SIGNALING_PATHWAY	0.176058	-0.0395032	6.69992	6.98e-11	2.16e-10	14.2537
KEGG_VIBRIO_CHOLERAE_INFECTION	0.165828	-0.00709029	6.46457	2.92e-10	8.9e-10	12.8683
KEGG_HEMATOPOIETIC_CELL_LINEAGE	0.240568	-0.0465235	6.45693	3.05e-10	9.16e-10	12.824
KEGG_ALDOSTERONE_REGULATED_SODIUM_REABSORPTION	0.133612	-0.0541292	6.40839	4.08e-10	1.21e-09	12.5435
KEGG_VEGF_SIGNALING_PATHWAY	0.129269	-0.0487956	6.39345	4.46e-10	1.3e-09	12.4575
KEGG_HEDGEHOG_SIGNALING_PATHWAY	0.13705	-0.0609537	6.35735	5.53e-10	1.58e-09	12.2504
KEGG_T_CELL_RECEPTOR_SIGNALING_PATHWAY	0.191395	-0.0573074	6.34399	5.98e-10	1.69e-09	12.174
KEGG_GALACTOSE_METABOLISM	0.189929	-0.0182548	6.33288	6.39e-10	1.77e-09	12.1106
KEGG_LYSOSOME	0.183489	-0.0252117	6.28143	8.64e-10	2.35e-09	11.818
KEGG_ADIPOCYTOKINE_SIGNALING_PATHWAY	0.155046	-0.0369373	6.28021	8.7e-10	2.35e-09	11.8111
KEGG_NATURAL_KILLER_CELL_MEDIATED_CYTOTOXICITY	0.185698	-0.0405699	6.27639	8.9e-10	2.37e-09	11.7895
KEGG_SPHINGOLIPID_METABOLISM	0.145319	-0.0484012	6.24463	1.07e-09	2.81e-09	11.61
KEGG_CELL_ADHESION_MOLECULES_CAMS	0.209076	-0.0468171	6.21406	1.28e-09	3.29e-09	11.4379
KEGG_MTOR_SIGNALING_PATHWAY	0.159044	-0.0552707	6.21254	1.29e-09	3.29e-09	11.4294
KEGG_TRYPTOPHAN_METABOLISM	0.131996	-0.044931	6.11898	2.22e-09	5.58e-09	10.9072
KEGG_FC_EPSILON_RI_SIGNALING_PATHWAY	0.127711	-0.0525523	6.04128	3.46e-09	8.58e-09	10.4785
KEGG_ENDOCYTOSIS	0.144351	-0.0417383	6.02608	3.77e-09	9.23e-09	10.3952
KEGG_AMYOTROPHIC_LATERAL_SCLEROSIS_ALS	0.140299	-0.0162044	5.94381	6e-09	1.45e-08	9.9473
KEGG_AMINO_SUGAR_AND_NUCLEOTIDE_SUGAR_METABOLISM	0.169639	-0.0250967	5.89408	7.93e-09	1.89e-08	9.67903
KEGG_PANTOTHENATE_AND_COA_BIOSYNTHESIS	0.143232	-0.0338413	5.80952	1.27e-08	2.98e-08	9.22722
KEGG_BASAL_CELL_CARCINOMA	0.136073	-0.055747	5.78735	1.43e-08	3.33e-08	9.10968
KEGG_ARGININE_AND_PROLINE_METABOLISM	0.1153	-0.0426622	5.68882	2.45e-08	5.63e-08	8.59191
KEGG_LIMONENE_AND_PINENE_DEGRADATION	0.180055	-0.0757587	5.671	2.7e-08	6.12e-08	8.49907
KEGG_PYRUVATE_METABOLISM	0.14613	-0.0448402	5.66468	2.79e-08	6.26e-08	8.46623
KEGG_ALPHA_LINOLENIC_ACID_METABOLISM	-0.159786	-0.0262559	-5.60908	3.77e-08	8.34e-08	8.17842
KEGG_INSULIN_SIGNALING_PATHWAY	0.131694	-0.038824	5.52375	5.94e-08	1.3e-07	7.74151
KEGG_CITRATE_CYCLE_TCA_CYCLE	0.211477	-0.0305827	5.51172	6.33e-08	1.36e-07	7.68035
KEGG_P53_SIGNALING_PATHWAY	0.143449	-0.0457837	5.51086	6.36e-08	1.36e-07	7.676
KEGG_GLYCOSAMINOGLYCAN_BIOSYNTHESIS_KERATAN_SULFATE	0.162802	-0.0518808	5.42442	1e-07	2.12e-07	7.2401
KEGG_VASOPRESSIN_REGULATED_WATER_REABSORPTION	0.153093	-0.0371668	5.40073	1.13e-07	2.37e-07	7.12171
KEGG_CYTOSOLIC_DNA_SENSING_PATHWAY	0.154897	-0.0232281	5.3827	1.24e-07	2.57e-07	7.03186
KEGG_NEUROACTIVE_LIGAND_RECEPTOR_INTERACTION	0.108672	-0.0292735	5.36521	1.36e-07	2.78e-07	6.94499
KEGG_BETA_ALANINE_METABOLISM	0.121155	-0.0584438	5.34224	1.53e-07	3.1e-07	6.83127
KEGG_TYPE_II_DIABETES_MELLITUS	0.108703	-0.0360573	5.31243	1.79e-07	3.57e-07	6.68427
KEGG_RIG_I_LIKE_RECEPTOR_SIGNALING_PATHWAY	0.152465	-0.0277127	5.30961	1.81e-07	3.59e-07	6.67042
KEGG_PHOSPHATIDYLINOSITOL_SIGNALING_SYSTEM	0.130873	-0.0513611	5.19801	3.2e-07	6.26e-07	6.12675
KEGG_GLYCOSAMINOGLYCAN_BIOSYNTHESIS_HEPARAN_SULFATE	0.121741	-0.0515689	5.16655	3.75e-07	7.19e-07	5.97534
KEGG_BIOSYNTHESIS_OF_UNSATURATED_FATTY_ACIDS	0.156164	-0.058888	5.16641	3.75e-07	7.19e-07	5.9747
KEGG_GLYCOLYSIS_GLUCONEOGENESIS	0.120511	-0.0301444	5.05913	6.39e-07	1.21e-06	5.46437
KEGG_N_GLYCAN_BIOSYNTHESIS	0.164396	-0.0137755	5.04068	7e-07	1.32e-06	5.37757
KEGG_ANTIGEN_PROCESSING_AND_PRESENTATION	0.192331	-0.025583	4.99361	8.82e-07	1.64e-06	5.15736
KEGG_GLYOXYLATE_AND_DICARBOXYLATE_METABOLISM	0.182915	-0.0186974	4.90405	1.36e-06	2.51e-06	4.74342
KEGG_PYRIMIDINE_METABOLISM	0.146737	-0.02183	4.90007	1.39e-06	2.53e-06	4.72515
KEGG_PROTEIN_EXPORT	0.178599	-0.00528946	4.87963	1.53e-06	2.76e-06	4.63169
KEGG_SNARE_INTERACTIONS_IN_VESICULAR_TRANSPORT	0.147281	-0.0334438	4.857	1.7e-06	3.05e-06	4.52862
KEGG_GLYCOSPHINGOLIPID_BIOSYNTHESIS_GANGLIO_SERIES	0.144495	-0.0596811	4.72509	3.18e-06	5.62e-06	3.93622
KEGG_INOSITOL_PHOSPHATE_METABOLISM	0.12533	-0.0506817	4.68599	3.81e-06	6.68e-06	3.76344
KEGG_CELL_CYCLE	0.172044	-0.0175518	4.66816	4.14e-06	7.19e-06	3.68508
KEGG_PRIMARY_BILE_ACID_BIOSYNTHESIS	0.128886	-0.0732115	4.66321	4.23e-06	7.29e-06	3.66337
KEGG_INTESTINAL_IMMUNE_NETWORK_FOR_IGA_PRODUCTION	0.203238	-0.0586737	4.61296	5.33e-06	9.09e-06	3.44414
KEGG_NUCLEOTIDE_EXCISION_REPAIR	0.176175	-0.0160854	4.48619	9.45e-06	1.57e-05	2.90065
KEGG_ASTHMA	0.20951	-0.0540711	4.48546	9.48e-06	1.57e-05	2.89757
KEGG_SYSTEMIC_LUPUS_ERYTHEMATOSUS	0.126175	-0.0064847	4.47029	1.01e-05	1.67e-05	2.83342
KEGG_RIBOFLAVIN_METABOLISM	0.114953	-0.0130718	4.42998	1.21e-05	1.98e-05	2.66404
KEGG_PROPANOATE_METABOLISM	0.133225	-0.066326	4.40061	1.38e-05	2.23e-05	2.54149
KEGG_TYPE_I_DIABETES_MELLITUS	0.204728	-0.0492634	4.38562	1.48e-05	2.37e-05	2.47922
KEGG_GRAFT_VERSUS_HOST_DISEASE	0.220471	-0.0415003	4.33414	1.85e-05	2.94e-05	2.26685
KEGG_NOTCH_SIGNALING_PATHWAY	0.107134	-0.0386246	4.31801	1.98e-05	3.12e-05	2.20077
KEGG_ALLOGRAFT_REJECTION	0.223897	-0.0551877	4.31131	2.04e-05	3.19e-05	2.17341
KEGG_AUTOIMMUNE_THYROID_DISEASE	0.181737	-0.0258029	4.26346	2.51e-05	3.88e-05	1.97902
KEGG_AMINOACYL_TRNA_BIOSYNTHESIS	0.169772	-0.0152943	4.23736	2.8e-05	4.27e-05	1.87384
KEGG_PENTOSE_PHOSPHATE_PATHWAY	0.120493	-0.025518	4.10693	4.85e-05	7.33e-05	1.35697
KEGG_MISMATCH_REPAIR	0.190307	-0.00339633	4.08116	5.4e-05	8.1e-05	1.25662
KEGG_UBIQUITIN_MEDIATED_PROTEOLYSIS	0.12751	-0.0291251	3.96351	8.73e-05	0.000128431	0.805838
KEGG_ONE_CARBON_POOL_BY_FOLATE	0.14205	-0.0315343	3.96226	8.77e-05	0.000128431	0.801127
KEGG_CIRCADIAN_RHYTHM_MAMMAL	0.136517	-0.0725257	3.90495	0.00011034	0.000160339	0.586023
KEGG_PROTEASOME	0.170703	0.00397557	3.88144	0.000121149	0.00017468	0.498617
KEGG_FOLATE_BIOSYNTHESIS	0.124977	0.013664	3.81879	0.000155054	0.000221847	0.268078
KEGG_DRUG_METABOLISM_CYTOCHROME_P450	-0.100017	-0.00506465	-3.80584	0.000163095	0.000231569	0.220893
KEGG_LYSINE_DEGRADATION	0.118993	-0.0500555	3.79032	0.000173259	0.000244137	0.16449
KEGG_VALINE_LEUCINE_AND_ISOLEUCINE_BIOSYNTHESIS	0.133416	-0.0362115	3.7187	0.000228385	0.000317012	-0.0929227
KEGG_BASAL_TRANSCRIPTION_FACTORS	0.128946	-0.03057	3.69986	0.000245427	0.000338144	-0.159898
KEGG_STEROID_BIOSYNTHESIS	0.121937	-0.0279636	3.39853	0.000744466	0.000996192	-1.18742
KEGG_PRIMARY_IMMUNODEFICIENCY	0.139121	-0.049679	3.23965	0.00129526	0.00168475	-1.69603
KEGG_NON_HOMOLOGOUS_END_JOINING	0.123907	-0.0298375	3.08906	0.00214591	0.00271523	-2.15673
KEGG_DNA_REPLICATION	0.144957	0.011227	2.96488	0.00320654	0.00402984	-2.52092
KEGG_TERPENOID_BACKBONE_BIOSYNTHESIS	0.111833	-0.037992	2.94981	0.00336362	0.00419888	-2.56413
