# Supplementary material for: Identification and validation of telomerase related lncRNAs signature to predict prognosis and tumor immunotherapy response in bladder cancer
Source: Sci Rep. 2023 Dec 9;13:21816. doi: 10.1038/s41598-023-49167-1 (PMC10710514; doi:10.1038/s41598-023-49167-1)
Supplement: Supplementary file 6 — Supplementary Table S5. [file 41598_2023_49167_MOESM6_ESM.xlsx]

## Sheet: GSEA(go).result
Table S5. GSEA analysis (GO)
ID	Description	setSize	enrichmentScore	NES	pvalue	p.adjust	qvalue	rank	leading_edge	core_enrichment
GOCC_INTERMEDIATE_FILAMENT	GOCC_INTERMEDIATE_FILAMENT	110	0.799469	2.94118	1e-10	4.56071e-09	2.63252e-09	737	tags=41%, list=3%, signal=40%	KRTAP19-3/KRTAP8-1/KRTAP13-2/KRTAP20-1/KRTAP19-1/KRTAP3-3/KRTAP7-1/KRTAP11-1/KRT38/KRTAP3-2/KRT85/KRT1/KRT6C/KRT34/KRT75/KRT84/KRTAP3-1/KRT6B/KRT72/KRT2/KRTAP1-5/KRT39/KRT40/KRT14/KRT6A/KRTAP2-3/KRT77/KRT31/KRT5/KRT86/PKP1/KRT4/KRT79/KRT36/KRT78/KRT24/KRT10/KRT16/DSP/KRT9/SYNM/CASP14/DES/SYNC/KRT33B
GOCC_INTERMEDIATE_FILAMENT_CYTOSKELETON	GOCC_INTERMEDIATE_FILAMENT_CYTOSKELETON	150	0.753018	2.88519	1e-10	4.56071e-09	2.63252e-09	923	tags=31%, list=4%, signal=30%	KRTAP19-3/KRTAP8-1/KRTAP13-2/KRTAP20-1/KRTAP19-1/KRTAP3-3/KRTAP7-1/KRTAP11-1/KRT38/KRTAP3-2/KRT85/KRT1/KRT6C/KRT34/KRT75/KRT84/KRTAP3-1/KRT6B/KRT72/KRT2/KRTAP1-5/KRT39/KRT40/KRT14/KRT6A/KRTAP2-3/KRT77/KRT31/KRT5/KRT86/PKP1/KRT4/KRT79/KRT36/KRT78/KRT24/KRT10/KRT16/DSP/KRT9/SYNM/CASP14/DES/SYNC/KRT33B/KRT17/S100A8
GOCC_CORNIFIED_ENVELOPE	GOCC_CORNIFIED_ENVELOPE	40	0.899979	2.78914	1e-10	4.56071e-09	2.63252e-09	1021	tags=72%, list=5%, signal=69%	SPRR2G/SPRR2B/KRT1/SPRR2E/DSG1/FLG/KRT2/SPRR2D/PI3/DSG3/SPRR2A/SPRR2F/TCHH/DSC3/SPRR1B/RPTN/DSC1/TGM1/PKP1/SCEL/KRT10/LORICRIN/CNFN/DSP/DSC2/ANXA1/CST6/SPRR3/SPRR1A
GOBP_KERATINIZATION	GOBP_KERATINIZATION	38	0.911519	2.78483	1e-10	4.56071e-09	2.63252e-09	1261	tags=71%, list=6%, signal=67%	SPRR2G/LCE3D/LCE3E/SPRR2B/SPRR2E/LCE3A/KLK5/KRT2/SPRR4/SPRR2D/SPRR2A/SPRR2F/TCHH/SPRR1B/TGM1/KRT16/LORICRIN/CNFN/ABCA12/CASP14/LCE1F/SPRR3/KRT17/CDH3/SFN/SPRR1A/CERS3
GOBP_KERATINOCYTE_DIFFERENTIATION	GOBP_KERATINOCYTE_DIFFERENTIATION	116	0.752398	2.77832	1e-10	4.56071e-09	2.63252e-09	1318	tags=36%, list=6%, signal=34%	SPRR2G/LCE3D/LCE3E/SPRR2B/SPRR2E/LCE3A/KRT84/FLG/KLK5/KRT2/SPRR4/SPRR2D/SPRR2A/SPRR2F/S100A7/TCHH/SPRR1B/CD109/EREG/TGM1/KRT36/SCEL/KRT10/KRT16/LORICRIN/CNFN/DSP/ABCA12/CASP14/ANXA1/LCE1F/WNT16/SPRR3/KRT17/CDH3/SFN/SPRR1A/PALLD/ZBED2/IL20/CERS3/CLIC4
GOBP_EPIDERMIS_DEVELOPMENT	GOBP_EPIDERMIS_DEVELOPMENT	290	0.665208	2.76926	1e-10	4.56071e-09	2.63252e-09	3100	tags=38%, list=14%, signal=33%	SPRR2G/LCE3D/LCE3E/ATOH1/POU4F3/KRT85/SPRR2B/SPRR2E/KRT34/LCE3A/SOSTDC1/KRT84/FLG/KLK5/KRT2/SPRR4/KLK7/SPRR2D/KLK14/KRTDAP/SPRR2A/KRT14/SPRR2F/BNC1/S100A7/TCHH/KRT31/KRT5/SPRR1B/CD109/EREG/TGM1/LAMC2/KRT36/PTHLH/LAMA3/SCEL/KRT10/KRT16/LORICRIN/CNFN/DSP/SPINK5/ABCA12/KRT9/GLI2/CASP14/ANXA1/COL17A1/LCE1F/FOXE1/INHBA/FGF7/EMP1/SULT2B1/WNT16/CST6/SPRR3/CALML5/KRT17/CDH3/USH1C/SFN/NGFR/SPRR1A/PALLD/DK…
GOBP_SKIN_DEVELOPMENT	GOBP_SKIN_DEVELOPMENT	238	0.677524	2.76693	1e-10	4.56071e-09	2.63252e-09	3599	tags=45%, list=16%, signal=38%	SPRR2G/LCE3D/LCE3E/SPRR2B/KRT1/SPRR2E/LCE3A/SOSTDC1/KRT84/FLG/KLK5/KRT2/SPRR4/SPRR2D/SPRR2A/SPRR2F/S100A7/TCHH/SPRR1B/CD109/EREG/TGM1/KRT36/SCEL/KRT10/KRT16/LORICRIN/CNFN/ASPRV1/DSP/SPINK5/ABCA12/KRT9/GLI2/ALOX12B/CASP14/ANXA1/LCE1F/FOXE1/INHBA/FGF7/ITGA2/WNT16/SPRR3/COL5A3/KRT17/CDH3/SFN/COL5A1/NGFR/ALOXE3/SPRR1A/PALLD/COL5A2/DKK1/CDH11/ZBED2/IL20/COL3A1/CERS3/ITGA6/CLIC4/SOX9/COL1A2/COL1A1/TGFB…
GOBP_EPIDERMAL_CELL_DIFFERENTIATION	GOBP_EPIDERMAL_CELL_DIFFERENTIATION	171	0.69085	2.71748	1e-10	4.56071e-09	2.63252e-09	2476	tags=35%, list=11%, signal=31%	SPRR2G/LCE3D/LCE3E/ATOH1/POU4F3/SPRR2B/SPRR2E/LCE3A/KRT84/FLG/KLK5/KRT2/SPRR4/SPRR2D/SPRR2A/SPRR2F/S100A7/TCHH/SPRR1B/CD109/EREG/TGM1/KRT36/SCEL/KRT10/KRT16/LORICRIN/CNFN/DSP/SPINK5/ABCA12/CASP14/ANXA1/LCE1F/SULT2B1/WNT16/SPRR3/KRT17/CDH3/USH1C/SFN/SPRR1A/PALLD/ZBED2/IL20/CERS3/CLIC4/JAG1/YAP1/SLC9A3R1/SFRP4/SGPP1/DLL1/KLF4/CSTA/KLF7/SAV1/GATA6/MCOLN3/WNT5A
GOCC_KERATIN_FILAMENT	GOCC_KERATIN_FILAMENT	47	0.835341	2.65249	1e-10	4.56071e-09	2.63252e-09	548	tags=53%, list=2%, signal=52%	KRTAP3-3/KRTAP3-2/KRT85/KRT1/KRT6C/KRT75/KRT84/KRTAP3-1/KRT6B/KRT72/KRT2/KRTAP1-5/KRT14/KRT6A/KRTAP2-3/KRT77/KRT5/KRT86/KRT4/KRT79/KRT36/KRT78/KRT10/KRT9/CASP14
GOBP_EXTERNAL_ENCAPSULATING_STRUCTURE_ORGANIZATION	GOBP_EXTERNAL_ENCAPSULATING_STRUCTURE_ORGANIZATION	279	0.639715	2.63953	1e-10	4.56071e-09	2.63252e-09	4105	tags=59%, list=18%, signal=49%	KLK5/KLK7/MMP9/IBSP/MMP3/TGM1/TGFBI/MMP13/TLL1/CTSV/SPINK5/CYP1B1/CAV1/MYH11/FLRT2/APLP1/FAP/MMP10/HPSE2/NTNG1/COL17A1/CTSG/ADAMTSL3/SULF2/CMA1/ADAMTS15/MMP16/HMCN1/CAV2/GREM1/OLFML2A/GAS6/LOX/PDPN/FOXC2/ADAMTS12/COL23A1/DDR2/TPSAB1/SERPINB5/COL14A1/COL5A3/CCDC80/COL8A2/ANGPTL7/COL5A1/SMOC1/POSTN/EMILIN1/SMOC2/PXDN/COL5A2/FMOD/WNT3A/HAS1/COL10A1/SLC39A8/CTSK/COL16A1/MFAP4/SFRP2/COL3A1/GPM6B/IL6/B…
GOMF_COLLAGEN_BINDING	GOMF_COLLAGEN_BINDING	64	0.768995	2.58144	1e-10	4.56071e-09	2.63252e-09	3953	tags=77%, list=17%, signal=63%	MMP9/TGFBI/MMP13/GP6/LRRC15/FN1/ITGA11/CD44/ITGA2/LOX/CCBE1/DDR2/COL14A1/COL5A3/COL6A1/COL6A2/THBS1/CTSB/CTSK/PCOLCE2/DCN/PCOLCE/AEBP1/MRC2/PODN/COMP/LUM/ANTXR1/SPARCL1/SPARC/NID2/NID1/ECM2/CTSL/ITGA1/ITGB1/ITGA10/ADAM9/CRTAP/C1QTNF1/HSD17B12/ITGA3/P3H1/P3H4/VWF/ASPN/SERPINH1/COCH/MMP12
GOCC_EXTERNAL_ENCAPSULATING_STRUCTURE	GOCC_EXTERNAL_ENCAPSULATING_STRUCTURE	464	0.585154	2.57743	1e-10	4.56071e-09	2.63252e-09	3565	tags=58%, list=16%, signal=50%	KRT1/RELN/FLG/PI3/S100A7/MMP9/MMP3/AMTN/LINGO2/CLC/LAMC2/FIBCD1/TGFBI/CHI3L1/SERPINB12/TNC/LAMA3/MMP13/NCAM1/ORM2/THBS4/CSPG4/SRPX/SFRP1/FLRT2/APLP1/SLPI/MMP10/SOST/ADAM19/HPSE2/NTNG1/ANXA1/LRRC15/COL17A1/ECM1/CTSG/ADAMTSL3/BMPER/CMA1/FN1/ADAMTS15/MUC4/MMP16/HMCN1/GPC6/GREM1/CPA3/OLFML2A/LOX/F3/CDH13/ORM1/ADAMTS12/COL23A1/CCBE1/PTPRZ1/SPON1/COL6A3/TPSAB1/COL14A1/RTN4RL2/COL5A3/S100A8/FGF1/FBN1/LG…
GOCC_COLLAGEN_CONTAINING_EXTRACELLULAR_MATRIX	GOCC_COLLAGEN_CONTAINING_EXTRACELLULAR_MATRIX	357	0.586007	2.50629	1e-10	4.56071e-09	2.63252e-09	3451	tags=59%, list=15%, signal=51%	KRT1/FLG/S100A7/MMP9/AMTN/CLC/LAMC2/FIBCD1/TGFBI/SERPINB12/TNC/LAMA3/NCAM1/ORM2/THBS4/CSPG4/SRPX/SFRP1/APLP1/SLPI/SOST/ADAM19/NTNG1/ANXA1/LRRC15/COL17A1/ECM1/CTSG/CMA1/FN1/ADAMTS15/HMCN1/GPC6/GREM1/CPA3/F3/CDH13/ORM1/COL23A1/PTPRZ1/SPON1/COL6A3/TPSAB1/COL14A1/COL5A3/S100A8/FBN1/LGALS1/CCDC80/COL8A2/ANGPTL7/TGFB3/CTHRC1/COL5A1/LTBP2/SMOC1/POSTN/SERPINE2/EMILIN1/COL6A1/COL6A2/SMOC2/PXDN/LAMA2/COL5A…
GOCC_DNA_PACKAGING_COMPLEX	GOCC_DNA_PACKAGING_COMPLEX	107	-0.701645	-2.4699	1e-10	4.56071e-09	2.63252e-09	2228	tags=34%, list=10%, signal=30%	H2BC6/H2BC18/H2BC8/H4-16/H2BW1/H3C8/H2BC9/H2BC7/H2BC17/H2AC20/H2AC13/H3C12/H3C13/H3C3/H4C5/H2AC16/H3C1/H2BC13/H2BC14/H1-3/H4C13/H4C4/H3C2/H3C11/H1-4/H2AC4/H2AC12/H3C7/H4C1/H2AC21/H1-5/H4C3/H2BC10/H4C2/H4C6/H2BC3
GOBP_NUCLEOSOME_ASSEMBLY	GOBP_NUCLEOSOME_ASSEMBLY	99	-0.707447	-2.45944	1e-10	4.56071e-09	2.63252e-09	2228	tags=30%, list=10%, signal=27%	H2BC6/H2BC18/H2BC8/H4-16/H2BW1/H3C8/H2BC9/H2BC7/H2BC17/H3C12/H3C13/H3C3/H4C5/H3C1/H2BC13/H2BC14/H1-3/H4C13/H4C4/H3C2/H3C11/H1-4/H3C7/H4C1/H1-5/H4C3/H2BC10/H4C2/H4C6/H2BC3
GOCC_IMMUNOGLOBULIN_COMPLEX	GOCC_IMMUNOGLOBULIN_COMPLEX	140	0.63867	2.41609	1e-10	4.56071e-09	2.63252e-09	3640	tags=58%, list=16%, signal=49%	IGLV5-37/IGLV3-22/IGKV1-8/IGKV1D-43/IGKV5-2/IGKV3D-20/IGLV4-3/IGHV1-45/IGHV3-64D/IGKV1D-17/IGHV3-72/IGLC7/IGLV1-47/IGHV3-43/IGLV5-45/IGHV5-10-1/IGKV6-21/IGHV3-38/IGHV2-26/IGHV3-35/IGLV6-57/IGLV3-1/IGHV3-7/IGHV3-23/IGKV2D-28/IGHV3-20/IGLV2-11/IGLV7-46/IGLV3-27/IGKV1D-13/IGHV3-73/IGHV1-3/IGKV3-7/IGHV3-48/IGLV1-36/IGKV1D-33/IGKV1-6/IGLV2-14/IGKV2-28/IGKV4-1/IGHV3-21/IGKV1-13/IGKV2D-29/IGKV3D-15/IGLV…
GOCC_CELL_SUBSTRATE_JUNCTION	GOCC_CELL_SUBSTRATE_JUNCTION	421	0.549559	2.39502	1e-10	4.56071e-09	2.63252e-09	5350	tags=47%, list=24%, signal=37%	S100A7/TNC/ACTC1/FLNC/CSPG4/CAV1/FLRT2/FAP/SYNPO2/ANXA1/COL17A1/CNN1/TNS1/SORBS1/HMCN1/ITGA11/FLNA/CAV2/CD44/ITGA5/ITGA2/ADGRB1/CDH13/FHL1/MSN/DDR2/ITGBL1/ACTN1/PALLD/SCARF2/DIXDC1/ITGB3/FERMT2/ARHGAP24/TGFB1I1/PGM5/ARHGAP22/PLAU/ITGA6/ITGB8/NFASC/L1CAM/DPP4/HSPG2/ANXA6/PARVB/VIM/ANXA5/PDGFRB/CDH2/SORBS2/PDLIM7/MRC2/FBLN7/NRP1/LRP1/CSRP1/CAPN2/AHNAK/MMP14/DMD/CORO1C/NEXN/PLAUR/THSD1/GSN/LIMS2/AKA…
GOBP_HOMOPHILIC_CELL_ADHESION_VIA_PLASMA_MEMBRANE_ADHESION_MOLECULES	GOBP_HOMOPHILIC_CELL_ADHESION_VIA_PLASMA_MEMBRANE_ADHESION_MOLECULES	118	0.645931	2.37673	1e-10	4.56071e-09	2.63252e-09	3996	tags=60%, list=18%, signal=50%	DSG1/CDH16/DSG3/CADM3/DSC3/DSC1/DSC2/IGSF21/FAT2/PCDHGC3/PCDHGB2/CEACAM6/HMCN1/CDH13/PCDHGA9/CDH3/CELSR1/PCDH7/TENM3/PALLD/CDH19/DCHS1/CDH11/PCDHGA7/CDHR1/CELSR2/PCDHB7/PCDH18/PCDHGB7/PCDHGB5/PCDHB8/L1CAM/PCDHGA12/CDH2/VSTM2L/FAT4/PCDHB12/CEACAM5/NEXN/PCDHGA4/PCDHGA1/PCDHGB6/PCDHB11/PCDHGB1/CD84/PCDHGA2/ROBO1/CDH8/CLSTN1/FAT3/PVR/CNTN4/ITGB1/PCDHB4/PCDHB3/PCDHB10/PCDHB14/PCDH12/PCDHGA10/PCDHB13/P…
GOBP_SYNAPSE_ASSEMBLY	GOBP_SYNAPSE_ASSEMBLY	139	0.626358	2.37176	1e-10	4.56071e-09	2.63252e-09	4782	tags=55%, list=21%, signal=44%	NPAS4/LINGO2/MDGA1/GAP43/LGI2/FLRT2/ADD2/LRFN5/NRG1/ADGRB3/NRXN2/GPC6/ADGRB1/SYNDIG1/NEGR1/IL1RAP/DKK1/LRRC4/WNT3A/MAP1B/BDNF/SLITRK4/EPHB3/WNT7A/LRRC4B/CDH2/THBS2/TLR2/DNER/VSTM5/PCDHB11/NTN1/LRRN3/EPHB2/GABRB3/SPTBN2/CLSTN1/TPBG/WNT5A/PTPRD/PCDHB4/PCDHB3/PCDHB10/NTNG2/ADGRL3/APP/PCDHB14/PCLO/SPOCK2/ST8SIA2/SIX1/PCDHB13/FZD1/PCDHB6/ROBO2/PDLIM5/ABI3/EFNB2/EFNA5/NLGN4X/SNCA/PCDHB16/PLXND1/PCDHB2/…
GOBP_CELL_CELL_ADHESION_VIA_PLASMA_MEMBRANE_ADHESION_MOLECULES	GOBP_CELL_CELL_ADHESION_VIA_PLASMA_MEMBRANE_ADHESION_MOLECULES	207	0.591186	2.36111	1e-10	4.56071e-09	2.63252e-09	3889	tags=55%, list=17%, signal=46%	DSG1/CDH16/DSG3/LGALS7B/CADM3/TENM2/DSC3/DSC1/CLDN10/MDGA1/DSC2/IGSF21/FAT2/NTNG1/PCDHGC3/PCDHGB2/CEACAM6/LRFN5/GATA5/HMCN1/GPC6/ITGA5/CDH13/PCDHGA9/CLDN9/CDH3/CELSR1/PCDH7/IL1RAP/CD209/TENM3/PALLD/SCARF2/LRRC4/CDH19/DCHS1/CDH11/PCDHGA7/MYADM/CDHR1/CELSR2/PCDHB7/PCDH18/PCDHGB7/PCDHGB5/PCDHB8/L1CAM/PCDHGA12/TGFB2/LRRC4B/CDH2/CX3CL1/VSTM2L/FAT4/PCDHB12/CEACAM5/IL10/NEXN/SPARCL1/PCDHGA4/PCDHGA1/CLDN…
GOBP_SYNAPSE_ORGANIZATION	GOBP_SYNAPSE_ORGANIZATION	341	0.553418	2.35396	1e-10	4.56071e-09	2.63252e-09	5225	tags=52%, list=23%, signal=40%	NPAS4/RELN/SEZ6/KLK8/LINGO2/SLC7A11/MDGA1/GAP43/FZD9/LGI2/FLRT2/IGSF21/ZNF365/NTNG1/PCDHGC3/ADD2/LRFN5/NRG1/ADGRB3/NRXN2/NRP2/GPC6/FLNA/NEURL1/ADGRB1/SYNDIG1/CHRNA1/NEGR1/PRNP/IL1RAP/ACTN1/PDZRN3/CAMK2B/DKK1/LRRC4/WNT3A/MAP1B/BDNF/TREM2/SYN1/C1QC/ARHGAP22/SLITRK4/C1QB/NFASC/L1CAM/EPHB3/WNT7A/LRRC4B/CDH2/CX3CL1/C1QA/ITPKA/LRP8/NRP1/THBS2/F2R/TUBA1A/LRRK2/IL10/SPARCL1/TLR2/DNER/VSTM5/PCDHB11/NTN1/S…
GOBP_CELL_JUNCTION_ASSEMBLY	GOBP_CELL_JUNCTION_ASSEMBLY	358	0.550428	2.35076	1e-10	4.56071e-09	2.63252e-09	4793	tags=47%, list=21%, signal=38%	NPAS4/DSG1/LINGO2/PKP1/CLDN10/MDGA1/GAP43/CAV1/SFRP1/GJB2/LGI2/FLRT2/COL17A1/SNAI2/RHOD/ADD2/LRFN5/NRG1/FN1/SORBS1/ADGRB3/NRXN2/GPC6/GREM1/ITGA5/ITGA2/ADGRB1/SYNDIG1/CLDN9/NEGR1/JAM3/IL1RAP/GJB6/ACTN1/DKK1/LRRC4/WNT3A/THBS1/CDH19/S100A10/FMN1/DCHS1/MAP1B/CDH11/BDNF/FERMT2/COL16A1/GPM6B/SLITRK4/ITGA6/FSCN1/EPHB3/WNT7A/WNT11/HEG1/LRRC4B/IL1B/CDH2/CNTNAP2/UGT8/IRX3/NRP1/AGT/THBS2/MMP14/APLNR/CORO1C/…
GOMF_GLYCOSAMINOGLYCAN_BINDING	GOMF_GLYCOSAMINOGLYCAN_BINDING	197	0.585378	2.33271	1e-10	4.56071e-09	2.63252e-09	3114	tags=47%, list=14%, signal=41%	FGFBP1/FGF4/PGLYRP3/PGLYRP4/LAMC2/CXCL6/REG1A/THBS4/RSPO2/SFRP1/PF4V1/APLP1/NOD2/SOST/RNASE7/CTSG/SULF2/FN1/ADAMTS15/FGF7/SLIT2/NRP2/CD44/CEMIP/COL23A1/PRNP/COL5A3/FGF1/FBN1/CCDC80/COL5A1/LTBP2/TNFAIP6/SMOC1/POSTN/SERPINE2/SMOC2/THBS1/DPYSL3/VCAN/BGN/TREM2/PCOLCE2/NELL1/DCN/SULF1/LYVE1/ANXA6/CCN2/PCOLCE/ADAMTS3/COL11A1/SUSD5/FBLN7/CXCL8/CCN1/COMP/NRP1/CRISPLD2/ANOS1/THBS2/SAA1/PRELP/EVA1C/HBEGF/L…
GOMF_ANTIGEN_BINDING	GOMF_ANTIGEN_BINDING	155	0.604089	2.31669	1e-10	4.56071e-09	2.63252e-09	4811	tags=65%, list=21%, signal=51%	IGKV5-2/IGHV1-45/IGHV3-64D/CD1A/IGHV3-72/IGLC7/IGLV1-47/IGHV3-43/IGHV5-10-1/IGHV3-38/IGHV2-26/SIRPA/IGHV3-35/IGLV6-57/IGLV3-1/CD209/IGHV3-7/IGHV3-23/CD1E/IL7R/IGKV2D-28/MFAP4/IGHV3-20/IGLV2-11/IGLV3-27/IGHV3-73/CD1B/IGHV1-3/IGHV3-48/IGKV1D-33/IGLV2-14/IGKV4-1/IGHV3-21/SLC7A5/SPON2/TRBV7-9/IGKV3-15/IGHV4-39/IGKV1D-12/IGHV1-69/IGHV4-28/IGHV3-15/IGHV5-51/IGHV4-61/IGHV1-18/TRAV12-2/TGFB1/HLA-DQB1/IGH…
GOBP_AXON_DEVELOPMENT	GOBP_AXON_DEVELOPMENT	420	0.52999	2.31252	1e-10	4.56071e-09	2.63252e-09	3865	tags=39%, list=17%, signal=33%	LHX3/FEZF2/ATOH1/POU4F3/DRGX/RELN/FOLR1/SPP1/KLK8/ISLR2/ISL1/LAMC2/LAMA3/NOG/NCAM1/UCHL1/GAP43/NCAM2/GLI2/BMPR1B/CRMP1/FLRT2/APLP1/CDK5R2/DRAXIN/NTNG1/SEMA6D/BOC/TUBB2B/FOXD1/DPYSL5/NGF/S100B/FN1/SLIT2/NRP2/SEMA3A/FLNA/MAP2/ADGRB1/SEMA5B/PTPRZ1/RTN4RL2/SPTBN4/NGFR/EDNRA/PALLD/DIXDC1/LAMA2/WNT3A/TRPV2/MAP1B/CDH11/BDNF/RGMA/OLFM1/SLITRK4/EGR2/STXBP1/NFASC/L1CAM/EPHB3/WNT7A/UNC5C/CDH2/SCN1B/CNR1/CSF…
GOBP_NEURON_PROJECTION_GUIDANCE	GOBP_NEURON_PROJECTION_GUIDANCE	199	0.580845	2.31144	1e-10	4.56071e-09	2.63252e-09	3682	tags=44%, list=16%, signal=37%	LHX3/FEZF2/ATOH1/POU4F3/DRGX/RELN/ISL1/LAMC2/LAMA3/NOG/NCAM1/GAP43/GLI2/BMPR1B/CRMP1/FLRT2/CDK5R2/DRAXIN/SEMA6D/BOC/TUBB2B/FOXD1/DPYSL5/SLIT2/NRP2/SEMA3A/SEMA5B/NGFR/EDNRA/PALLD/LAMA2/WNT3A/BDNF/EGR2/NFASC/L1CAM/EPHB3/UNC5C/SCN1B/CSF1R/DPYSL2/VSTM2L/NRP1/ANOS1/EXT1/LHX1/NEXN/NTN1/ETV1/PLXNC1/CXCL12/ROBO1/EPHB2/KLF7/CHL1/EDN1/NOTCH2/LAMB2/WNT5A/NIBAN2/CNTN4/PRKCQ/SEMA3D/EPHA3/CDK5R1/CNTN1/BCL11B/A…
GOBP_NUCLEOSOME_ORGANIZATION	GOBP_NUCLEOSOME_ORGANIZATION	144	-0.631341	-2.30014	1e-10	4.56071e-09	2.63252e-09	2228	tags=21%, list=10%, signal=19%	H2BC6/H2BC18/H2BC8/H4-16/H2BW1/H3C8/H2BC9/H2BC7/H2BC17/H3C12/H3C13/H3C3/H4C5/H3C1/H2BC13/H2BC14/H1-3/H4C13/H4C4/H3C2/H3C11/H1-4/H3C7/H4C1/H1-5/H4C3/H2BC10/H4C2/H4C6/H2BC3
GOBP_CELL_SUBSTRATE_ADHESION	GOBP_CELL_SUBSTRATE_ADHESION	333	0.5413	2.29743	1e-10	4.56071e-09	2.63252e-09	5110	tags=51%, list=23%, signal=40%	SFRP1/FAT2/MSLN/NTNG1/COL17A1/RHOD/CEACAM6/FN1/MUC4/SORBS1/ITGA11/FLNA/GREM1/CD44/GAS6/ITGA5/ITGA2/PDPN/CDH13/ADAMTS12/JAM3/COL5A3/CCDC80/ITGBL1/ACTN1/SPOCK1/EMILIN1/OLFM4/THBS1/ITGB3/ITGA7/S100A10/FMN1/FERMT2/MYADM/COL16A1/AXL/CDK6/EPDR1/COL3A1/GPM6B/CCL21/PLAU/ITGA6/ITGB8/ABI3BP/LYVE1/L1CAM/COL1A1/MELTF/EPHB3/CCN2/PARVB/COL8A1/CX3CL1/HPSE/JAG1/CCN1/EDIL3/NRP1/SGCE/ANTXR1/MMP14/CORO1C/LAMB3/SNED…
GOBP_MYELOID_LEUKOCYTE_MIGRATION	GOBP_MYELOID_LEUKOCYTE_MIGRATION	200	0.57677	2.2962	1e-10	4.56071e-09	2.63252e-09	5170	tags=57%, list=23%, signal=44%	S100A7/CHGA/CXCL6/CCL24/CXCL5/CALCA/THBS4/PPBP/PF4V1/CCL20/NOD2/TREM1/ANXA1/ROR2/CTSG/SLIT2/GREM1/CCL13/SIRPA/JAM3/FOLR2/S100A8/CCL26/CCR2/TNFAIP6/CXCR1/EMILIN1/CXCL1/OLFM4/PDE4B/THBS1/C3AR1/TREM2/CCL21/IL6/CMKLR1/S100A9/DPP4/TGFB2/IL1B/CD300H/CX3CL1/CSF1R/CXCL8/FCER1G/SCG2/SAA1/AIF1/MMP14/SLAMF8/CXCL9/SPI1/PIK3CD/S100A14/TNFSF11/CXCL12/CCN3/CCL3L3/CD99L2/CSF1/ITGA1/NCKAP1L/MPP1/C5AR1/EDN1/CD300A…
GOBP_RESPONSE_TO_WOUNDING	GOBP_RESPONSE_TO_WOUNDING	494	0.516696	2.2951	1e-10	4.56071e-09	2.63252e-09	4937	tags=48%, list=22%, signal=39%	KRT1/KRT6A/FOLR1/SPP1/KLK8/CD109/EREG/PCSK1/ISL1/KLK6/SERPINB2/SLC7A11/TNC/NOG/GP6/GAP43/DSP/CAV1/PF4V1/FAP/P2RX1/ANXA1/CTSG/IL24/NRG1/INHBA/FN1/P2RY1/FGF7/THBD/FLNA/CD44/GAS6/ITGA5/ITGA2/LOX/MYLK/PDPN/F3/FOXC2/SPRR3/KCNK2/RTN4RL2/CDH3/S100A8/FGF1/TGFB3/COL5A1/CCR2/EDNRA/DGKI/ACTN1/SERPINE2/SMOC2/WNT3A/THBS1/DPYSL3/ACTA2/ITGB3/MAP1B/FERMT2/TREM2/AXL/RGMA/COL3A1/MYL9/ARHGAP24/IL6/PLAU/MYC/STXBP1/T…
GOBP_ADENYLATE_CYCLASE_MODULATING_G_PROTEIN_COUPLED_RECEPTOR_SIGNALING_PATHWAY	GOBP_ADENYLATE_CYCLASE_MODULATING_G_PROTEIN_COUPLED_RECEPTOR_SIGNALING_PATHWAY	166	0.587965	2.28751	1e-10	4.56071e-09	2.63252e-09	3832	tags=54%, list=17%, signal=45%	GNAT3/CHGA/VIP/PTHLH/ADRA1B/CALCA/CHRM4/CHRM2/GNAO1/APLP1/GPR37/ADRB3/MCHR1/PTGFR/P2RY1/ADGRB3/FLNA/PLN/ADGRB1/ADCY7/RAMP1/GPR176/EDNRA/GNAL/PDE4B/RGS2/CHRM3/FPR1/NPR3/GLP2R/ADORA2B/ADGRG7/ADORA1/PTGER3/ADGRG3/PDE2A/CNR1/GRM3/RIMS2/ATP2B4/HTR1D/TBXA2R/PTGER2/CXCL9/ADCYAP1/GRK5/SLC9A3R1/ADCY5/AKAP12/GHRH/ADGRD1/UCN2/ADRB2/GNG2/PSAPL1/EDN1/ADRA2A/CALCRL/RGS1/GPR161/ADCY9/GPER1/ADRA1D/PTH1R/GPR3/ADM…
GOBP_MORPHOGENESIS_OF_AN_EPITHELIUM	GOBP_MORPHOGENESIS_OF_AN_EPITHELIUM	476	0.516412	2.27891	1e-10	4.56071e-09	2.63252e-09	3985	tags=39%, list=18%, signal=33%	AIRE/SOSTDC1/FGF8/KLK14/KRT6A/FOLR1/EYA1/TCAP/TNC/LAMA3/NOG/KRT10/KRT16/SOX11/GLI2/RSPO2/HAND1/SFRP1/SNAI2/ROR2/FOXD1/HAND2/FOXE1/TBX4/FGF7/SLIT2/HOXD11/GPC6/LBX1/SEMA3A/FLNA/GREM1/AREG/CD44/SOX10/ITGA5/WNT16/PDPN/FOXC2/ADAMTS12/MSN/DACT1/HOXD13/SERPINB5/KRT17/CELSR1/FGF1/ALDH1A2/NRARP/ROR1/RYR2/CTHRC1/COL5A1/NGFR/EDNRA/HGF/CYP7B1/DKK1/MESP1/WNT3A/TBX20/NKX2-5/NKD1/FMN1/PRICKLE1/DCHS1/FERMT2/SFRP…
GOBP_POSITIVE_REGULATION_OF_CYTOKINE_PRODUCTION	GOBP_POSITIVE_REGULATION_OF_CYTOKINE_PRODUCTION	417	0.522079	2.27764	1e-10	4.56071e-09	2.63252e-09	5029	tags=46%, list=22%, signal=36%	AIRE/PAEP/SERPINB7/EREG/IL20RB/ISL1/CHI3L1/ORM2/CYP1B1/MEFV/PYDC1/NOD2/CD244/ANXA1/SULF2/SPHK1/MIR145/CSF2/CAMK4/F3/ORM1/CCBE1/CD14/TLR6/IL1RAP/CCR2/HGF/PDE4B/WNT3A/THBS1/OSM/C3AR1/TREM2/IL12RB2/RAB7B/TNFSF4/POLR3G/IL6/ADORA2B/SULF1/WNT11/HEG1/IL1B/HIF1A/CX3CL1/HPSE/TSLP/CLEC5A/CSF1R/FCER1G/EGR1/TYROBP/LUM/AGT/F2R/SAA1/AIF1/LRRK2/SLC7A5/IL10/SPON2/ADCYAP1/IL18/TLR2/CD86/P2RX7/IFI16/NR4A3/TNFRSF8/…
GOBP_CELL_CHEMOTAXIS	GOBP_CELL_CHEMOTAXIS	273	0.55261	2.27366	1e-10	4.56071e-09	2.63252e-09	5172	tags=55%, list=23%, signal=43%	DEFB4A/S100A7/CHGA/FGF4/CXCL6/CCL24/CXCL5/CALCA/THBS4/PPBP/PF4V1/CCL20/NOD2/TREM1/ANXA1/CTSG/CXCL14/SLIT2/GREM1/CCL13/GAS6/LOX/JAM3/FOLR2/S100A8/CCL26/FGF1/ACKR3/CCR2/TNFAIP6/CXCR1/HGF/CYP7B1/CXCL1/SMOC2/PDE4B/THBS1/C3AR1/CCL21/IL6/CMKLR1/EGR3/S100A9/DPP4/TGFB2/PDGFRB/IL1B/CCR8/CD300H/CX3CL1/CSF1R/CXCL8/FCER1G/NRP1/PDGFRA/SCG2/GPR183/SAA1/AIF1/SLAMF8/CXCL9/HBEGF/IL10/CH25H/SPI1/PIK3CD/S100A14/PAD…
GOBP_BEHAVIOR	GOBP_BEHAVIOR	455	0.51779	2.27011	1e-10	4.56071e-09	2.63252e-09	3684	tags=33%, list=16%, signal=28%	TRH/FEZF2/NPAS4/RELN/NTSR1/PPY/NPSR1/SEZ6/ATP1A2/KLK8/SLURP1/CRHBP/VIP/BCHE/NPW/SLC7A11/UCHL1/CALCA/THBS4/RASD2/FZD9/SNAP25/GPR37/CEND1/MCHR1/HAND2/NRG1/SLC2A4/NGF/S100B/P2RY1/ADGRB3/NRXN2/CSF2/CAMK4/ITGA5/KCNK2/CNTFR/PTPRZ1/NEGR1/PRNP/GPR176/SLC16A1/SPTBN4/TMOD1/STRA6/CALB1/DKK1/THBS1/BDNF/TREM2/TACR2/EN1/EGR2/PLK2/ANKH/DPP4/ADORA1/NHLH2/HOMER2/RASGRF1/SYT11/FOSL1/HPGDS/HIF1A/CNTNAP2/LDLR/CNR1/H…
GOBP_MUSCLE_CELL_DIFFERENTIATION	GOBP_MUSCLE_CELL_DIFFERENTIATION	324	0.536463	2.26995	1e-10	4.56071e-09	2.63252e-09	5808	tags=55%, list=26%, signal=41%	MIR140/BARX2/EREG/ISL1/TCAP/ACTC1/UCHL1/FLNC/RBM24/MYH11/NRG1/MIR145/ADAMTS15/ADGRB3/CAV2/GREM1/LOX/ADGRB1/LMOD1/MYOCD/SYPL2/G6PD/EDNRA/ACTN1/SPEG/AKAP6/TMOD1/LDB3/DKK1/RGS2/SGCD/EHD2/MESP1/WNT3A/NKX2-5/CFL2/BDNF/RGS4/MYL9/PGM5/POPDC3/HDAC9/SOX9/TPM1/PTGFRN/ADAM12/PDGFRB/CDH2/SORBS2/ANKRD1/POPDC2/IRX3/SOD2/COMP/PDGFRA/AGT/CSRP1/PLPP7/CAPN2/MAPK12/MMP14/ZEB1/APLNR/CEACAM5/CXCL9/DMD/SGCB/MSX1/RBPMS…
GOCC_EXTERNAL_SIDE_OF_PLASMA_MEMBRANE	GOCC_EXTERNAL_SIDE_OF_PLASMA_MEMBRANE	369	0.529902	2.2691	1e-10	4.56071e-09	2.63252e-09	4612	tags=51%, list=20%, signal=41%	FOLR3/FOLR1/RAET1L/ANPEP/ABCG2/PRND/NCAM1/IGHV1-45/IGHV3-64D/PCSK9/IGSF21/CRLF1/P2RX1/LY6G6C/CD244/CD1A/OSMR/ANXA1/SLAMF9/IGHV3-72/IGLC7/IGHV3-43/SLC2A4/IGHV5-10-1/ITGA11/THBD/ITGA5/ITGA2/IGHV3-38/F3/CDH13/CNTFR/IGHV2-26/PRNP/IGHV3-35/FOLR2/CD14/ACKR3/CD209/CCR2/IGHV3-7/CXCR1/IGHV3-23/SERPINE2/CD1E/IL7R/THBS1/ITGA7/CTSB/CTSK/IL12RB2/IGHV3-20/TNFRSF18/ITGA6/FCGR3A/IGHV3-73/TNFRSF9/ANXA5/HEG1/NT5E/…
GOBP_POSITIVE_REGULATION_OF_MAPK_CASCADE	GOBP_POSITIVE_REGULATION_OF_MAPK_CASCADE	425	0.518831	2.26583	1e-10	4.56071e-09	2.63252e-09	5176	tags=46%, list=23%, signal=36%	NPSR1/FGF8/S100A7/FGF4/EPGN/CHI3L1/NECAB2/CCL24/ADRA1B/CSPG4/IGFBP6/CCL20/NOD2/GPR37/ALOX12B/ADRB3/BIRC7/SH3RF2/ROR2/BMPER/HAND2/NRG1/SPHK1/P2RY1/FGF20/IL11/SEMA3A/CAV2/CD44/CCL13/GAS6/WNT16/CCL26/TLR6/FGF1/ACKR3/PDGFC/TGFB3/ROR1/TNFAIP8L3/DIRAS1/HGF/DIXDC1/DKK1/THBS1/ACTA2/OSM/FERMT2/TREM2/CAVIN3/CCL21/IL6/DOK6/WNT7A/ADORA1/CCN2/P2RY6/TGFB2/TPD52L1/PDGFRB/IL1B/XDH/CDH2/CX3CL1/CSF1R/NRP1/PDGFRA/E…
GOBP_CELL_RECOGNITION	GOBP_CELL_RECOGNITION	183	0.575765	2.26478	1e-10	4.56071e-09	2.63252e-09	3659	tags=48%, list=16%, signal=40%	FEZF2/PAEP/FOLR3/FOLR1/IGHV1-45/GAP43/IGHV3-64D/NCAM2/C4B/IGHV3-72/IGLC7/IGHV3-43/IGHV5-10-1/SEMA3A/IGHV3-38/ADGRB1/MSN/IGHV2-26/IGHV3-35/FOLR2/CNTNAP3/CD209/IGHV3-7/IGHV3-23/PALLD/VCAN/COLEC12/TREM2/IGHV3-20/CCL21/EPHB3/IGHV3-73/IGHV1-3/CNTNAP2/IGHV3-48/CNR1/VSTM2L/NRP1/EXT1/IGHV3-21/SPON2/NEXN/CRP/C4BPB/IGHV4-39/PLA2G5/IGHV1-69/IGHV4-28/IGHV3-15/IGHV5-51/IGHV4-61/IGHV1-18/ATP8B3/ROBO1/EPHB2/HAV…
GOBP_ADAPTIVE_IMMUNE_RESPONSE_BASED_ON_SOMATIC_RECOMBINATION_OF_IMMUNE_RECEPTORS_BUILT_FROM_IMMUNOGLOBULIN_SUPERFAMILY_DOMAINS	GOBP_ADAPTIVE_IMMUNE_RESPONSE_BASED_ON_SOMATIC_RECOMBINATION_OF_IMMUNE_RECEPTORS_BUILT_FROM_IMMUNOGLOBULIN_SUPERFAMILY_DOMAINS	330	0.527171	2.24001	1e-10	4.56071e-09	2.63252e-09	5588	tags=50%, list=25%, signal=38%	AIRE/IL20RB/CLC/IGHV1-45/IGHV3-64D/C4B/C4A/NOD2/CD1A/ANXA1/CD70/IGHV3-72/IGLC7/IGHV3-43/IGHV5-10-1/IGHV3-38/IGHV2-26/IGHV3-35/CCR2/IGHV3-7/IGHV3-23/CD1E/IL7R/TREM2/IGHV3-20/C1QC/TNFSF4/IL6/C1QB/CTSC/FCGR3A/IGHV3-73/IL1B/CD1B/IGHV1-3/IGHV3-48/C1QA/C1S/JAG1/FCER1G/FCGR1A/IGHV3-21/CLCF1/IL10/IL18/P2RX7/C1R/CRP/C4BPB/IL27RA/TLR8/IGHV4-39/IGHV1-69/IGHV4-28/IGHV3-15/IGHV5-51/IGHV4-61/IGHV1-18/CD4/TGFB1…
GOBP_CELL_MATRIX_ADHESION	GOBP_CELL_MATRIX_ADHESION	214	0.555356	2.23728	1e-10	4.56071e-09	2.63252e-09	5028	tags=53%, list=22%, signal=42%	SFRP1/MSLN/COL17A1/RHOD/CEACAM6/FN1/MUC4/SORBS1/ITGA11/GREM1/CD44/ITGA5/ITGA2/CDH13/ADAMTS12/JAM3/COL5A3/ITGBL1/ACTN1/EMILIN1/THBS1/ITGB3/ITGA7/S100A10/FMN1/FERMT2/COL16A1/CDK6/EPDR1/COL3A1/GPM6B/CCL21/PLAU/ITGA6/ITGB8/LYVE1/L1CAM/CCN2/CX3CL1/HPSE/JAG1/NRP1/SGCE/MMP14/CORO1C/SNED1/THSD1/NID2/RIN2/NID1/THY1/ECM2/LYPD3/ITGB5/COL13A1/AJUBA/TEK/CSF1/FBLN5/ITGA1/ZYX/SIGLEC1/PHLDB2/RRAS/MAP4K4/ITGB1/EP…
GOBP_LYMPHOCYTE_MEDIATED_IMMUNITY	GOBP_LYMPHOCYTE_MEDIATED_IMMUNITY	315	0.528409	2.23576	1e-10	4.56071e-09	2.63252e-09	5603	tags=50%, list=25%, signal=38%	AIRE/IL20RB/CLC/IGHV1-45/IGHV3-64D/C4B/SERPINB4/C4A/NOD2/CD1A/CD70/IGHV3-72/IGLC7/IGHV3-43/IGHV5-10-1/IGHV3-38/IGHV2-26/IGHV3-35/CCR2/IGHV3-7/IGHV3-23/CD1E/IL7R/TREM2/IGHV3-20/C1QC/TNFSF4/IL6/C1QB/CTSC/FCGR3A/IGHV3-73/IL1B/CD1B/IGHV1-3/IGHV3-48/C1QA/C1S/JAG1/FCER1G/GZMB/FCGR1A/IGHV3-21/CLCF1/IL10/IL18/P2RX7/C1R/CRP/C4BPB/IL27RA/TLR8/IGHV4-39/IGHV1-69/IGHV4-28/IGHV3-15/IGHV5-51/IGHV4-61/IGHV1-18/T…
GOBP_MUSCLE_ORGAN_DEVELOPMENT	GOBP_MUSCLE_ORGAN_DEVELOPMENT	284	0.537902	2.23492	1e-10	4.56071e-09	2.63252e-09	3976	tags=42%, list=18%, signal=35%	FGF8/ISL1/TCAP/ACTC1/NOG/RBM24/SOX11/DSP/HAND1/CAV1/NRG1/MIR145/MKX/LBX1/ITGA11/MSC/CAV2/LOX/MYLK/NEURL1/ADGRB1/FOXC2/FHL1/CHRNA1/ZFPM2/CNTFR/MYOCD/COL6A3/JPH2/CRYAB/PITX1/RYR2/SGCA/EDNRA/SPEG/EVC/TAGLN/STRA6/LAMA2/SGCD/WNT3A/TBX20/NKX2-5/ITGA7/CFL2/COL3A1/POPDC3/HDAC9/EGR2/EGR3/HLF/TPM1/TLL2/HEG1/TGFB2/ELN/COL11A1/HOXD10/ANKRD1/POPDC2/EGR1/SGCE/MAPK12/HBEGF/DMD/SGCB/MSX1/DNER/TEAD4/TWIST1/RYR1/F…
GOCC_POSTSYNAPSE	GOCC_POSTSYNAPSE	477	0.506291	2.23355	1e-10	4.56071e-09	2.63252e-09	5219	tags=40%, list=23%, signal=31%	NPAS4/NTSR1/CHRNA9/SEZ6/ATP1A2/SH3GL3/TENM2/SHC4/SHISA9/GAP43/CHRM4/CHRM2/FZD9/GABRP/SNAP25/SH2D5/IGSF21/P2RX1/FBXO2/ADD2/LRFN5/P2RY1/PSD/ADGRB3/NRP2/FXYD6/PDLIM4/FAIM2/CAMK4/NEURL1/ADGRB1/SYNDIG1/DDN/CHRNA1/TPPP/PRNP/DNAJC6/CRYAB/NGFR/GRIK5/DGKI/ACTN1/SPOCK1/CALB1/PDE4B/LRRC4/ITGB3/SORCS2/MAP1B/CHRM3/SYN1/C1QC/CACNA1C/C1QB/STXBP1/ADORA1/SLC6A9/HOMER2/CAMK2A/LRRC4B/SYT11/CDH2/C1QA/ITPKA/LRP8/KCND…
GOBP_REGULATION_OF_TRANS_SYNAPTIC_SIGNALING	GOBP_REGULATION_OF_TRANS_SYNAPTIC_SIGNALING	326	0.526635	2.23128	1e-10	4.56071e-09	2.63252e-09	4206	tags=39%, list=19%, signal=32%	NPAS4/RELN/ATP1A2/VGF/BCHE/SLC7A11/SHISA9/SCGN/SNAP25/P2RX1/NTNG1/ROR2/TUBB2B/NGF/S100B/P2RY1/TSHZ3/NEURL1/ADGRB1/PRNP/SYP/CCR2/GRIK5/DGKI/SERPINE2/CAMK2B/CALB1/LAMA2/DKK1/STX1B/SYT12/LRRC4/WNT3A/SORCS2/MAP1B/CDH11/BDNF/RGS4/TACR2/SYN1/SNCAIP/EGR2/ADORA2B/STXBP1/PLK2/MCTP1/WNT7A/PLCL1/ADORA1/RAB26/CAMK2A/IL1B/RASGRF1/SYT11/CDH2/CX3CL1/ITPKA/LRP8/CNR1/GRM3/RIMS2/GRID1/TYROBP/CA2/AGT/LRRK2/CD38/FAB…
GOBP_SKELETAL_SYSTEM_DEVELOPMENT	GOBP_SKELETAL_SYSTEM_DEVELOPMENT	474	0.506551	2.23077	1e-10	4.56071e-09	2.63252e-09	3733	tags=41%, list=16%, signal=35%	FGF8/MMP9/FGF4/BARX2/EYA1/TGFBI/PTHLH/CHI3L1/MMP13/NOG/NOTUM/TLL1/SOX11/GPR68/GLI2/BMPR1B/RSPO2/HAND1/SFRP1/CYTL1/CHRDL2/SNAI2/ROR2/ECM1/SULF2/HAND2/ALX1/HYAL1/TBX4/MMP16/GREM1/CD44/ACP5/SP5/LOX/DLL3/FOXC2/ADAMTS12/STC1/HOXD13/CLEC3A/FBN1/FAM20C/PDGFC/TGFB3/PITX1/EDNRA/SLC9B2/INHA/EVC/HMGA2/COL5A2/PKDCC/VCAN/FMN1/DCHS1/CDH11/NPR3/COL10A1/BGN/CTSK/DLX2/MAF/SFRP2/RAB23/COL3A1/CHST11/EN1/BMP1/DLX1/C…
GOMF_G_PROTEIN_COUPLED_RECEPTOR_BINDING	GOMF_G_PROTEIN_COUPLED_RECEPTOR_BINDING	223	0.55009	2.22799	1e-10	4.56071e-09	2.63252e-09	3893	tags=44%, list=17%, signal=37%	DEFB4A/PPY/GNAT3/NTS/NPW/CXCL6/NECAB2/CCL24/CXCL5/UCHL1/CALCA/GNAO1/PPBP/SFRP1/PF4V1/APLP1/CCL20/ROR2/CXCL14/P2RY1/FLNA/CCL13/WNT16/DEFB1/PRNP/CCL26/CTHRC1/CCR2/GNAL/CXCL1/WNT3A/FPR1/REEP2/CCL21/WNT7A/ADORA1/WNT11/WNT9A/HOMER2/NES/CX3CL1/CXCL8/AGT/SAA1/CXCL9/ADCYAP1/BDKRB2/SLC9A3R1/S100A14/CNRIP1/NMU/GHRH/UCN2/CXCL12/CCL3L3/SCT/SAV1/EDN1/ADRA2A/POMC/REEP1/WNT5A/WNT6/GPRASP2/TAFA5/ADM/C3/NPY/FCN1/…
GOBP_HEART_MORPHOGENESIS	GOBP_HEART_MORPHOGENESIS	225	0.549848	2.22772	1e-10	4.56071e-09	2.63252e-09	3666	tags=43%, list=16%, signal=36%	FGF8/FOLR1/ISL1/EYA1/TCAP/ACTC1/NOG/SOX11/DSP/HAND1/FLRT2/SNAI2/HAND2/NRG1/GATA5/SLIT2/NRP2/LBX1/FLNA/WNT16/FOXC2/ZFPM2/ALDH1A2/TGFB3/RYR2/COL5A1/EDNRA/DKK1/MESP1/WNT3A/TBX20/NKX2-5/DCHS1/SFRP2/OLFM1/SOX9/TPM1/WNT11/HEG1/TGFB2/ELN/COL11A1/HIF1A/ANKRD1/JAG1/CCN1/NRP1/EXT1/APLNR/MSX1/YAP1/SNAI1/CPE/TWIST1/RYR1/TBX5/TGFB1/DLL1/ROBO1/HTR2B/TEK/SAV1/GATA6/EDN1/MYL3/NOTCH2/WNT5A/TGFBR2/GJA5/ACVR1/HEYL/…
GOBP_POSITIVE_REGULATION_OF_CELL_ACTIVATION	GOBP_POSITIVE_REGULATION_OF_CELL_ACTIVATION	388	0.515312	2.22356	1e-10	4.56071e-09	2.63252e-09	5603	tags=49%, list=25%, signal=38%	PCK1/IGHV1-45/IGHV3-64D/GLI2/CAV1/NOD2/ANXA1/CD70/IGHV3-72/IGLC7/IGHV3-43/MIR145/IGHV5-10-1/GAS6/IGHV3-38/IGHV2-26/SIRPA/IGHV3-35/TAFA3/TLR6/LGALS1/CD209/CCR2/IGHV3-7/IGHV3-23/IL7R/WNT3A/THBS1/ACTA2/TREM2/AXL/IGHV3-20/TNFSF4/CCL21/IL6/TNFSF9/ADORA2B/EGR3/STXBP1/CTSC/FCGR3A/DPP4/IGHV3-73/CCN2/PDGFRB/IL1B/IGHV1-3/IGHV3-48/TSLP/TYROBP/IGHV3-21/GPR183/DUSP10/AIF1/CLCF1/LRRK2/MMP14/IL10/ZBTB16/IL18/CD…
GOBP_MUSCLE_TISSUE_DEVELOPMENT	GOBP_MUSCLE_TISSUE_DEVELOPMENT	345	0.522838	2.22326	1e-10	4.56071e-09	2.63252e-09	4162	tags=44%, list=18%, signal=36%	FGF8/ISL1/EYA1/TCAP/ACTC1/NOG/RBM24/SOX11/DSP/HAND1/CAV1/MYH11/NRG1/MIR145/GATA5/FGF20/MSC/CAV2/GREM1/PLN/LOX/MYLK/NEURL1/FOXC2/CHRNA1/KCNK2/ZFPM2/MYOCD/JPH2/ALDH1A2/GJB6/PITX1/RYR2/G6PD/EDNRA/AKAP6/STRA6/DKK1/RGS2/SGCD/MESP1/WNT3A/TBX20/NKX2-5/ITGA7/CFL2/RGS4/COL3A1/PGM5/POPDC3/HDAC9/EGR2/SOX9/HLF/PPARGC1A/TPM1/TLL2/HEG1/TGFB2/PDGFRB/ELN/COL11A1/SORBS2/HOXD10/ANKRD1/POPDC2/EGR1/IRX3/PDGFRA/AGT/C…
GOBP_CELL_SURFACE_RECEPTOR_SIGNALING_PATHWAY_INVOLVED_IN_CELL_CELL_SIGNALING	GOBP_CELL_SURFACE_RECEPTOR_SIGNALING_PATHWAY_INVOLVED_IN_CELL_CELL_SIGNALING	483	0.503208	2.22209	1e-10	4.56071e-09	2.63252e-09	5156	tags=42%, list=23%, signal=33%	NPAS4/RELN/NTSR1/SOSTDC1/CHRNA9/SEZ6/APCDD1L/FOLR1/ISL1/NOG/SCEL/NOTUM/SHISA3/RSPO2/IGFBP6/FZD9/CAV1/SFRP1/DRAXIN/SOST/SOX7/P2RX1/KREMEN2/SNAI2/ROR2/SULF2/MIR145/GPC6/GREM1/SOX10/WNT16/CHRNA1/DACT1/CDH3/CELSR1/AMOTL1/NRARP/ROR1/CTHRC1/EDNRA/GRIK5/DIXDC1/DKK1/STX1B/MESP1/WNT3A/NXN/ADGRA2/NKX2-5/NKD1/PRICKLE1/FERMT2/RGS4/SFRP2/CELSR2/TGFB1I1/DACT3/RBMS3/SOX9/SULF1/COL1A1/WNT7A/ADORA1/WNT11/WNT9A/WW…
GOBP_REGULATION_OF_LYMPHOCYTE_ACTIVATION	GOBP_REGULATION_OF_LYMPHOCYTE_ACTIVATION	479	0.502705	2.2209	1e-10	4.56071e-09	2.63252e-09	5603	tags=47%, list=25%, signal=36%	LGALS7B/PCK1/LMO1/IL20RB/CLC/SCGB1A1/IGHV1-45/SOX11/SPINK5/IGHV3-64D/GLI2/CAV1/SFRP1/NOD2/ANXA1/CD70/CTSG/IGHV3-72/IGLC7/IGHV3-43/INHBA/IGHV5-10-1/GAS6/CAMK4/IGHV3-38/IGHV2-26/SIRPA/PRNP/IGHV3-35/LGALS1/NRARP/CD209/CCR2/IGHV3-7/IGHV3-23/INHA/IL7R/WNT3A/AXL/IGHV3-20/TNFSF4/CCL21/IL6/TNFSF9/EGR3/FCGR3A/DPP4/IGHV3-73/IL1B/IGHV1-3/IGHV3-48/VSIG4/TYROBP/FGL2/PRDM1/IGHV3-21/GPR183/DUSP10/AIF1/CLCF1/MMP…
GOBP_RESPONSE_TO_MOLECULE_OF_BACTERIAL_ORIGIN	GOBP_RESPONSE_TO_MOLECULE_OF_BACTERIAL_ORIGIN	298	0.529606	2.21772	1e-10	4.56071e-09	2.63252e-09	4594	tags=47%, list=20%, signal=38%	S100A7/PCK1/MIR140/IL37/PCSK1/IL36RN/IL36G/CXCL6/CXCL5/SCGB1A1/PPBP/GJB2/PF4V1/SLPI/C4B/NOD2/MAOB/CTSG/IL24/PTGFR/NLRP7/THBD/TNIP3/CSF2/ACP5/CPS1/CARD17/GFI1/CSF3/SIRPA/CD14/S100A8/TLR6/GJB6/CXCL1/PDE4B/TREM2/IL12RB2/AXL/TNFSF4/FMO1/IL6/S100A9/VIM/IL1B/CX3CL1/CNR1/ANKRD1/CXCL8/PLSCR4/SOD2/BDKRB1/TBXA2R/F2R/SSC5D/CAPN2/DUSP10/PTGER2/MRC1/CXCL9/IL10/SPON2/IL18/TLR2/CD86/P2RX7/SPI1/TLR1/AKAP12/S100A…
GOBP_CARDIAC_MUSCLE_TISSUE_DEVELOPMENT	GOBP_CARDIAC_MUSCLE_TISSUE_DEVELOPMENT	196	0.556932	2.21725	1e-10	4.56071e-09	2.63252e-09	3800	tags=46%, list=17%, signal=39%	FGF8/ISL1/TCAP/ACTC1/NOG/DSP/HAND1/MYH11/NRG1/GATA5/FGF20/MSC/GREM1/PLN/FOXC2/KCNK2/ZFPM2/MYOCD/JPH2/ALDH1A2/GJB6/RYR2/G6PD/EDNRA/AKAP6/DKK1/RGS2/SGCD/MESP1/WNT3A/TBX20/NKX2-5/RGS4/TPM1/HEG1/TGFB2/PDGFRB/COL11A1/SORBS2/ANKRD1/IRX3/PDGFRA/AGT/NPPB/SGCB/MSX1/YAP1/TBX5/TGFB1/DLL1/SAV1/GATA6/EDN1/MYL3/NOTCH2/WNT5A/TGFBR2/GJA5/ITGB1/ACVR1/FHOD3/MAPK11/TGFBR1/ADPRHL1/ACTN2/RARB/ASB2/PROX1/NOTCH1/LY6E/P…
GOBP_STRIATED_MUSCLE_CELL_DIFFERENTIATION	GOBP_STRIATED_MUSCLE_CELL_DIFFERENTIATION	235	0.54209	2.21635	1e-10	4.56071e-09	2.63252e-09	3666	tags=42%, list=16%, signal=36%	BARX2/ISL1/TCAP/ACTC1/FLNC/RBM24/MYH11/NRG1/ADAMTS15/ADGRB3/CAV2/GREM1/ADGRB1/LMOD1/MYOCD/G6PD/AKAP6/TMOD1/LDB3/DKK1/RGS2/SGCD/EHD2/MESP1/WNT3A/NKX2-5/CFL2/BDNF/RGS4/MYL9/PGM5/POPDC3/HDAC9/TPM1/PTGFRN/ADAM12/PDGFRB/CDH2/SORBS2/ANKRD1/POPDC2/IRX3/PDGFRA/AGT/CSRP1/PLPP7/CAPN2/MMP14/CEACAM5/CXCL9/SGCB/MSX1/DNER/RYR1/RCAN1/TBX5/CACNA1H/TGFB1/DLL1/CCN3/GATA6/TNNT1/EDN1/NIBAN2/KLHL41/MYORG/JAM2/ITGB1/A…
GOBP_POSITIVE_REGULATION_OF_NERVOUS_SYSTEM_DEVELOPMENT	GOBP_POSITIVE_REGULATION_OF_NERVOUS_SYSTEM_DEVELOPMENT	226	0.543574	2.20398	1e-10	4.56071e-09	2.63252e-09	4081	tags=38%, list=18%, signal=32%	RELN/ISLR2/LINGO2/SOX11/FLRT2/ZNF365/ASCL1/NGF/FN1/ADGRB3/SLIT2/SOX10/NEURL1/ADGRB1/SYNDIG1/PTPRZ1/IL1RAP/SERPINE2/CAMK2B/DIXDC1/WNT3A/TRPV2/MAP1B/BDNF/IL6/SLITRK4/EGR2/MYC/L1CAM/EPHB3/WNT7A/LRRC4B/IL1B/HIF1A/CX3CL1/ITPKA/LRP8/NRP1/THBS2/CLCF1/TLR2/VSTM5/SHTN1/NTN1/LRRN3/TGM2/BAIAP2/TGFB1/PLXNC1/CXCL12/ROBO1/EPHB2/CLSTN1/TPBG/PTPRD/VEGFC/GPER1/IL34/LIF/BIN1/RASSF10/GLI3/ST8SIA2/MME/MACF1/NOTCH1/L…
GOBP_MUSCLE_CONTRACTION	GOBP_MUSCLE_CONTRACTION	273	0.535341	2.20261	1e-10	4.56071e-09	2.63252e-09	3232	tags=42%, list=14%, signal=37%	MYBPH/ATP1A2/CHGA/STAC2/TCAP/KCNH2/ADRA1B/DSP/CALCA/CHRM2/GNAO1/DSC2/CAV1/MYH11/CACNA2D1/MYOM3/SYNM/P2RX1/CASQ2/DES/CNN1/SULF2/SPHK1/MIR145/FLNA/PLN/ITGA2/MYLK/STC1/LMOD1/CHRNA1/MYOCD/CRYAB/RYR2/SGCA/EDNRA/CALD1/TMOD1/DTNA/PDE4B/RGS2/SGCD/ACTA2/TBX20/NKX2-5/CHRM3/TACR2/CACNA1C/MYL9/SCN4B/KCNE4/NMUR1/ADORA2B/TPM2/TPM1/SULF1/ADORA1/PTGER3/ANXA6/CCN2/STAC/SCN1B/KCND3/KCNJ12/COMP/HRC/ATP2B4/HTR1D/AGT…
GOCC_SYNAPTIC_MEMBRANE	GOCC_SYNAPTIC_MEMBRANE	248	0.536924	2.20046	1e-10	4.56071e-09	2.63252e-09	5029	tags=48%, list=22%, signal=38%	CHRNA9/TENM2/SHC4/SHISA9/CHRM4/CHRM2/GABRP/SNAP25/IGSF21/P2RX1/ADAM23/NTNG1/LRFN5/P2RY1/NRP2/FXYD6/PDLIM4/FAIM2/SYNDIG1/DDN/CHRNA1/SYP/CRYAB/GRIK5/DGKI/STX1B/LRRC4/ITGB3/SORCS2/CHRM3/CACNA1C/SNCAIP/STXBP1/ADORA1/SLC6A9/LRRC4B/SYT11/FOSL1/PDE2A/CDH2/CNR1/KCND3/GRM3/RIMS2/GRID1/ATP2B4/NRP1/F2R/DMD/KCNMA1/STX11/STX2/STX19/KCTD12/BAIAP2/COL13A1/GRIN3B/EPHB2/CDH8/GABRB3/CLSTN1/IGSF9B/KCND2/ADRA2A/ADOR…
GOCC_DISTAL_AXON	GOCC_DISTAL_AXON	219	0.544619	2.19794	1e-10	4.56071e-09	2.63252e-09	4212	tags=37%, list=19%, signal=30%	SLC18A3/NTSR1/NTS/TENM2/CRHBP/PCSK1/PTPRN/GAP43/CALCA/STMN2/CRMP1/SCGN/SNAP25/CDK5R2/FLNA/MAP2/TSHZ3/ITGA2/KCNK2/PRNP/LAMP5/SYP/ROR1/NGFR/GRIK5/PALLD/CALB1/DIXDC1/DPYSL3/TRPV2/MAP1B/OLFM1/FSCN1/L1CAM/GPRIN1/ADORA1/UNC5C/RASGRF1/CNR1/LRRK2/MYO5A/STMN3/CALB2/SHTN1/PCDHGB1/NMU/GHRH/PRSS12/THY1/CDH8/APBB1/TPBG/ADRA2A/GPER1/CDK5R1/BIN1/NPY/APP/ITGA4/HTR1B/APBB2/KCNA3/ACTB/SLC8A1/NIN/IQGAP1/AUTS2/SNCA/…
GOBP_LEUKOCYTE_MEDIATED_IMMUNITY	GOBP_LEUKOCYTE_MEDIATED_IMMUNITY	400	0.506603	2.19388	1e-10	4.56071e-09	2.63252e-09	5603	tags=49%, list=25%, signal=37%	AIRE/DNASE1L3/CHGA/IL20RB/CLC/CXCL6/IGHV1-45/IGHV3-64D/C4B/SERPINB4/C4A/NOD2/TREM1/CD1A/CD70/CTSG/SLAMF9/IGHV3-72/IGLC7/IGHV3-43/IGHV5-10-1/CAMK4/IGHV3-38/IGHV2-26/IGHV3-35/CCR2/IGHV3-7/IGHV3-23/CD1E/IL7R/TREM2/IGHV3-20/C1QC/ANXA3/TNFSF4/IL6/C1QB/ADORA2B/STXBP1/CTSC/FCGR3A/IGHV3-73/IL1B/CD1B/IGHV1-3/IGHV3-48/C1QA/C1S/JAG1/FCER1G/TYROBP/GZMB/FCGR1A/IGHV3-21/CLCF1/IL10/SPON2/IL18/P2RX7/C1R/NR4A3/SP…
GOBP_FOREBRAIN_DEVELOPMENT	GOBP_FOREBRAIN_DEVELOPMENT	314	0.519154	2.19128	1e-10	4.56071e-09	2.63252e-09	5534	tags=46%, list=24%, signal=35%	LHX3/FEZF2/ATOH1/RELN/FGF8/ATP1A2/PCSK1/ISL1/SLC7A11/NOG/MDGA1/GLI2/APLP1/CDK5R2/DRAXIN/ASCL1/NR0B1/NRG1/INHBA/SLIT2/NRP2/SEMA3A/SSTR1/ALDH1A2/PITX1/DIXDC1/DKK1/WNT3A/DLX2/FOXP2/AXL/CDK6/COL3A1/ANXA3/DLX1/MYC/EPHB3/WNT7A/NHLH2/CDH2/HIF1A/CNTNAP2/LRP8/CSF1R/TYROBP/ATP2B4/NRP1/FAT4/EXT1/DCLK1/LRRK2/ZEB1/LHX1/MSX1/PRKG1/GHRH/SATB2/CXCL12/TSKU/ROBO1/EPHB2/SCT/SRD5A1/EGFR/POU3F2/NDST1/WNT5A/DYNC2H1/FG…
GOBP_CELL_MORPHOGENESIS_INVOLVED_IN_NEURON_DIFFERENTIATION	GOBP_CELL_MORPHOGENESIS_INVOLVED_IN_NEURON_DIFFERENTIATION	483	0.495731	2.18907	1e-10	4.56071e-09	2.63252e-09	3778	tags=34%, list=17%, signal=29%	LHX3/FEZF2/ATOH1/POU4F3/DRGX/RELN/SPP1/ISLR2/ISL1/LAMC2/LAMA3/NOG/NCAM1/UCHL1/GAP43/GLI2/BMPR1B/CRMP1/FLRT2/APLP1/CDK5R2/DRAXIN/ZNF365/NTNG1/SEMA6D/BOC/TUBB2B/FOXD1/DPYSL5/NGF/S100B/FN1/ADGRB3/SLIT2/NRP2/SEMA3A/MAP2/ADGRB1/SEMA5B/PTPRZ1/SPTBN4/NGFR/EDNRA/PALLD/CAMK2B/DIXDC1/LAMA2/WNT3A/TRPV2/SDC2/MAP1B/CDH11/BDNF/CDHR1/CELSR2/OLFM1/SLITRK4/EGR2/STXBP1/NFASC/L1CAM/EPHB3/WNT7A/UNC5C/CDH2/SCN1B/ITPK…
GOBP_OSSIFICATION	GOBP_OSSIFICATION	377	0.507337	2.18511	1e-10	4.56071e-09	2.63252e-09	3931	tags=42%, list=17%, signal=35%	MMP9/IBSP/SPP1/ENPP1/PTHLH/TNC/MMP13/NOG/NOTUM/SOX11/CALCA/GLI2/BMPR1B/RSPO2/FZD9/SFRP1/SCUBE3/SOST/FSTL3/CHRDL2/KREMEN2/SNAI2/ROR2/ECM1/HAND2/MMP16/ITGA11/GREM1/AREG/LOX/FOXC2/ADAMTS12/STC1/DDR2/MN1/CLEC3A/FAM20C/TGFB3/CTHRC1/TNFAIP6/SMOC1/HGF/COL6A1/COL5A2/DKK1/PKDCC/CHRDL1/WNT3A/VCAN/DCHS1/CDH11/FERMT2/CTSK/SFRP2/CDK6/GPM6B/NELL1/IL6/BMP1/CHRD/EGR2/TWIST2/SLC24A3/ANKH/SOX9/RANBP3L/COL1A2/COL1A…
GOBP_WOUND_HEALING	GOBP_WOUND_HEALING	380	0.506546	2.18413	1e-10	4.56071e-09	2.63252e-09	4807	tags=49%, list=21%, signal=39%	KRT1/KRT6A/CD109/EREG/SERPINB2/SLC7A11/NOG/GP6/DSP/CAV1/PF4V1/FAP/P2RX1/ANXA1/CTSG/IL24/NRG1/FN1/P2RY1/THBD/FLNA/CD44/GAS6/ITGA5/ITGA2/LOX/MYLK/PDPN/F3/FOXC2/SPRR3/CDH3/S100A8/FGF1/TGFB3/COL5A1/DGKI/ACTN1/SERPINE2/SMOC2/WNT3A/THBS1/ACTA2/ITGB3/FERMT2/AXL/COL3A1/MYL9/ARHGAP24/IL6/PLAU/STXBP1/TPM1/COL1A1/WNT7A/ANXA6/ANXA5/TGFB2/PDGFRB/SYT11/SERPINA1/HIF1A/CX3CL1/HPSE/CCN1/FCER1G/COMP/PDGFRA/CSRP1/E…
GOCC_CELL_CELL_JUNCTION	GOCC_CELL_CELL_JUNCTION	437	0.49751	2.17775	1e-10	4.56071e-09	2.63252e-09	5508	tags=48%, list=24%, signal=37%	DSG1/DSG3/ATP1A2/CADM3/DSC3/DSC1/AMTN/PKP1/CLDN10/DSP/DSC2/GJB2/FLRT2/IGSF21/FAT2/SYNM/ANXA1/COL17A1/DES/STXBP6/SORBS1/GJA3/HMCN1/KIRREL1/FLNA/PDLIM4/ITGA5/ADGRB1/MSN/CLDN9/CLMP/JAM3/CDH3/SPTBN4/AMOTL1/GJB6/NGFR/SGCA/ACTN1/AKAP6/PDLIM3/LDB3/ITGB3/CDH19/FMN1/DCHS1/CDH11/FERMT2/MYADM/MXRA8/ARHGAP24/SCN4B/PGM5/ANXA2/CLIC4/FSCN1/NFASC/DPP4/PCDHGA12/HEG1/CDH2/SCN1B/CNTNAP2/PDLIM7/JAG1/PERP/NDRG1/PDZD2…
GOCC_PLASMA_MEMBRANE_PROTEIN_COMPLEX	GOCC_PLASMA_MEMBRANE_PROTEIN_COMPLEX	498	0.491011	2.17515	1e-10	4.56071e-09	2.63252e-09	4793	tags=46%, list=21%, signal=37%	SLC18A3/CHRNA9/GNAT3/LRRC38/ATP1A2/ATP6V0D2/CACNG6/SHISA9/KCNH2/ATP12A/BMPR1B/GNAO1/CAV1/GJB2/CACNA2D1/OSMR/SORBS1/GJA3/ITGA11/CAV2/CSF2/ITGA5/ITGA2/CDH13/CACNA2D4/ABCC9/CHRNA1/KCNK2/CNTFR/RAMP1/KCNMB1/CDH3/TLR6/NCF2/ITGBL1/KCNIP3/GJB6/SGCA/GNG4/KCNQ5/GRIK5/GNAL/GPR156/EMILIN1/INHA/EVC/PDE4B/SGCD/WNT3A/ITGB3/ITGA7/CDH19/S100A10/DCHS1/CDH11/CACNA1C/SCN4B/PGM5/IL6/GNG8/ANXA2/ITGA6/ITGB8/FCGR3A/HSPG…
GOBP_LEUKOCYTE_MIGRATION	GOBP_LEUKOCYTE_MIGRATION	339	0.512384	2.17365	1e-10	4.56071e-09	2.63252e-09	5172	tags=54%, list=23%, signal=42%	AIRE/S100A7/MMP9/CHGA/CXCL6/CCL24/CXCL5/CALCA/THBS4/PPBP/PF4V1/CCL20/NOD2/TREM1/ANXA1/ROR2/ECM1/CTSG/ADD2/SLIT2/GREM1/CCL13/GAS6/ITGA2/MSN/SIRPA/JAM3/FOLR2/S100A8/CCL26/CCR2/TNFAIP6/CXCR1/EMILIN1/CYP7B1/CXCL1/OLFM4/PDE4B/THBS1/ITGA7/C3AR1/TREM2/TNFRSF18/CCL21/IL6/CMKLR1/ITGA6/GCNT1/S100A9/LYVE1/DPP4/ADORA1/TGFB2/IL1B/CD300H/CX3CL1/CSF1R/CXCL8/FCER1G/SCG2/BDKRB1/EXT1/GPR183/SAA1/AIF1/MMP14/SLAMF8/…
GOBP_CELLULAR_RESPONSE_TO_LIPID	GOBP_CELLULAR_RESPONSE_TO_LIPID	497	0.489143	2.16886	1e-10	4.56071e-09	2.63252e-09	5149	tags=42%, list=23%, signal=34%	NPAS4/CES1/BRINP3/ATP1A2/PCK1/SPP1/CRHBP/MIR140/IL37/ISL1/IL36RN/IL36G/CXCL6/CXCL5/PPBP/CYP1B1/AKR1C1/SFRP1/GJB2/PF4V1/MLC1/NOD2/NR0B1/ANXA1/SNAI2/CTSG/IL24/HAND2/NLRP7/INHBA/SCGB2A2/TNIP3/CSF2/SOX10/ITGA2/CPS1/CARD17/SSTR1/GFI1/STC1/CSF3/MSN/SIRPA/MN1/KCNMB1/NR3C1/CD14/ALDH1A2/CYP7B1/CXCL1/PDE4B/WNT3A/PMEPA1/TREM2/AXL/TNFSF4/IL6/MYC/SOX9/FBXO32/COL1A1/WNT11/WNT9A/VIM/IL1B/CX3CL1/LDLR/LRP8/ANKRD1…
GOBP_MUSCLE_SYSTEM_PROCESS	GOBP_MUSCLE_SYSTEM_PROCESS	349	0.506988	2.16457	1e-10	4.56071e-09	2.63252e-09	4359	tags=46%, list=19%, signal=38%	MYBPH/ATP1A2/CHGA/STAC2/TCAP/KCNH2/ADRA1B/DSP/CALCA/CHRM2/GNAO1/DSC2/CAV1/MYH11/CACNA2D1/MYOM3/SYNM/P2RX1/CASQ2/DES/CNN1/SULF2/HAND2/SPHK1/MIR145/P2RY1/GATA5/FLNA/PLN/ITGA2/MYLK/STC1/LMOD1/CHRNA1/MYOCD/CRYAB/RYR2/G6PD/SGCA/EDNRA/AKAP6/CALD1/CAMK2B/TMOD1/DTNA/PDE4B/RGS2/SGCD/ACTA2/TBX20/NKX2-5/CHRM3/RGS4/TACR2/CACNA1C/MYL9/SCN4B/KCNE4/NMUR1/ADORA2B/TPM2/TPM1/FBXO32/SULF1/ADORA1/PTGER3/ANXA6/CCN2/I…
GOBP_REGULATION_OF_SYSTEM_PROCESS	GOBP_REGULATION_OF_SYSTEM_PROCESS	446	0.494575	2.16356	1e-10	4.56071e-09	2.63252e-09	3586	tags=39%, list=16%, signal=34%	MYBPH/KCNH6/RELN/NTSR1/NPSR1/ATP1A2/CHGA/KLK8/CRHBP/VIP/ISL1/SHISA9/KCNH2/ADRA1B/DSP/CALCA/CHRM2/DSC2/CAV1/CACNA2D1/P2RX1/CASQ2/DES/HSPB7/CNN1/HAND2/SPHK1/MIR145/INHBA/GATA5/SEMA3A/FLNA/SOX10/PLN/GAS6/TSHZ3/ITGA2/ABCC9/STC1/TPPP/MYOCD/SPTBN4/RYR2/G6PD/SGCA/EDNRA/AKAP6/HGF/CAMK2B/INHA/PDE4B/RGS2/STX1B/NKX2-5/CHRM3/RGS4/TACR2/CACNA1C/MYL9/SCN4B/KCNE4/EGR2/ADORA2B/CTSC/TPM1/FBXO32/WNT7A/ADORA1/PTGER…
GOBP_RESPONSE_TO_STEROID_HORMONE	GOBP_RESPONSE_TO_STEROID_HORMONE	289	0.519541	2.15958	1e-10	4.56071e-09	2.63252e-09	3711	tags=34%, list=16%, signal=29%	NPAS4/DSG1/GPR83/ATP1A2/PCK1/SPP1/BCHE/PCSK1/ISL1/SCGB1A1/CYP1B1/CAV1/SFRP1/GJB2/MAOB/NR0B1/ANXA1/SCGB2A2/SLIT2/AREG/SOX10/CDO1/LOX/CPS1/STC1/NR3C1/TGFB3/PAPPA/CYP7B1/THBS1/PMEPA1/ANXA3/IL6/FIBIN/A2M/FBXO32/COL1A1/CCN2/TGFB2/FOSL1/NR3C2/SGK1/KLF9/PAM/PTGER2/AIF1/TFPI/ATP1A1/IL10/YAP1/TLR2/CD38/ESR1/NR4A3/ALPL/PADI2/NPC1/ADTRP/TGFB1/ESRRG/PER1/SRD5A1/KANK2/GHR/CYBB/EDN1/DAB2/TGFBR2/ACVR1/GPER1/HEY…
GOBP_REGULATION_OF_CELLULAR_RESPONSE_TO_GROWTH_FACTOR_STIMULUS	GOBP_REGULATION_OF_CELLULAR_RESPONSE_TO_GROWTH_FACTOR_STIMULUS	267	0.526608	2.15957	1e-10	4.56071e-09	2.63252e-09	4025	tags=43%, list=18%, signal=36%	SOSTDC1/FOLR1/FGFBP1/MIR140/FGF4/CD109/NOG/SOX11/CAV1/SFRP1/SCUBE3/SOST/FSTL3/BMPER/SULF2/FOXD1/SLIT2/CAV2/GREM1/ITGA5/LOX/ADAMTS12/CCBE1/MYOCD/SKOR1/FGF1/FBN1/FAM20C/TGFB3/NGFR/TNFAIP6/EMILIN1/SMOC2/DKK1/CHRDL1/HTRA3/THBS1/ADGRA2/TBX20/ITGB3/PMEPA1/SFRP2/RGMA/CHST11/TGFB1I1/DLX1/DCN/CHRD/SULF1/IL1B/ADAMTS3/XDH/HIF1A/CCN1/CREB3L1/LTBP1/ATP2B4/AGT/VASN/ZEB1/IL17RD/ZEB2/MSX1/LTBP4/RBPMS2/DKK3/HTRA1…
GOBP_CANONICAL_WNT_SIGNALING_PATHWAY	GOBP_CANONICAL_WNT_SIGNALING_PATHWAY	287	0.519148	2.15954	1e-10	4.56071e-09	2.63252e-09	3847	tags=37%, list=17%, signal=31%	SOSTDC1/FOLR1/ISL1/NOG/SCEL/NOTUM/SHISA3/RSPO2/IGFBP6/FZD9/CAV1/SFRP1/DRAXIN/SOST/SOX7/SNAI2/ROR2/MIR145/GREM1/SOX10/WNT16/DACT1/CDH3/NRARP/CTHRC1/EDNRA/DIXDC1/DKK1/MESP1/WNT3A/ADGRA2/NKX2-5/NKD1/PRICKLE1/SFRP2/DACT3/RBMS3/SOX9/COL1A1/WNT7A/WNT11/WNT9A/WWTR1/CDH2/EGR1/DKK2/EGF/EXT1/LRRK2/TMEM131L/ZEB2/MITF/YAP1/DKK3/SLC9A3R1/SFRP4/APC2/CDK14/APOE/TGFB1/CCNYL1/KLF4/EGFR/IGFBP1/LATS2/EDN1/TPBG/DAB2…
GOBP_PEPTIDYL_TYROSINE_MODIFICATION	GOBP_PEPTIDYL_TYROSINE_MODIFICATION	330	0.507215	2.15522	1e-10	4.56071e-09	2.63252e-09	4359	tags=38%, list=19%, signal=31%	RELN/ROS1/FGF8/BMX/EPGN/EREG/IL22RA2/ISL1/THBS4/CSPG4/CAV1/SFRP1/NOD2/CRLF1/ROR2/IL24/NRG1/FGF7/IL11/GREM1/AREG/CSF2/CD44/GAS6/ITGA5/NEURL1/CSF3/DDR2/PRNP/PDGFC/ROR1/HGF/PKDCC/WNT3A/OSM/ITGB3/TREM2/IL12RB2/AXL/SFRP2/TNFRSF18/IL20/IL6/EPHB3/ADORA1/PDGFRB/DYRK3/LRP8/TSLP/CSF1R/NRP1/PDGFRA/EGF/AGT/FCGR1A/CLCF1/HBEGF/IL18/HCK/THY1/MET/CD4/AFAP1L2/TGFB1/SOCS3/EPHB2/EFEMP1/EGFR/TEK/GHR/TPST1/ADRA2A/FGF…
GOBP_POSITIVE_REGULATION_OF_CELL_ADHESION	GOBP_POSITIVE_REGULATION_OF_CELL_ADHESION	414	0.493336	2.15089	1e-10	4.56071e-09	2.63252e-09	5646	tags=50%, list=25%, signal=38%	PCK1/IBSP/GP6/GLI2/CAV1/SFRP1/DUSP26/NOD2/FSTL3/ADAM19/ANXA1/CD70/CTSG/RHOD/CEACAM6/HYAL1/FN1/FLNA/CD44/ITGA5/ITGA2/PDPN/CDH13/FOXC2/SIRPA/LGALS1/CCDC80/CD209/CCR2/EMILIN1/OLFM4/IL7R/WNT3A/S100A10/FMN1/FERMT2/MYADM/COL16A1/SFRP2/TNFRSF18/CDK6/TNFSF4/CCL21/IL6/CHRD/TNFSF9/EGR3/ABI3BP/TPM1/DPP4/TGFB2/IL1B/COL8A1/CX3CL1/CCN1/EDIL3/NRP1/FOXA2/DUSP10/SAA1/AIF1/IL10/ZBTB16/IL18/CD86/PLAUR/NR4A3/IL27RA/…
GOBP_CIRCULATORY_SYSTEM_PROCESS	GOBP_CIRCULATORY_SYSTEM_PROCESS	498	0.485418	2.15037	1e-10	4.56071e-09	2.63252e-09	5265	tags=53%, list=23%, signal=42%	KCNH6/NTSR1/LVRN/ATP1A2/CHGA/SLC5A1/SLC16A12/ANPEP/ISL1/TCAP/ABCG2/ACTC1/SLC22A3/KCNH2/ADRA1B/DSP/CALCA/CHRM2/DSC2/CAV1/PTGS1/CACNA2D1/SUCNR1/P2RX1/ADRB3/CASQ2/CTSG/SLC16A2/DES/HSPB7/SLC2A4/CMA1/P2RY1/SLIT2/SEMA3A/FLNA/PLN/CPA3/GAS6/CPS1/FOXC2/ABCC9/STC1/KCNMB1/SLC16A1/SPTBN4/SLC22A1/RYR2/EDNRA/SLC38A5/PDE4B/RGS2/SGCD/ACTA2/TBX20/NKX2-5/C3AR1/CHRM3/NPR3/FERMT2/RGS4/TACR2/CACNA1C/SCN4B/KCNE4/OLR1/…
GOMF_SIGNALING_RECEPTOR_REGULATOR_ACTIVITY	GOMF_SIGNALING_RECEPTOR_REGULATOR_ACTIVITY	383	0.497363	2.14659	1e-10	4.56071e-09	2.63252e-09	3712	tags=44%, list=16%, signal=38%	TRH/DEFB4A/AMBN/PRL/PPY/NTS/FGF8/ADH7/SLURP2/SPP1/SLURP1/VIP/FGF4/VGF/ENDOU/GAST/EPGN/EREG/IL37/IL36RN/IL36G/PTHLH/CXCL6/REG1A/CCL24/CXCL5/CALCA/THBS4/PPBP/PF4V1/FLRT2/PCSK9/CCL20/CRLF1/OSGIN1/SEMA6D/CD70/CTSG/IL24/CXCL14/NRG1/NGF/INHBA/FGF7/FGF20/IL11/SEMA3A/GREM1/AREG/CSF2/CCL13/GAS6/WNT16/SEMA5B/STC1/CSF3/TAFA3/CCL26/FGF1/FBN1/PDGFC/TGFB3/HGF/INHA/CXCL1/PXDN/DKK1/WNT3A/OSM/BDNF/SFRP2/IL20/TNFS…
GOCC_CELL_BODY	GOCC_CELL_BODY	436	0.49022	2.14513	1e-10	4.56071e-09	2.63252e-09	4431	tags=37%, list=20%, signal=30%	RPE65/NTSR1/SEZ6/BRINP3/ATP1A2/CRHBP/VIP/VGF/PCSK1/PTPRN/ACTC1/SLC22A3/UCHL1/PCSK2/GAP43/CALCA/NGB/STMN2/CRMP1/GJB2/C4A/ASCL1/ROR2/TMPRSS3/DPYSL5/ACTG2/S100B/P2RY1/FLNA/MAP2/NEURL1/SYNDIG1/DDN/KCNK2/NEGR1/RTN4RL2/SKOR1/SPTBN4/CRYAB/TGFB3/NGFR/CCR2/GRIK5/INHA/CALB1/DIXDC1/DPYSL3/ACTA2/TRPV2/SORCS2/MAP1B/ANXA3/CACNA1C/SNCAIP/OLFM1/L1CAM/ADORA1/UNC5C/PDE1C/TGFB2/PITPNM3/SYT11/GNB4/SORBS2/SCN1B/CX3CL…
GOBP_CELLULAR_RESPONSE_TO_ORGANIC_CYCLIC_COMPOUND	GOBP_CELLULAR_RESPONSE_TO_ORGANIC_CYCLIC_COMPOUND	479	0.483986	2.1382	1e-10	4.56071e-09	2.63252e-09	5152	tags=42%, list=23%, signal=33%	NPAS4/NSG2/CES1/ATP1A2/PCK1/FOLR1/SPP1/CRHBP/ISL1/CHRM4/CHRM2/GNAO1/CYP1B1/CAV1/SFRP1/GJB2/MLC1/APLP1/NOD2/NR0B1/CASQ2/ANXA1/SNAI2/HAND2/INHBA/P2RY1/SCGB2A2/FLNA/CAV2/SOX10/SP5/ITGA2/CPS1/SSTR1/STC1/MSN/MN1/KCNMB1/NR3C1/FOLR2/SLC16A1/RYR2/AKAP6/GNAL/CYP7B1/PDE4B/COLEC12/PMEPA1/CHRM3/RGS4/MYC/FBXO32/COL1A1/P2RY6/IL1B/PDE2A/LRP8/MSR1/GCLM/NR3C2/EGR1/SGK1/KLF9/ATP2B4/HTR1D/HCN2/HTR7/AIF1/LRRK2/TFPI/…
GOBP_PHAGOCYTOSIS	GOBP_PHAGOCYTOSIS	275	0.51722	2.13364	1e-10	4.56071e-09	2.63252e-09	4550	tags=47%, list=20%, signal=38%	IGHV1-45/IGHV3-64D/SRPX/C4B/C4A/NOD2/ANXA1/IGHV3-72/IGLC7/IGHV3-43/SPHK1/IGHV5-10-1/GAS6/ITGA2/IGHV3-38/ADGRB1/IGHV2-26/SIRPA/IGHV3-35/CD14/NCF2/CCR2/IGHV3-7/IGHV3-23/RAB31/OLFM4/THBS1/ITGB3/COLEC12/TREM2/AXL/RAB7B/IGHV3-20/ANXA3/CEACAM4/GULP1/IGHV3-73/ADORA1/P2RY6/IL1B/SYT11/IGHV1-3/LDLR/IGHV3-48/MSR1/PLPP4/FCER1G/TYROBP/FCGR1A/LRP1/IGHV3-21/AIF1/SPON2/CORO1C/TLR2/P2RX7/ICAM5/CRP/C4BPB/GSN/IGHV4…
GOBP_REGULATION_OF_NEURON_PROJECTION_DEVELOPMENT	GOBP_REGULATION_OF_NEURON_PROJECTION_DEVELOPMENT	383	0.493737	2.13095	1e-10	4.56071e-09	2.63252e-09	5163	tags=42%, list=23%, signal=33%	RELN/SEZ6/SPP1/KLK8/ISLR2/KLK6/STMN2/CRMP1/SFRP1/SNAP25/DRAXIN/ZNF365/NTNG1/SEMA6D/ROR2/NGF/FN1/ADGRB3/SLIT2/SEMA3A/FLNA/MAP2/SEMA5B/GFI1/NEGR1/RTN4RL2/ROR1/TENM3/HGF/SPOCK1/CAMK2B/DIXDC1/DKK1/RGS2/STX1B/WNT3A/DPYSL3/TRPV2/SDC2/MAP1B/BDNF/SFRP2/RGMA/ITGA6/S100A9/L1CAM/EPHB3/WNT7A/VIM/CDH2/SCN1B/CX3CL1/ITPKA/LRP8/CNR1/NRP1/AGT/PRRX1/LRRK2/CD38/NCS1/SHTN1/NTN1/APOE/THY1/BAIAP2/PLXNC1/CXCL12/TSKU/RO…
GOCC_DENDRITIC_TREE	GOCC_DENDRITIC_TREE	482	0.478987	2.11473	1e-10	4.56071e-09	2.63252e-09	5029	tags=37%, list=22%, signal=30%	RELN/NTSR1/NSG2/SEZ6/BRINP3/ATP1A2/TENM2/CRHBP/PCSK1/NECAB2/SHISA9/PCSK2/GAP43/CHRM4/CHRM2/SCGN/C4B/C4A/ROR2/FBXO2/DPYSL5/NGF/P2RY1/PSD/SEMA3A/KIRREL1/PDLIM4/MAP2/NEURL1/ADGRB1/SYNDIG1/DDN/NEGR1/PRNP/LAMP5/RTN4RL2/SKOR1/CRYAB/NGFR/CCR2/GRIK5/DGKI/ACTN1/CALB1/PDE4B/LRRC4/SORCS2/MAP1B/BDNF/CHRM3/SYN1/ANXA3/CACNA1C/PLK2/NFASC/BAG2/L1CAM/EPHB3/ADORA1/UNC5C/HOMER2/CAMK2A/SYT11/SORBS2/CNTNAP2/KCNC4/ITP…
GOBP_REGULATION_OF_NERVOUS_SYSTEM_DEVELOPMENT	GOBP_REGULATION_OF_NERVOUS_SYSTEM_DEVELOPMENT	373	0.492388	2.11119	1e-10	4.56071e-09	2.63252e-09	4104	tags=36%, list=18%, signal=30%	FEZF2/ATOH1/RELN/SPP1/KLK8/ISLR2/LINGO2/NOG/SOX11/FLRT2/DRAXIN/ZNF365/ASCL1/HES2/SEMA6D/NGF/FN1/ADGRB3/SLIT2/SEMA3A/MAP2/SOX10/DLL3/NEURL1/ADGRB1/HES6/SEMA5B/SYNDIG1/PTPRZ1/TPPP/IL1RAP/SERPINE2/HGF/CAMK2B/DIXDC1/DKK1/WNT3A/TRPV2/MAP1B/BDNF/TREM2/DLX2/IL6/DLX1/SLITRK4/EGR2/MYC/CTSC/L1CAM/EPHB3/WNT7A/LRRC4B/IL1B/HIF1A/CX3CL1/LDLR/ITPKA/LRP8/NRP1/THBS2/DUSP10/CLCF1/YAP1/TLR2/TYMP/VSTM5/SHTN1/NTN1/TH…
GOBP_MESENCHYME_DEVELOPMENT	GOBP_MESENCHYME_DEVELOPMENT	277	0.511609	2.10919	1e-10	4.56071e-09	2.63252e-09	3847	tags=43%, list=17%, signal=36%	FGF8/FOLR1/ISL1/ACTC1/NOG/SERPINB3/RBM24/SOX11/HAND1/SFRP1/SNAI2/SEMA6D/FOXD1/HAND2/ALX1/NRG1/ACTG2/FN1/GATA5/NRP2/SEMA3A/FLNA/GREM1/SOX10/WNT16/DLL3/PDPN/FOXC2/SEMA5B/ZFPM2/ALDH1A2/TGFB3/EDNRA/HGF/HMGA2/MESP1/WNT3A/ACTA2/TBX20/NKX2-5/BNC2/DCHS1/FERMT2/SFRP2/TGFB1I1/DACT3/IL6/OLFM1/MYC/SOX9/RANBP3L/LOXL2/COL1A1/WNT11/ANXA6/TGFB2/PDGFRB/IL1B/WWTR1/MEOX1/CDH2/HIF1A/JAG1/NRP1/EXT1/FOXA2/VASN/GLIPR2/…
GOBP_ERK1_AND_ERK2_CASCADE	GOBP_ERK1_AND_ERK2_CASCADE	290	0.506568	2.10884	1e-10	4.56071e-09	2.63252e-09	5152	tags=49%, list=23%, signal=38%	ROS1/CHRNA9/NPSR1/FGF8/S100A7/FGF4/CHI3L1/NECAB2/CCL24/CCL20/DUSP26/NOD2/ROR2/BMPER/HAND2/NRG1/MIR145/FN1/P2RY1/FGF20/CD44/CCL13/GAS6/SIRPA/CCL26/FGF1/ACKR3/PDGFC/ROR1/TNFAIP8L3/EMILIN1/ACTA2/FERMT2/TREM2/CAVIN3/CCL21/DUSP7/MYC/SOX9/CCN2/P2RY6/PDGFRB/IL1B/CX3CL1/CSF1R/CCN1/NRP1/PDGFRA/EGF/AGT/F2R/TIMP3/GPR183/DUSP10/GLIPR2/PRXL2C/ADCYAP1/SLC9A3R1/AKAP12/PLA2G5/APOE/TNFSF11/CD4/TGFB1/DENND2B/HTR2B…
GOBP_REGULATION_OF_INFLAMMATORY_RESPONSE	GOBP_REGULATION_OF_INFLAMMATORY_RESPONSE	326	0.497507	2.10787	1e-10	4.56071e-09	2.63252e-09	4924	tags=44%, list=22%, signal=35%	KRT1/DNASE1L3/MMP9/MMP3/IL20RB/IL37/IL22RA2/ISL1/CCL24/SCGB1A1/MEFV/SUCNR1/NOD2/OSMR/ANXA1/PTGIS/LRFN5/SPHK1/MIR145/CMA1/ACP5/ITGA2/ADAMTS12/SIRPA/TAFA3/S100A8/LGALS1/CCR2/TNFAIP6/HGF/OSM/TREM2/IL20/TNFSF4/IL6/ADORA2B/CTSC/PLK2/S100A9/ADORA1/PTGER3/NT5E/IL1B/SYT11/PDE2A/CX3CL1/LDLR/CNR1/TSLP/MIR31/ALOX5AP/AOAH/AGT/DUSP10/SAA1/LRRK2/SLAMF8/IL10/IL18/TLR2/ESR1/HCK/APOE/TNFSF11/LPL/SOCS3/CCN4/CCN3/K…
GOBP_CYTOKINE_MEDIATED_SIGNALING_PATHWAY	GOBP_CYTOKINE_MEDIATED_SIGNALING_PATHWAY	411	0.483864	2.10786	1e-10	4.56071e-09	2.63252e-09	4911	tags=41%, list=22%, signal=33%	EREG/IL20RB/IL37/IL22RA2/IL36RN/IL36G/CXCL6/CCL24/CXCL5/PPBP/CAV1/PF4V1/CCL20/PYDC1/CRLF1/BIRC7/OSMR/CD70/ECM1/CTSG/SPHK1/SLIT2/CSF2/CD44/CCL13/GAS6/F3/GFI1/CSF3/CNTFR/CCL26/IL1RAP/ACKR3/CCR2/CXCR1/CXCL1/PXDN/IL7R/OSM/TREM2/IL12RB2/AXL/TNFRSF18/CCL21/IL6/CMKLR1/IL1B/CCR8/HIF1A/CX3CL1/LRP8/TSLP/CSF1R/CXCL8/FCER1G/EGR1/EXT1/CLCF1/CXCL9/IL17RD/YAP1/IL18/SPI1/IL27RA/HCK/PADI2/TNFSF11/CD4/FAS/CXCL12/R…
GOBP_EMBRYONIC_ORGAN_MORPHOGENESIS	GOBP_EMBRYONIC_ORGAN_MORPHOGENESIS	261	0.511466	2.09875	1e-10	4.56071e-09	2.63252e-09	3244	tags=35%, list=14%, signal=31%	ATOH1/POU4F3/FOXI1/CHRNA9/FGF8/FOLR1/EYA1/TCAP/NOG/SOX11/HAND1/ROR2/HAND2/FOXE1/ALX1/HYAL1/MMP16/LBX1/WNT16/FOXC2/USH1C/FBN1/GJB6/TGFB3/RYR2/CTHRC1/EDNRA/STRA6/MESP1/WNT3A/TBX20/NKX2-5/MFAP5/DLX2/CHST11/SOX9/WNT11/LRIG1/COL11A1/HIF1A/HOXD10/OSR2/PDGFRA/USH1G/PRRX1/MMP14/ZEB1/LHX1/APLNR/MSX1/YAP1/RBPMS2/SLC9A3R1/TWIST1/MAFB/TFAP2A/NTN1/FOXL2/SATB2/IRX5/MFAP2/DLL1/EPHB2/EFEMP1/RUNX2/NDST1/EDN1/FBN2…
GOBP_NEURON_DEATH	GOBP_NEURON_DEATH	308	0.497052	2.09527	1e-10	4.56071e-09	2.63252e-09	5176	tags=42%, list=23%, signal=33%	POU4F3/FGF8/CHGA/ISL1/SLC7A11/FZD9/PCSK9/DRAXIN/CRLF1/ASCL1/PCDHGC3/NGF/FGF20/FAIM2/CSF3/CNTFR/PTPRZ1/PRNP/TLR6/TGFB3/G6PD/NGFR/GRIK5/DKK1/WNT3A/BDNF/TREM2/AXL/EN1/DLX1/STXBP1/PPARGC1A/ADORA1/TGFB2/NES/HIF1A/CX3CL1/C1QA/GCLM/VSTM2L/EGR1/SOD2/TYROBP/NRP1/F2R/CAPN2/CLCF1/LRRK2/IL10/NCOA7/NR4A3/IL27RA/TFAP2A/APOE/FAS/GHR/CSF1/BACE1/ITGA1/CHL1/WNT5A/ADARB1/CEBPB/CDK5R1/DHCR24/ITGB2/NPY/APP/DIO3/ST8SI…
GOBP_CELL_CELL_SIGNALING_BY_WNT	GOBP_CELL_CELL_SIGNALING_BY_WNT	419	0.47902	2.08816	1e-10	4.56071e-09	2.63252e-09	4723	tags=38%, list=21%, signal=31%	SOSTDC1/APCDD1L/FOLR1/ISL1/NOG/SCEL/NOTUM/SHISA3/RSPO2/IGFBP6/FZD9/CAV1/SFRP1/DRAXIN/SOST/SOX7/KREMEN2/SNAI2/ROR2/SULF2/MIR145/GPC6/GREM1/SOX10/WNT16/DACT1/CDH3/CELSR1/AMOTL1/NRARP/ROR1/CTHRC1/EDNRA/DIXDC1/DKK1/MESP1/WNT3A/NXN/ADGRA2/NKX2-5/NKD1/PRICKLE1/FERMT2/SFRP2/CELSR2/TGFB1I1/DACT3/RBMS3/SOX9/SULF1/COL1A1/WNT7A/WNT11/WNT9A/WWTR1/CDH2/EGR1/DKK2/EGF/LRP1/EXT1/LRRK2/CMAHP/TMEM131L/ZEB2/MITF/YA…
GOBP_REGULATION_OF_ANATOMICAL_STRUCTURE_SIZE	GOBP_REGULATION_OF_ANATOMICAL_STRUCTURE_SIZE	428	0.476814	2.08749	1e-10	4.56071e-09	2.63252e-09	5172	tags=43%, list=23%, signal=34%	ATP1A2/SPP1/ISLR2/KANK4/CCL24/ADRA1B/CALCA/CAV1/DRAXIN/P2RX1/ADRB3/SEMA6D/ADD2/NGF/FN1/P2RY1/SLIT2/SEMA3A/KIRREL1/MAP2/CPS1/FOXC2/SEMA5B/CSF3/LMOD1/MSN/KCNMB1/CCL26/USH1C/SPTBN4/EDNRA/TMOD1/RGS2/IL7R/WNT3A/ACTA2/TRPV2/FMN1/CFL2/MAP1B/BDNF/CHRM3/NPR3/MYADM/CCL21/PRR16/LRRC8A/OLFM1/ADORA2B/L1CAM/WNT7A/ADORA1/ELN/AKT3/GCLM/DPYSL2/SOD2/COMP/NRP1/HTR1D/AGT/EXT1/TBXA2R/F2R/HTR7/LRRK2/NPPB/BDKRB2/P2RX7/…
GOCC_ACTIN_CYTOSKELETON	GOCC_ACTIN_CYTOSKELETON	440	0.474706	2.07288	1e-10	4.56071e-09	2.63252e-09	5589	tags=48%, list=25%, signal=37%	BARX2/ACTC1/MYH16/MYH11/SYNPO2/ANXA1/HSPB7/ADD2/ACTG2/ARSJ/SORBS1/FLNA/PDLIM4/MYLK/LMOD1/DDR2/MYH7B/JAM3/ABLIM2/FILIP1/SPTBN4/CRYAB/GJB6/ROR1/MYO7B/GAS7/ACTN1/PALLD/PDLIM3/CALD1/TMOD1/LDB3/MYO1B/CALB1/DPYSL3/ACTA2/FMN1/CFL2/FERMT2/MYADM/AXL/MYL9/PGM5/CLIC4/FSCN1/TPM2/TPM1/AMPH/PARVB/CDH2/SORBS2/PDLIM7/CNR1/USH1G/CAPN2/AIF1/AHNAK/MYO5A/SAMD14/DMD/CORO1C/NEXN/PLS3/SLC9A3R1/GSN/APC2/FYB1/SYNPO/HCK/S…
GOBP_AMEBOIDAL_TYPE_CELL_MIGRATION	GOBP_AMEBOIDAL_TYPE_CELL_MIGRATION	415	0.474499	2.07039	1e-10	4.56071e-09	2.63252e-09	3796	tags=36%, list=17%, signal=31%	KRT2/FGF8/MMP9/FOLR1/LGALS12/FGFBP1/FGF4/ISL1/KRT16/CYP1B1/FAT2/FAP/ANXA1/SEMA6D/BMPER/HAND2/ALX1/MIR145/HYAL1/FN1/FGF7/SLIT2/NRP2/SEMA3A/GREM1/SOX10/ITGA2/ADGRB1/CDH13/FOXC2/SEMA5B/STC1/CCBE1/DDR2/FGF1/AMOTL1/EDNRA/SMOC2/MESP1/S100A2/THBS1/ACTA2/HAS1/ADGRA2/ITGB3/ANXA3/HDAC9/DCN/EGR3/PLK2/SOX9/LOXL2/DPP4/WNT7A/WNT11/ANXA6/TGFB2/CDH2/HIF1A/AKT3/MIR31/ATP2B4/NRP1/EGF/AGT/SCG2/TBXA2R/RHOJ/DUSP10/GL…
GOBP_REGULATION_OF_CELL_DEVELOPMENT	GOBP_REGULATION_OF_CELL_DEVELOPMENT	433	0.471367	2.06247	1e-10	4.56071e-09	2.63252e-09	4104	tags=34%, list=18%, signal=29%	FEZF2/ATOH1/RELN/PAEP/BNC1/SPP1/ISLR2/PTHLH/NOG/SOX11/GPR68/DRAXIN/ZNF365/ASCL1/HES2/SEMA6D/TRIM58/NGF/FN1/SLIT2/SEMA3A/FLNA/MAP2/SOX10/DLL3/NEURL1/HES6/SEMA5B/PTPRZ1/FBN1/SERPINE2/SLC9B2/CAMK2B/OLFM4/DIXDC1/WNT3A/TRPV2/ADGRA2/S100A10/MAP1B/BDNF/FERMT2/TREM2/MYADM/DLX2/HDAC9/IL6/DLX1/EGR2/MYC/L1CAM/MELTF/WNT7A/IL1B/HIF1A/CX3CL1/LDLR/ITPKA/LRP8/TYROBP/NRP1/DUSP10/CLCF1/LRRK2/SLAMF8/CORO1C/YAP1/TLR…
GOCC_PRESYNAPSE	GOCC_PRESYNAPSE	385	0.47743	2.05884	1e-10	4.56071e-09	2.63252e-09	3491	tags=29%, list=15%, signal=25%	SLC18A3/NTSR1/NTS/SH3GL3/CRHBP/PCSK1/PTPRN/SLC22A3/CALCA/SCGN/SNAP25/IGSF21/P2RX1/ADAM23/NTNG1/SPHK1/SLC2A4/NGF/P2RY1/NRXN2/FXYD6/SLC30A3/ITGA2/SYNDIG1/KCNK2/PRNP/DNAJC6/LAMP5/SYPL2/SYP/SLC22A1/ROR1/GRIK5/DGKI/SLC9B2/SLC17A7/CALB1/PDE4B/DIXDC1/STX1B/SYT12/WNT3A/BDNF/SYN1/SNCAIP/STXBP1/MCTP1/AMPH/WNT7A/ADORA1/RAB26/SLC6A9/LRRC4B/SYT11/FOSL1/PDE2A/CDH2/CNR1/GRM3/RIMS2/ATP2B4/LRRK2/P2RX7/STX11/CALB2…
GOBP_CELLULAR_RESPONSE_TO_HORMONE_STIMULUS	GOBP_CELLULAR_RESPONSE_TO_HORMONE_STIMULUS	498	0.464736	2.05875	1e-10	4.56071e-09	2.63252e-09	5411	tags=39%, list=24%, signal=30%	TRH/NPAS4/RPE65/ATP1A2/PCK1/CRHBP/IRS4/ISL1/ENPP1/NR5A1/CYP1B1/AKR1C1/CAV1/SFRP1/GJB2/PCSK9/SOST/NR0B1/ANXA1/PTGFR/SLC2A4/MIR145/INHBA/SCGB2A2/SORBS1/SLIT2/CAV2/SOX10/CPS1/FOXC2/SSTR1/STC1/RAMP1/NR3C1/FBN1/EDNRA/RAB31/CYP7B1/PMEPA1/MAP1B/CTSB/GLP2R/TNFSF4/HDAC9/NAMPT/MYC/FBXO32/P2RY6/SLC39A14/CAMK2A/IL1B/GCLM/NR3C2/SGK1/KLF9/CA2/AGT/PTGER2/AIF1/TFPI/MYO5A/ATP1A1/YAP1/ESR1/NR4A3/PADI2/NPC1/LPL/BAI…
GOBP_EMBRYONIC_ORGAN_DEVELOPMENT	GOBP_EMBRYONIC_ORGAN_DEVELOPMENT	406	0.471766	2.05399	1e-10	4.56071e-09	2.63252e-09	3748	tags=34%, list=17%, signal=29%	ATOH1/POU4F3/FOXI1/CHRNA9/FGF8/FOLR1/EYA1/TCAP/NOG/SOX11/GLI2/HAND1/ROR2/TUBB2B/HAND2/FOXE1/ALX1/HYAL1/TBX4/MMP16/LBX1/CSF2/WNT16/FOXC2/ZFPM2/USH1C/FBN1/ALDH1A2/GJB6/PDGFC/TGFB3/RYR2/CTHRC1/EDNRA/STRA6/PKDCC/MESP1/WNT3A/TBX20/NKX2-5/MFAP5/DLX2/CHST11/EN1/A2M/SOX9/WNT11/TGFB2/LRIG1/NES/COL11A1/HIF1A/HOXD10/OSR2/CXCL8/CCN1/PDGFRA/PRDM1/USH1G/PRRX1/MMP14/ZEB1/LHX1/APLNR/PCSK5/IL10/MSX1/YAP1/RBPMS2/S…
GOMF_ACTIN_BINDING	GOMF_ACTIN_BINDING	388	0.475559	2.05203	1e-10	4.56071e-09	2.63252e-09	5221	tags=48%, list=23%, signal=37%	KLHL4/FLNC/MYH11/MYOM3/MEFV/CDK5R2/NOD2/SYNPO2/CNN1/ADD2/TNS1/SORBS1/FLNA/PDLIM4/MYLK/LMOD1/MSN/MYH7B/USH1C/ABLIM2/SPTBN4/GJB6/MYO7B/GAS7/ACTN1/PALLD/PDLIM3/CALD1/CAMK2B/TMOD1/LDB3/TAGLN/MYO1B/DIXDC1/FMN1/CFL2/MAP1B/FERMT2/SYN1/FSCN1/CORO6/TPM2/TPM1/ANXA6/PARVB/PHACTR3/HOMER2/PDLIM7/PIP/AIF1/LRRK2/ANTXR1/KLHL5/MYO5A/SAMD14/DMD/CORO1C/ITPRID2/NEXN/PLS3/KCNMA1/GSN/MAP1A/SHTN1/SYNPO/SVIL/FHL3/CAP2/M…
GOBP_GLAND_DEVELOPMENT	GOBP_GLAND_DEVELOPMENT	390	0.472986	2.04455	1e-10	4.56071e-09	2.63252e-09	4374	tags=37%, list=19%, signal=30%	LHX3/AIRE/PRL/SOSTDC1/FGF8/INSM1/PCK1/PCSK1/ISL1/NR5A1/TNC/NOG/GLI2/CYP1B1/CAV1/SFRP1/PCSK9/ASCL1/NR0B1/ANXA1/SNAI2/HAND2/FOXE1/NRG1/FGF7/SEMA3A/AREG/SOX10/ITGA2/CDO1/CPS1/NEURL1/MSN/HOXD13/SERPINB5/FGF1/ALDH1A2/TGFB3/PITX1/EDNRA/SERPINE2/HGF/STRA6/CYP7B1/MESP1/WNT3A/NKX2-5/IL6/MYC/SOX9/SULF1/EPHB3/WNT11/TGFB2/XDH/HIF1A/CSF1R/SOD2/PAM/NRP1/PDGFRA/EGF/EXT1/IL10/MSX1/DKK3/ESR1/SLC9A3R1/LIMS2/MAFB/N…
GOMF_ENDOPEPTIDASE_ACTIVITY	GOMF_ENDOPEPTIDASE_ACTIVITY	335	0.480255	2.04113	1e-10	4.56071e-09	2.63252e-09	3776	tags=33%, list=17%, signal=28%	KLK13/KLK5/KLK10/KLK7/KLK11/KLK14/TMPRSS11D/TMPRSS11A/MMP9/MMP3/KLK8/KLK12/CLC/PCSK1/KLK6/MMP13/UCHL1/TLL1/PCSK2/CTSV/ASPRV1/HP/SFRP1/PCSK9/PYDC1/FAP/MMP10/ADAM23/CASP14/ADAM19/CTSG/ADAMTSL3/TMPRSS11B/TMPRSS3/CMA1/ADAMTS15/ADAMTSL1/MMP16/GZMA/CLCA2/CPS1/F3/PGC/TMPRSS11F/ADAMTS12/TPSAB1/HGF/PAPPA/HTRA3/CTSB/CTSK/PRSS23/PLAU/BMP1/CTSC/DPP4/TLL2/ADAM12/ADAMTS3/ADAMTS4/C1S/PIP/ADAMTS6/ADAMTS2/GZMB/CA…
GOBP_T_CELL_ACTIVATION	GOBP_T_CELL_ACTIVATION	453	0.464876	2.03673	1e-10	4.56071e-09	2.63252e-09	5507	tags=46%, list=24%, signal=35%	AIRE/LGALS7B/PCK1/LMO1/IL20RB/CLC/SCGB1A1/SPINK5/GLI2/CAV1/NOD2/ANXA1/CD70/CTSG/SLAMF9/CD44/CAMK4/MSN/SIRPA/PRNP/LGALS1/NRARP/CD209/CCR2/IL7R/CDK6/TNFSF4/CCL21/IL6/TNFSF9/EGR3/DPP4/CD8B/IL1B/VSIG4/FCER1G/EGR1/FGL2/PRDM1/GPR183/DUSP10/AIF1/ZEB1/TMEM131L/IL10/ZBTB16/IL18/CD86/P2RX7/SPI1/GSN/IL27RA/PIK3CD/PDCD1LG2/MAFB/RUNX3/THY1/TNFSF11/CD84/CD4/HLA-DQB1/HAVCR2/LOXL3/RUNX2/F2RL1/CTSL/TNFAIP8L2/NCKA…
GOBP_EPITHELIAL_CELL_PROLIFERATION	GOBP_EPITHELIAL_CELL_PROLIFERATION	386	0.471877	2.03441	1e-10	4.56071e-09	2.63252e-09	4009	tags=38%, list=18%, signal=32%	CRNN/PRL/KRT2/KLK8/FGFBP1/SLURP1/VIP/EPGN/CD109/EREG/TGM1/KRT4/ISL1/EYA1/PTPRN/CCL24/NOG/SOX11/THBS4/CAV1/SFRP1/FAP/NOD2/SNAI2/ECM1/BMPER/HYAL1/FGF7/NRP2/CAV2/AREG/WNT16/F3/CDH13/SERPINB5/CDH3/CCL26/FGF1/COL8A2/ALDH1A2/SFN/NRARP/NGFR/HGF/SDR16C5/CYP7B1/WNT3A/THBS1/ITGB3/SFRP2/CDK6/IL6/EGR3/MYC/SOX9/SERPINB1/LOXL2/SULF1/WNT7A/TGFB2/XDH/HIF1A/COL8A1/AKT3/OSR2/KLF9/NRP1/EGF/SCG2/DUSP10/MMP14/APLNR/I…
GOCC_RECEPTOR_COMPLEX	GOCC_RECEPTOR_COMPLEX	375	0.473294	2.03326	1e-10	4.56071e-09	2.63252e-09	4770	tags=45%, list=21%, signal=36%	ROS1/CHRNA9/SHISA9/BMPR1B/GABRP/CRLF1/GPR37/ADRB3/OSMR/ROR2/TAS1R3/NRP2/ITGA11/CSF2/CD44/ITGA5/ITGA2/CHRNA1/CNTFR/DDR2/RAMP1/CD14/TLR6/ITGBL1/ROR1/GRIK5/GPR156/EMILIN1/ITGB3/ITGA7/GPR84/IL12RB2/AXL/TRIL/IL6/OLR1/ITGA6/ITGB8/EPHB3/CD8B/PDGFRB/TRBV5-6/LDLR/LRP8/CSF1R/NR3C2/NRP1/PDGFRA/LRP1/OLFM3/TLR2/TLR1/TRBV7-2/IL27RA/TRAV17/TRBV7-9/PLP1/ITGB5/MET/TRAV8-6/TRAV12-2/CD4/PLXNC1/GRIN3B/TRBV6-5/HTR2B/…
GOBP_CELL_GROWTH	GOBP_CELL_GROWTH	431	0.463879	2.02792	1e-10	4.56071e-09	2.63252e-09	5490	tags=40%, list=24%, signal=31%	POU4F3/ROS1/SPP1/ISLR2/ENPP1/TNC/DCSTAMP/SFRP1/CDA/DRAXIN/IGFBPL1/OSGIN1/SEMA6D/SPHK1/NGF/HYAL1/INHBA/MEG3/FN1/SLIT2/NRP2/SEMA3A/GREM1/MAP2/SEMA5B/FHL1/MYOCD/KRT17/KIF26A/S100A8/CRYAB/SFN/G6PD/GNG4/EDNRA/AKAP6/SERPINE2/SPOCK1/RGS2/WNT3A/TRPV2/MAP1B/BDNF/RGS4/SFRP2/DACT3/OLFM1/SOX9/S100A9/L1CAM/MELTF/WNT11/TGFB2/SORBS2/DPYSL2/RIMS2/SGK1/NRP1/AGT/BDKRB1/EXT1/DCLK1/MMP14/NPPB/HBEGF/MSX1/YAP1/LTBP4/C…
GOBP_REGULATION_OF_DNA_BINDING_TRANSCRIPTION_FACTOR_ACTIVITY	GOBP_REGULATION_OF_DNA_BINDING_TRANSCRIPTION_FACTOR_ACTIVITY	397	0.468375	2.02785	1e-10	4.56071e-09	2.63252e-09	4150	tags=29%, list=18%, signal=24%	CRNN/RELN/NTSR1/NTS/BEX1/MIR140/ENPP1/HAND1/CYP1B1/CAV1/PYDC1/CYTL1/NOD2/NR0B1/PTGIS/HAND2/SPHK1/FLNA/TCEAL7/GREM1/GAS6/HES6/GFI1/CSF3/MYOCD/DDR2/PRNP/S100A8/TLR6/IL1RAP/ROR1/WNT3A/RAB7B/ANXA3/TNFSF4/IL6/CMKLR1/S100A9/PPARGC1A/ADGRG3/NHLH2/CAMK2A/IL1B/FOSL1/CX3CL1/LRP8/SGK1/AGT/FOXA2/IL10/IL18/TLR2/ESR1/ZIC2/SPI1/TWIST1/SFRP4/HCK/NFAM1/TNFSF11/TMIGD3/KLF4/HAVCR2/SAV1/EDN1/WNT5A/ADORA3/PRKCQ/FOXP3…
GOBP_SENSORY_ORGAN_DEVELOPMENT	GOBP_SENSORY_ORGAN_DEVELOPMENT	460	0.461052	2.02609	1e-10	4.56071e-09	2.63252e-09	3711	tags=33%, list=16%, signal=28%	LHX3/ATOH1/POU4F3/RPE65/FOXI1/CHRNA9/FGF8/EYA1/SLC7A11/TCAP/NOG/SOX11/BMPR1B/CYP1B1/GJB2/CYTL1/ASCL1/BIRC7/ROR2/BMPER/HAND2/PROM1/INHBA/FGF20/WNT16/FOXC2/KCNK2/EYA4/USH1C/FBN1/COL8A2/CRYAB/ANGPTL7/ALDH1A2/GJB6/TGFB3/ROR1/MYO7B/CTHRC1/TENM3/COL5A1/EDNRA/SMOC1/TMOD1/SLC17A7/STRA6/KCNK3/CALB1/COL5A2/CHRDL1/WNT3A/BNC2/DCHS1/MFAP5/DLX2/MAF/CACNA1C/PRPH2/DLX1/CLIC4/SOX9/WNT7A/WNT9A/VIM/TGFB2/PDGFRB/LRI…
GOBP_REGULATION_OF_CELL_CELL_ADHESION	GOBP_REGULATION_OF_CELL_CELL_ADHESION	408	0.464711	2.02411	1e-10	4.56071e-09	2.63252e-09	5646	tags=48%, list=25%, signal=37%	LGALS7B/MUC21/PCK1/IL20RB/SCGB1A1/GP6/MDGA1/ABCA12/GLI2/CAV1/NOD2/FSTL3/ADAM19/ANXA1/CD70/CTSG/CEACAM6/CD44/PDPN/SIRPA/PRNP/LGALS1/NRARP/CD209/TENM3/CCR2/SERPINE2/IL7R/WNT3A/MYADM/TNFSF4/CELSR2/CCL21/IL6/TNFSF9/EGR3/DPP4/EPHB3/IL1B/CX3CL1/VSIG4/JAG1/MIR31/FGL2/FOXA2/DUSP10/AIF1/TMEM131L/IL10/ZBTB16/IL18/CD86/PLAUR/NR4A3/SPI1/IL27RA/PRKG1/PDCD1LG2/RUNX3/THY1/TNFSF11/MMRN1/CD4/ADTRP/TGFB1/CXCL12/HL…
GOBP_RESPONSE_TO_PEPTIDE	GOBP_RESPONSE_TO_PEPTIDE	416	0.461329	2.01248	1e-10	4.56071e-09	2.63252e-09	5673	tags=42%, list=25%, signal=32%	RPE65/PCK1/MMP9/MMP3/CRHBP/MIR140/VGF/EREG/IRS4/PCSK1/ENPP1/MMP13/REG1A/CYP1B1/CAV1/GJB2/CACNA2D1/PCSK9/NOD2/ANXA1/SLC2A4/MIR145/SORBS1/CAV2/AREG/CDO1/CPS1/FOXC2/PRNP/TLR6/FBN1/NGFR/EDNRA/RAB31/MAP1B/TREM2/GLP2R/COL3A1/HDAC9/EGR2/NAMPT/MYC/GCNT1/COL1A1/CCN2/VIM/SLC39A14/CAMK2A/IL1B/JAG1/EGR1/CA2/AGT/LRP1/MYO5A/IL10/TLR2/NR4A3/MMP2/TIMP1/LPL/BAIAP2/CXCL12/SOCS3/EPHB2/SRD5A1/GHR/ADRB2/NR4A1/IGFBP1/…
GOBP_IMMUNE_RESPONSE_REGULATING_SIGNALING_PATHWAY	GOBP_IMMUNE_RESPONSE_REGULATING_SIGNALING_PATHWAY	427	0.452625	1.98146	1e-10	4.56071e-09	2.63252e-09	5756	tags=45%, list=25%, signal=34%	BMX/MIR140/IL20RB/IGHV1-45/IGHV3-64D/CAV1/NOD2/IGHV3-72/IGLC7/IGHV3-43/IGHV5-10-1/TNIP3/IGHV3-38/GFI1/IGHV2-26/PRNP/IGHV3-35/CD14/TLR6/IGHV3-7/IGHV3-23/PDE4B/COLEC12/C3AR1/FPR1/TREM2/RAB7B/IGHV3-20/TRIL/CMKLR1/BPIFB1/FCGR3A/IGHV3-73/CD8B/IGHV1-3/IGHV3-48/PLPP4/FCER1G/TYROBP/IGHV3-21/TLR2/CD38/ESR1/NR4A3/TLR1/PIK3CD/S100A14/FYB1/TLR8/IGHV4-39/HCK/SCARA3/IGHV1-69/IGHV4-28/THY1/NFAM1/IGHV3-15/IGHV5-…
GOBP_DIVALENT_INORGANIC_CATION_HOMEOSTASIS	GOBP_DIVALENT_INORGANIC_CATION_HOMEOSTASIS	407	0.451503	1.96634	1e-10	4.56071e-09	2.63252e-09	5305	tags=45%, list=23%, signal=35%	NTSR1/CHRNA9/NPSR1/ATP1A2/ADRA1B/CALCA/SCGN/FZD9/CAV1/CACNA2D1/P2RX1/CASQ2/MT1X/MCHR1/MT2A/PTGFR/P2RY1/FAM20A/CAV2/SLC30A3/CCL13/TRPA1/PLN/CEMIP/STC1/PRNP/SYPL2/S100A8/MT1M/JPH2/ACKR3/RYR2/CCR2/EDNRA/CXCR1/AKAP6/KCNK3/CALB1/SGCD/TRPV2/C3AR1/FPR1/SLC39A8/CACNA1C/CCL21/CMKLR1/SLC24A3/S100A9/MT1E/ADORA1/PTGER3/ANXA6/P2RY6/SLC39A14/CCR8/ATP13A4/CX3CL1/CNR1/CNNM1/HRC/ATP2B4/PDGFRA/AGT/BDKRB1/TBXA2R/F2…
GOBP_POSITIVE_REGULATION_OF_CELLULAR_COMPONENT_BIOGENESIS	GOBP_POSITIVE_REGULATION_OF_CELLULAR_COMPONENT_BIOGENESIS	446	0.445527	1.94899	1e-10	4.56071e-09	2.63252e-09	5138	tags=35%, list=23%, signal=28%	MMP3/CHGA/TENM2/LINGO2/CCL24/CAV1/SFRP1/FLRT2/NAV3/SYNPO2/NRG1/HYAL1/ADGRB3/KIRREL1/CSF2/NEURL1/ADGRB1/SYNDIG1/CSF3/LMOD1/MSN/TPPP/TPPP3/CCL26/TLR6/IL1RAP/TGFB3/EMILIN1/DPYSL3/S100A10/FMN1/MAP1B/BDNF/FERMT2/COL16A1/CCL21/SLITRK4/FSCN1/SOX9/TPM1/EPHB3/WNT7A/WNT11/CCN2/LRRC4B/CX3CL1/CNTNAP2/IRX3/NRP1/AGT/THBS2/P2RX7/ESR1/VSTM5/SYNPO/HCK/CDC42EP1/C15orf62/THY1/LRRN3/MET/TBX5/BAIAP2/TGFB1/CLDN3/AJUBA…
GOMF_PEPTIDASE_ACTIVITY	GOMF_PEPTIDASE_ACTIVITY	500	0.436056	1.92994	1e-10	4.56071e-09	2.63252e-09	3776	tags=28%, list=17%, signal=24%	RELN/DPEP3/KLK13/KLK5/KLK10/KLK7/KLK11/KLK14/TMPRSS11D/TMPRSS11A/LVRN/MMP9/MMP3/KLK8/KLK12/ENDOU/ANPEP/CLC/PCSK1/KLK6/MMP13/CPA4/UCHL1/TLL1/PCSK2/CTSV/ASPRV1/HP/SFRP1/PCSK9/CPA6/PYDC1/FAP/MMP10/ADAM23/CASP14/ADAM19/CTSG/ADAMTSL3/TMPRSS11B/TMPRSS3/CMA1/ADAMTS15/ADAMTSL1/MMP16/GZMA/CLCA2/CPA3/CPS1/F3/PGC/TMPRSS11F/ADAMTS12/TPSAB1/CPXM1/HGF/PAPPA/HTRA3/CTSB/CTSK/CPVL/PRSS23/PLAU/BMP1/CTSC/GGH/DPP4/T…
GOBP_CONNECTIVE_TISSUE_DEVELOPMENT	GOBP_CONNECTIVE_TISSUE_DEVELOPMENT	238	0.529456	2.16224	1.07971e-10	4.88067e-09	2.8172e-09	5058	tags=58%, list=22%, signal=46%	SERPINB7/FGF4/BARX2/TGFBI/PTHLH/CHI3L1/MMP13/NOG/BMPR1B/RSPO2/HAND1/CYTL1/CHRDL2/SNAI2/ROR2/ECM1/SULF2/FOXD1/HAND2/HYAL1/GREM1/CD44/LOX/FOXC2/ADAMTS12/STC1/OXCT1/PITX1/COL5A1/EVC/HMGA2/PKDCC/ACTA2/BGN/CTSK/DLX2/MAF/SFRP2/COL3A1/CHST11/BMP1/NAMPT/ITGB8/SOX9/PPARGC1A/LOXL2/SULF1/COL1A1/WNT7A/WNT11/MBOAT2/ANXA6/CCN2/WNT9A/SLC39A14/PDGFRB/COL11A1/HIF1A/OSR2/CCN1/EGR1/COMP/TRPS1/EXT1/PRRX1/ZEB1/ZBTB16…
GOBP_REGULATION_OF_VASCULATURE_DEVELOPMENT	GOBP_REGULATION_OF_VASCULATURE_DEVELOPMENT	277	0.503395	2.07533	1.11237e-10	4.9842e-09	2.87696e-09	4195	tags=44%, list=19%, signal=36%	KRT1/PRL/ISL1/CHI3L1/CCL24/SPINK5/THBS4/CYP1B1/SFRP1/HSPB6/PTGIS/ECM1/BMPER/SPHK1/MIR145/HYAL1/CMA1/ADGRB3/GREM1/ITGA5/ADGRB1/F3/FOXC2/CCBE1/FGF1/ANGPTL7/CCR2/HGF/EMILIN1/HMGA2/SMOC2/THBS1/ADGRA2/C3AR1/SFRP2/ANXA3/IL6/DCN/ITGB8/PLK2/SULF1/HSPG2/ADAM12/TGFB2/IL1B/HIF1A/AKT3/ISM1/CXCL8/CREB3L1/MIR31/ATP2B4/NRP1/AGT/TBXA2R/THBS2/RHOJ/APLNR/NPPB/IL10/SPARC/TWIST1/PIK3CD/JCAD/CYSLTR1/DLL1/KLF4/TEK/GAT…
GOBP_MONONUCLEAR_CELL_MIGRATION	GOBP_MONONUCLEAR_CELL_MIGRATION	176	0.578622	2.27064	1.17402e-10	5.21467e-09	3.00999e-09	4911	tags=53%, list=22%, signal=42%	AIRE/S100A7/CCL24/CALCA/CCL20/ANXA1/ECM1/CTSG/SLIT2/GREM1/CCL13/GAS6/MSN/SIRPA/FOLR2/CCL26/CCR2/CXCR1/CYP7B1/THBS1/C3AR1/CCL21/IL6/CMKLR1/CX3CL1/CSF1R/EXT1/GPR183/SAA1/AIF1/SLAMF8/CH25H/SPI1/IL27RA/PIK3CD/S100A14/SPNS2/PADI2/TNFSF11/ADTRP/CXCL12/CCN3/CCL3L3/CD99L2/CSF1/C5AR1/WNT5A/JAM2/ICAM1/DUSP1/SERPINE1/IL34/RARRES2/APP/ITGA4/CRTAM/CXCL16/ASB2/PECAM1/FADD/CD200/LYN/CD200R1/PLA2G7/PLEC/BMP5/SPN…
GOMF_EXTRACELLULAR_MATRIX_STRUCTURAL_CONSTITUENT	GOMF_EXTRACELLULAR_MATRIX_STRUCTURAL_CONSTITUENT	145	0.607688	2.30717	1.20405e-10	5.30197e-09	3.06038e-09	3151	tags=68%, list=14%, signal=59%	AMBN/LAMC2/TGFBI/CHI3L1/TNC/LAMA3/SRPX/COL17A1/ECM1/FN1/MUC4/HMCN1/COL23A1/SPON1/COL6A3/COL14A1/COL5A3/FBN1/COL8A2/CTHRC1/COL5A1/LTBP2/POSTN/EMILIN1/COL6A1/COL6A2/PXDN/LAMA2/COL5A2/FMOD/THBS1/MXRA5/VCAN/MFAP5/COL10A1/BGN/COL16A1/MFAP4/COL3A1/CILP/DCN/OGN/ABI3BP/COL1A2/COL1A1/HSPG2/PCOLCE/AEBP1/ELN/COL11A1/THSD4/COL8A1/LAMA4/COL15A1/CCN1/EDIL3/LTBP1/PODN/COMP/LUM/FGL2/ANOS1/THBS2/COL18A1/PRELP/COL…
GOBP_REGULATION_OF_ACTIN_FILAMENT_BASED_PROCESS	GOBP_REGULATION_OF_ACTIN_FILAMENT_BASED_PROCESS	351	0.469056	2.00116	1.55721e-10	6.79851e-09	3.92421e-09	5138	tags=42%, list=23%, signal=33%	ATP1A2/KANK4/CCL24/DSP/DSC2/CAV1/SFRP1/SYNPO2/RHOD/ADD2/SLIT2/KIRREL1/FLNA/PLN/PDPN/STC1/CSF3/LMOD1/JAM3/CELSR1/CCL26/SPTBN4/TGFB3/RYR2/TMOD1/PDE4B/DIXDC1/ACTA2/S100A10/FMN1/CFL2/FERMT2/MYADM/RGS4/GPM6B/CACNA1C/CCL21/FSCN1/TPM1/ADORA1/WNT11/CCN2/PDGFRB/ELN/CX3CL1/CSF1R/PAM/NRP1/PDGFRA/LRP1/FRMD6/GSN/SYNPO/HCK/SVIL/CDC42EP1/C15orf62/MET/BAIAP2/RND3/CXCL12/TEK/F2RL1/SPTBN2/PHLDB2/NCKAP1L/EDN1/WASF1…
GOBP_PRODUCTION_OF_MOLECULAR_MEDIATOR_OF_IMMUNE_RESPONSE	GOBP_PRODUCTION_OF_MOLECULAR_MEDIATOR_OF_IMMUNE_RESPONSE	273	0.49997	2.05708	1.57982e-10	6.83874e-09	3.94743e-09	5257	tags=47%, list=23%, signal=37%	KLK5/KLK7/IGLV5-37/IGLV3-22/CLC/IGKV1-8/IGKV1D-43/IGKV5-2/IGKV3D-20/IGLV4-3/SPINK5/NOD2/IGKV1D-17/CD244/TREM1/SLAMF9/IGLV1-47/IGLV5-45/IGKV6-21/CAMK4/PGC/IGLV6-57/TGFB3/IGLV3-1/CCR2/IGKV2D-28/TNFSF4/TRIL/IGLV2-11/IL6/IGLV7-46/IGLV3-27/IGKV1D-13/TGFB2/IL1B/IGKV3-7/IGLV1-36/IGKV1D-33/IGKV1-6/IGLV2-14/IGKV2-28/IGKV4-1/IGKV1-13/IGKV2D-29/CLCF1/SLC7A5/IL10/SPON2/IGKV3D-15/IL18/CD86/NR4A3/IGLV3-12/IL27…
GOBP_NEGATIVE_REGULATION_OF_RESPONSE_TO_EXTERNAL_STIMULUS	GOBP_NEGATIVE_REGULATION_OF_RESPONSE_TO_EXTERNAL_STIMULUS	349	0.469946	2.00642	2.03058e-10	8.65388e-09	4.99516e-09	5185	tags=46%, list=23%, signal=36%	KRT1/SPP1/KLK8/CD109/IL20RB/IL22RA2/ISL1/SERPINB2/SPINK5/MEFV/SERPINB4/FAP/NOD2/PTGIS/SEMA6D/LRFN5/MIR145/SLIT2/THBD/SEMA3A/GREM1/ACP5/SEMA5B/SIRPA/TAFA3/TNFAIP6/SERPINE2/HGF/WNT3A/THBS1/TREM2/RGMA/PLAU/A2M/PLK2/DPP4/ADORA1/NT5E/SYT11/CX3CL1/LDLR/VSIG4/MIR31/NRP1/AOAH/PDGFRA/FGL2/DUSP10/SAA1/AIF1/TFPI/SLAMF8/IL10/IFI16/HTRA1/PRKG1/HCK/APOE/PADI2/MMRN1/ADTRP/SOCS3/CLDN3/ROBO1/CCN3/KLF4/HAVCR2/TEK/…
GOBP_REGULATION_OF_PROTEIN_CONTAINING_COMPLEX_ASSEMBLY	GOBP_REGULATION_OF_PROTEIN_CONTAINING_COMPLEX_ASSEMBLY	371	0.459944	1.97176	2.03302e-10	8.65388e-09	4.99516e-09	5282	tags=36%, list=23%, signal=28%	INSM1/MMP3/KANK4/ISL1/CCL24/STMN2/MEFV/PYDC1/SOST/NAV3/ADD2/STXBP6/NRG1/SLIT2/KIRREL1/CSF2/MAP2/CSF3/CLIP3/LMOD1/MSN/TPPP/DACT1/JAM3/TPPP3/CCL26/TLR6/SPTBN4/CRYAB/TMOD1/DKK1/STX1B/TBX20/FMN1/PMEPA1/MAP1B/FERMT2/TREM2/MYADM/CCL21/FSCN1/STXBP1/SOX9/ELN/ESR1/GSN/HCK/SVIL/CDC42EP1/C15orf62/APOE/MET/BAIAP2/TGFB1/AJUBA/SPTBN2/NCKAP1L/CDK5R1/FHOD3/BIN1/FERMT1/BIRC2/LCP1/ABCA3/RHOC/RDX/FER/NIN/AIDA/ARHGE…
GOBP_REGULATION_OF_PEPTIDYL_TYROSINE_PHOSPHORYLATION	GOBP_REGULATION_OF_PEPTIDYL_TYROSINE_PHOSPHORYLATION	227	0.527116	2.13765	2.17004e-10	9.16082e-09	5.28777e-09	4359	tags=40%, list=19%, signal=33%	RELN/FGF8/EPGN/EREG/IL22RA2/ISL1/THBS4/CSPG4/CAV1/SFRP1/NOD2/CRLF1/IL24/NRG1/FGF7/IL11/GREM1/AREG/CSF2/CD44/GAS6/ITGA5/NEURL1/CSF3/PRNP/PDGFC/HGF/WNT3A/OSM/ITGB3/TREM2/SFRP2/TNFRSF18/IL20/IL6/ADORA1/LRP8/TSLP/CSF1R/NRP1/EGF/AGT/FCGR1A/CLCF1/HBEGF/IL18/THY1/CD4/AFAP1L2/TGFB1/SOCS3/EGFR/GHR/ADRA2A/FGF10/CD300A/ACVR1/CNTN1/IL34/LIF/ADIPOQ/ITGB2/APP/CD80/CASS4/PECAM1/PTPRC/FYN/IL15/ANGPT1/LYN/LILRB4/…
GOBP_VASCULAR_PROCESS_IN_CIRCULATORY_SYSTEM	GOBP_VASCULAR_PROCESS_IN_CIRCULATORY_SYSTEM	224	0.528778	2.14238	2.41295e-10	1.01027e-08	5.83147e-09	5265	tags=57%, list=23%, signal=44%	ATP1A2/SLC5A1/SLC16A12/ABCG2/SLC22A3/ADRA1B/CALCA/CAV1/P2RX1/ADRB3/SLC16A2/SLC2A4/P2RY1/SLIT2/CPS1/FOXC2/ABCC9/KCNMB1/SLC16A1/SLC22A1/EDNRA/SLC38A5/RGS2/ACTA2/CHRM3/NPR3/FERMT2/TACR2/ADORA2B/SLC24A3/ADORA1/SLC6A9/PDE2A/GCLM/SLCO2B1/SOD2/COMP/ATP2B4/HTR1D/AGT/LRP1/EXT1/TBXA2R/F2R/HTR7/NPPB/SLC7A5/BDKRB2/CD38/FABP5/SLC9A3R1/KCNMA1/CRP/PDE3A/AKAP12/PRKG1/VSTM4/MMP2/APOE/TBXAS1/CYSLTR1/TGFB1/SLC1A4/H…
GOMF_CYTOKINE_BINDING	GOMF_CYTOKINE_BINDING	122	0.628386	2.33199	3.00362e-10	1.24736e-08	7.19996e-09	4697	tags=61%, list=21%, signal=49%	SOSTDC1/CD109/IL20RB/IL22RA2/IL36RN/TCAP/NOG/BMPR1B/SCUBE3/SOST/CRLF1/OSMR/NLRP7/NRP2/GREM1/PDPN/CNTFR/ACKR3/TGFB3/CCR2/CXCR1/PXDN/THBS1/ITGB3/IL12RB2/CHRD/A2M/TNFRSF9/CCR8/CSF1R/LTBP1/COMP/NRP1/VASN/LTBP4/IL27RA/TGFBR3L/CD4/TSKU/GHR/CCR4/TGFBR2/IL2RA/PLP2/LRRC32/ITGB1/ACVR1/LEPR/ITGAV/TGFBR1/ITGA4/IL10RA/IL22RA1/GBP1/NBL1/CX3CR1/IFNGR1/IL6R/IL2RB/CXCR2/CCR5/TNFRSF1B/LTBP3/IL1R2/IL13RA1/IL6ST/FGF…
GOBP_REGULATION_OF_TRANSMEMBRANE_RECEPTOR_PROTEIN_SERINE_THREONINE_KINASE_SIGNALING_PATHWAY	GOBP_REGULATION_OF_TRANSMEMBRANE_RECEPTOR_PROTEIN_SERINE_THREONINE_KINASE_SIGNALING_PATHWAY	228	0.523047	2.12724	3.60301e-10	1.48421e-08	8.56708e-09	4025	tags=42%, list=18%, signal=35%	SOSTDC1/FOLR1/MIR140/CD109/NOG/SOX11/CAV1/SFRP1/SCUBE3/SOST/FSTL3/BMPER/FOXD1/INHBA/CAV2/GREM1/LOX/MYOCD/DACT1/SKOR1/FBN1/TGFB3/TNFAIP6/EMILIN1/INHA/DKK1/CHRDL1/HTRA3/THBS1/TBX20/PMEPA1/SFRP2/RGMA/CHST11/TGFB1I1/CILP/DLX1/CHRD/LEFTY2/SULF1/TGFB2/CCN1/LTBP1/LRP1/VASN/ZEB1/IL17RD/ZEB2/MSX1/LTBP4/RBPMS2/DKK3/HTRA1/SFRP4/FSTL1/TGFBR3L/TGFB1/CCN3/LATS2/GATA6/DAB2/FBN2/NOTCH2/SPRED3/WNT5A/CDKN2B/TGFBR2…
GOBP_DNA_PACKAGING	GOBP_DNA_PACKAGING	209	-0.551327	-2.10868	3.94826e-10	1.61342e-08	9.31291e-09	2036	tags=15%, list=9%, signal=14%	H2BC18/H2BC8/H4-16/H2BW1/H3C8/ATF7IP2/L3MBTL1/H2BC9/H2BC7/H2BC17/ERN2/H3C12/H3C13/H3C3/H4C5/H3C1/H2BC13/H2BC14/H1-3/H4C13/H4C4/H3C2/H3C11/H1-4/H3C7/H4C1/H1-5/H4C3/H2BC10/H4C2/H4C6/H2BC3
GOCC_CELL_LEADING_EDGE	GOCC_CELL_LEADING_EDGE	384	0.455833	1.96701	4.00088e-10	1.62195e-08	9.36214e-09	6177	tags=48%, list=27%, signal=36%	BMX/ACTC1/SHISA9/STMN2/CSPG4/ARHGEF4/MEFV/FAP/ACTG2/S100B/PSD/PDLIM4/CD44/ITGA5/MYLK/PDPN/DDN/LAMP5/ACTN1/PALLD/DPYSL3/ACTA2/ITGB3/FERMT2/MYADM/CDK6/FSCN1/TPM1/DPP4/AMPH/ADORA1/UNC5C/PARVB/VIM/CDH2/SORBS2/CNTNAP2/PDLIM7/KCNC4/SGCE/AIF1/ANTXR1/MYO5A/CORO1C/SLC9A3R1/GSN/APC2/SHTN1/STX2/LAYN/JCAD/FRMD4B/ARHGAP31/THY1/BAIAP2/AJUBA/EGFR/CYTH3/APBB1/MYO10/PHLDB2/HPCA/WASF1/CCDC88A/KLHL41/ITGB1/DST/GPER…
GOCC_ENDOCYTIC_VESICLE_MEMBRANE	GOCC_ENDOCYTIC_VESICLE_MEMBRANE	172	0.5639	2.21626	4.05342e-10	1.6303e-08	9.41038e-09	6139	tags=58%, list=27%, signal=42%	SLC18A3/EPGN/EREG/ATP6V0D2/CHRM2/CAV1/ROR2/RAB38/AREG/TLR6/RAB31/CAMK2B/IL7R/WNT3A/COLEC12/RAB7B/RAB23/ANXA3/WNT7A/ATP6V0A4/CAMK2A/CD163/LDLR/TYRP1/MSR1/CD207/EGF/FCGR1A/LRP1/HBEGF/TLR2/TLR1/APOE/LAMP2/CD4/HLA-DQB1/EGFR/ADRB2/CYBB/WNT5A/WNT6/GPR161/HLA-DQB2/IGF2R/NOS3/MARCO/HLA-G/RAB39A/SYT1/SGIP1/HLA-DPB1/HLA-DPA1/RAB32/LYN/HLA-DQA1/HLA-DRA/PIP4P2/WLS/STAB1/DMBT1/TAP1/HLA-H/SLC11A1/WNT4/RAB9B/TA…
GOCC_MEMBRANE_MICRODOMAIN	GOCC_MEMBRANE_MICRODOMAIN	287	0.494285	2.05611	4.08611e-10	1.63061e-08	9.41217e-09	4359	tags=43%, list=19%, signal=35%	NTSR1/ATP1A2/ABCG2/GP6/ADRA1B/CAV1/MLC1/MALL/P2RX1/CD1A/PTGIS/ADD2/SLC2A4/SORBS1/CAV2/FAIM2/PDPN/CDH13/CLIP3/PRNP/RTN4RL2/CD14/CAVIN1/TLR6/SGCA/AKAP6/EHD2/S100A10/TREM2/MYADM/GPM6B/CAVIN3/OLR1/ANXA2/SULF1/DPP4/MS4A4A/CDH2/LRP8/HPSE/CNR1/ATP2B4/F2R/CAPN2/AHNAK/LRRK2/TFPI/ATP1A1/DMD/CORO1C/TLR2/SLC9A3R1/KCNMA1/TLR1/STOM/MAL/HCK/SELPLG/CAVIN2/THY1/NFAM1/NPC1/GPC1/LAMP2/CD4/ADTRP/DLL1/FAS/EGFR/TEK/BA…
GOBP_CELLULAR_COMPONENT_DISASSEMBLY	GOBP_CELLULAR_COMPONENT_DISASSEMBLY	434	0.442477	1.93543	4.22972e-10	1.67484e-08	9.66743e-09	6238	tags=40%, list=28%, signal=30%	KLK5/KLK7/KIF19/SH3GL3/DNASE1L3/MMP9/MMP3/MMP13/CTSV/STMN2/FAP/MMP10/NAV3/SNAI2/CTSG/ADD2/TRIM58/CMA1/ADAMTS15/PDPN/LMOD1/DDR2/TPSAB1/DNAJC6/SPTBN4/TGFB3/TMOD1/DKK1/MAP1LC3C/CFL2/MAP1B/TREM2/CTSK/C1QC/IL6/C1QB/MYC/FSCN1/NFE2/MELTF/DPP4/ADAMTS4/NES/HIF1A/CX3CL1/DYRK3/C1QA/LRP1/EIF5A2/MMP14/MMP11/HSPA2/NEK6/GSN/STMN3/APC2/MAP1A/FOXL2/SVIL/MMP2/PADI2/LAMP2/TGFB1/ATG9A/F2RL1/LIX1L/ADRB2/SPTBN2/TRIM54…
GOBP_REGULATION_OF_ION_TRANSMEMBRANE_TRANSPORT	GOBP_REGULATION_OF_ION_TRANSMEMBRANE_TRANSPORT	354	0.465374	1.98644	4.3017e-10	1.69024e-08	9.75632e-09	4206	tags=38%, list=19%, signal=31%	KCNH6/RELN/NTSR1/NPSR1/LRRC38/ATP1A2/MMP9/CRHBP/BPIFA1/STAC2/CACNG6/SHISA9/KCNH2/CLCNKB/CAV1/CACNA2D1/PCSK9/P2RX1/CASQ2/FXYD6/FLNA/PLN/CEMIP/RRAD/CACNA2D4/FHL1/PRNP/KCNMB1/JPH2/KCNIP3/KCNK13/RYR2/G6PD/CCR2/EDNRA/KCNQ5/AKAP6/PDE4B/RGS2/CHRM3/TREM2/RGS4/GEM/CACNA1C/SCN4B/KCNE4/CLIC4/P2RY6/SLC6A9/RASGRF1/STAC/SCN1B/CX3CL1/KCNC4/KCND3/KCNJ12/HRC/ATP2B4/AGT/BDKRB1/F2R/REM1/AHNAK/APLNR/CXCL9/DMD/CACNA2…
GOBP_REGULATION_OF_WNT_SIGNALING_PATHWAY	GOBP_REGULATION_OF_WNT_SIGNALING_PATHWAY	310	0.48936	2.06304	4.44454e-10	1.7199e-08	9.92755e-09	4723	tags=40%, list=21%, signal=32%	SOSTDC1/APCDD1L/FOLR1/ISL1/NOG/SCEL/NOTUM/SHISA3/RSPO2/IGFBP6/FZD9/CAV1/SFRP1/DRAXIN/SOST/SOX7/SNAI2/ROR2/SULF2/MIR145/GREM1/SOX10/DACT1/CDH3/NRARP/CTHRC1/DIXDC1/DKK1/MESP1/WNT3A/NXN/ADGRA2/NKX2-5/NKD1/PRICKLE1/SFRP2/DACT3/RBMS3/SOX9/SULF1/COL1A1/WNT11/WWTR1/CDH2/EGR1/DKK2/EGF/LRP1/LRRK2/CMAHP/TMEM131L/ZEB2/YAP1/DKK3/TLR2/SLC9A3R1/SFRP4/APC2/CDK14/APOE/TGFB1/CCNYL1/TSKU/CCN4/EGFR/IGFBP1/LATS2/TPB…
GOCC_NEURON_TO_NEURON_SYNAPSE	GOCC_NEURON_TO_NEURON_SYNAPSE	283	0.49286	2.04699	4.42971e-10	1.7199e-08	9.92755e-09	5219	tags=37%, list=23%, signal=29%	NTSR1/SH3GL3/SHISA9/GAP43/SH2D5/ADD2/LRFN5/P2RY1/PSD/SLC30A3/NEURL1/ADGRB1/SYNDIG1/PRNP/DNAJC6/CRYAB/NGFR/GRIK5/DGKI/SPOCK1/CALB1/PDE4B/SYT12/LRRC4/SORCS2/MAP1B/SYN1/CACNA1C/ADORA1/SLC6A9/HOMER2/CAMK2A/LRRC4B/SYT11/CDH2/LRP8/KCND3/GRM3/GRID1/DCLK1/ATP1A1/SAMD14/FABP5/NCS1/SYNPO/CAP2/BAIAP2/ZDHHC15/CLSTN1/BACE1/IGSF9B/PJA2/KCND2/ADRA2A/PTPRD/GPER1/CDK5R1/PLPPR4/GPHN/MAPK8IP2/SLC16A3/PCLO/SYT1/FYN/…
GOBP_REGULATION_OF_MEMBRANE_POTENTIAL	GOBP_REGULATION_OF_MEMBRANE_POTENTIAL	293	0.491677	2.04476	4.75911e-10	1.82778e-08	1.05503e-08	5188	tags=44%, list=23%, signal=34%	KCNH6/NPAS4/RELN/NTSR1/CHRNA9/SEZ6/ATP1A2/KCNH2/DSP/DSC2/FZD9/CAV1/GABRP/CACNA2D1/P2RX1/CASQ2/FLNA/PLN/FHL1/CHRNA1/KCNK2/KCNK13/RYR2/GRIK5/AKAP6/KCNK3/STX1B/TREM2/SLC39A8/RGS4/CACNA1C/SCN4B/POPDC3/KCNE4/DCN/MYC/WNT7A/ADORA1/SCN1B/CNR1/KCND3/GCLM/RIMS2/POPDC2/GRID1/SOD2/HCN2/LRRK2/ATP1A1/DMD/P2RX7/KCNMA1/FGF12/MLLT11/TBX5/BAIAP2/CACNA1H/KCNH3/ADRB2/GABRB3/KCND2/ATP1B3/EDN1/KCNK7/KCNJ8/GJA5/PID1/GP…
GOBP_POSITIVE_REGULATION_OF_ERK1_AND_ERK2_CASCADE	GOBP_POSITIVE_REGULATION_OF_ERK1_AND_ERK2_CASCADE	186	0.552523	2.17512	4.82337e-10	1.83864e-08	1.06129e-08	3161	tags=39%, list=14%, signal=34%	NPSR1/FGF8/S100A7/FGF4/CHI3L1/NECAB2/CCL24/CCL20/NOD2/ROR2/BMPER/HAND2/NRG1/P2RY1/FGF20/CD44/CCL13/GAS6/CCL26/FGF1/ACKR3/PDGFC/ROR1/TNFAIP8L3/ACTA2/FERMT2/TREM2/CAVIN3/CCL21/CCN2/P2RY6/PDGFRB/CX3CL1/CSF1R/NRP1/PDGFRA/F2R/GPR183/GLIPR2/PRXL2C/ADCYAP1/AKAP12/PLA2G5/APOE/TNFSF11/CD4/TGFB1/DENND2B/HTR2B/CCL3L3/HAVCR2/EGFR/TEK/F2RL1/C5AR1/TPBG/NOTCH2/ICAM1/FGF10/MFHAS1/GPER1/NPNT/NPY/APP/MARCO/JUN/PTP…
GOBP_MONONUCLEAR_CELL_DIFFERENTIATION	GOBP_MONONUCLEAR_CELL_DIFFERENTIATION	387	0.450196	1.94	4.97876e-10	1.88381e-08	1.08737e-08	5384	tags=44%, list=24%, signal=34%	AIRE/PCK1/DCSTAMP/ITM2A/SPINK5/GPR68/GLI2/FZD9/SFRP1/ANXA1/INHBA/IL11/CSF2/GAS6/CAMK4/LGALS1/NRARP/CCR2/INHA/IL7R/TREM2/AXL/CDK6/TNFSF4/HDAC9/IL6/LRRC8A/TNFSF9/EGR3/MYC/ITGB8/ADGRG3/IL1B/CSF1R/FCER1G/EGR1/FGL2/PRDM1/GPR183/DUSP10/NFIL3/CLCF1/MMP14/ZEB1/SLAMF8/TMEM131L/IL10/ZBTB16/IL18/CD86/IFI16/SPI1/PIK3CD/MAFB/RUNX3/NFAM1/CD4/DLL1/LOXL3/LY6D/RUNX2/F2RL1/CTSL/TMEM176B/CSF1/NCKAP1L/LILRB2/CD28/NO…
GOMF_INTEGRIN_BINDING	GOMF_INTEGRIN_BINDING	148	0.590848	2.25194	5.02291e-10	1.88655e-08	1.08894e-08	3240	tags=47%, list=14%, signal=41%	IBSP/LGALS12/SPP1/TGFBI/LAMA3/THBS4/FAP/ADAM23/NRG1/FN1/ITGA11/ITGA5/ITGA2/PTPRZ1/JAM3/FGF1/FBN1/ITGBL1/COL5A1/ACTN1/EMILIN1/THBS1/ITGB3/ITGA7/FERMT2/COL16A1/SFRP2/COL3A1/ITGA6/ITGB8/CCN2/IL1B/CX3CL1/CCN1/EDIL3/COMP/MMP14/LTBP4/ICAM5/ADAMTS8/THY1/ECM2/ITGB5/CXCL12/CCN4/CCN3/FBLN5/ITGA1/MFGE8/LAMB2/CCN5/JAM2/ITGB1/DST/ICAM1/ITGAV/NPNT/FERMT3/ITGA10/ITGB2/ITGA4/TLN1/ACTN2/VCAM1/FERMT1/LCP1/ADAM9/LY…
GOMF_G_PROTEIN_COUPLED_RECEPTOR_ACTIVITY	GOMF_G_PROTEIN_COUPLED_RECEPTOR_ACTIVITY	265	0.498791	2.04706	5.3568e-10	1.99727e-08	1.15285e-08	4040	tags=46%, list=18%, signal=38%	NTSR1/NPSR1/GPR83/NPBWR1/ADRA1B/CHRM4/CHRM2/GPR68/FZD9/SUCNR1/GPR37/ADRB3/MCHR1/ELOVL4/PTGFR/SPHK1/TAS1R3/P2RY1/ADGRB3/ADGRB1/SSTR1/RAMP1/GPR176/CELSR1/ACKR3/CCR2/EDNRA/CXCR1/GPR156/ADGRA2/SORCS2/C3AR1/GPR84/CHRM3/FPR1/NPR3/GLP2R/TACR2/CELSR2/CMKLR1/NMUR1/ADORA2B/GPR34/ADGRG7/ADORA1/PTGER3/ADGRG3/P2RY6/MRGPRF/PDGFRB/CCR8/GPR153/CNR1/GRM3/HTR1D/BDKRB1/TBXA2R/F2R/HTR7/GPR183/PTGER2/APLNR/P2RY13/BDK…
GOBP_EPITHELIAL_TUBE_MORPHOGENESIS	GOBP_EPITHELIAL_TUBE_MORPHOGENESIS	302	0.480606	2.02157	5.53555e-10	2.04895e-08	1.18269e-08	3932	tags=35%, list=17%, signal=29%	SOSTDC1/FGF8/FOLR1/EYA1/TCAP/NOG/SOX11/GLI2/RSPO2/HAND1/SFRP1/FOXD1/HAND2/SLIT2/HOXD11/LBX1/GREM1/AREG/FOXC2/ADAMTS12/CELSR1/FGF1/NRARP/RYR2/CTHRC1/EDNRA/MESP1/WNT3A/TBX20/NKX2-5/FMN1/PRICKLE1/DCHS1/SFRP2/RGMA/IRX2/CLIC4/MYC/SOX9/WNT11/TGFB2/HIF1A/CSF1R/IRX3/NRP1/EGF/AGT/EXT1/MMP14/LHX1/APLNR/YAP1/ESR1/TWIST1/PIK3CD/NTN1/MET/STARD13/TGFB1/DLL1/CSF1/EDN1/NOTCH2/WNT5A/TGFBR2/WNT6/FGF10/ACVR1/FZD6/V…
GOBP_PROTEIN_DNA_COMPLEX_ASSEMBLY	GOBP_PROTEIN_DNA_COMPLEX_ASSEMBLY	173	-0.583706	-2.17863	5.73442e-10	2.09785e-08	1.21091e-08	2359	tags=18%, list=10%, signal=17%	TAF7L/H2BC6/H2BC18/H2BC8/H4-16/H2BW1/H3C8/HNF1B/H2BC9/H2BC7/H2BC17/H3C12/H3C13/H3C3/H4C5/H3C1/H2BC13/H2BC14/H1-3/H4C13/H4C4/H3C2/H3C11/H1-4/H3C7/H4C1/H1-5/H4C3/H2BC10/H4C2/H4C6/H2BC3
GOBP_REGULATION_OF_BODY_FLUID_LEVELS	GOBP_REGULATION_OF_BODY_FLUID_LEVELS	329	0.469498	1.99335	5.78705e-10	2.09785e-08	1.21091e-08	4760	tags=43%, list=21%, signal=35%	KRT1/PRL/FLG/VIP/BPIFA1/SERPINB2/SLC7A11/KRT16/GP6/ABCA12/CAV1/PF4V1/FAP/P2RX1/ALOX12B/CTSG/FN1/P2RY1/THBD/FLNA/GAS6/ITGA2/CDO1/PDPN/NEURL1/F3/TMPRSS11F/SFN/ALOXE3/DGKI/ACTN1/SERPINE2/WNT3A/THBS1/ITGB3/CHRM3/NPR3/AXL/COL3A1/MYL9/CELSR2/IL6/PLAU/STXBP1/NFE2/ADORA1/ANXA5/HEG1/XDH/SERPINA1/HIF1A/HPSE/FCER1G/COMP/PAM/PDGFRA/CSRP1/EXT1/TBXA2R/FOXA2/F2R/SAA1/TFPI/APLNR/NPPB/MPIG6B/PLAUR/C4BPB/PRKG1/APO…
GOMF_AMIDE_BINDING	GOMF_AMIDE_BINDING	332	0.467625	1.98438	5.79086e-10	2.09785e-08	1.21091e-08	4347	tags=38%, list=19%, signal=31%	LVRN/FOLR3/FOLR1/CRHBP/ANPEP/BCHE/ITM2A/NPBWR1/NOD2/GPR37/P2RX1/CD1A/MCHR1/FBXO2/INHBA/CMA1/CEMIP/ITGA2/SSTR1/CLIP3/PRNP/RAMP1/FOLR2/CD14/TLR6/CRYAB/RYR2/CD209/NGFR/CD1E/NPR3/TREM2/GLP2R/KPNA7/FKBP5/EPDR1/CMKLR1/NMUR1/LDLRAD3/HSPG2/TGFB2/CD1B/LDLR/C1QA/LRP8/MSR1/LRP1/BDKRB1/SLC7A5/PCSK5/TLR2/TLR1/FTCDNL1/FKBP10/TRBV7-9/APOE/TRAV12-2/TMEM158/SLC40A1/HLA-DQB1/EPHB2/SRD5A1/GHR/ADRB2/APBB1/CLSTN1/BAC…
GOBP_REGULATION_OF_MUSCLE_SYSTEM_PROCESS	GOBP_REGULATION_OF_MUSCLE_SYSTEM_PROCESS	195	0.547019	2.17347	7.17218e-10	2.57996e-08	1.4892e-08	4081	tags=47%, list=18%, signal=39%	MYBPH/ATP1A2/CHGA/ADRA1B/DSP/CALCA/CHRM2/DSC2/CAV1/P2RX1/CASQ2/CNN1/HAND2/SPHK1/MIR145/GATA5/PLN/ITGA2/STC1/MYOCD/RYR2/G6PD/SGCA/AKAP6/CAMK2B/PDE4B/RGS2/NKX2-5/CHRM3/RGS4/TACR2/CACNA1C/MYL9/ADORA2B/TPM1/FBXO32/ADORA1/ANXA6/CCN2/HRC/ATP2B4/AGT/TBXA2R/F2R/AIF1/ATP1A1/DMD/LMCD1/NR4A3/KCNMA1/PRKG1/NMU/PPP1R12B/ADRB2/NR4A1/GUCY1A1/TNNT1/EDN1/MYL3/ADRA2A/GJA5/CALCRL/GPER1/TMEM38B/NPNT/BIN1/HDAC4/NOS3/I…
GOBP_LEUKOCYTE_CELL_CELL_ADHESION	GOBP_LEUKOCYTE_CELL_CELL_ADHESION	340	0.473522	2.01196	7.44344e-10	2.65882e-08	1.53471e-08	5646	tags=50%, list=25%, signal=38%	LGALS7B/PCK1/IL20RB/SCGB1A1/GLI2/CAV1/NOD2/ANXA1/CD70/CTSG/ADD2/CD44/ITGA5/MSN/SIRPA/PRNP/S100A8/LGALS1/NRARP/CD209/CCR2/IL7R/SLC39A8/TNFSF4/CCL21/IL6/OLR1/TNFSF9/EGR3/GCNT1/S100A9/DPP4/NT5E/IL1B/VSIG4/MIR31/FGL2/EXT1/DUSP10/AIF1/TMEM131L/CERCAM/IL10/ZBTB16/IL18/CD86/NR4A3/IL27RA/PDCD1LG2/RUNX3/SELPLG/THY1/TNFSF11/CD4/ADTRP/CXCL12/HLA-DQB1/KLF4/HAVCR2/LOXL3/TNFAIP8L2/NCKAP1L/LILRB2/ICOS/CD28/LAPT…
GOBP_REGULATION_OF_NEUROGENESIS	GOBP_REGULATION_OF_NEUROGENESIS	310	0.486103	2.04931	7.66508e-10	2.71898e-08	1.56944e-08	4104	tags=35%, list=18%, signal=29%	FEZF2/ATOH1/RELN/SPP1/ISLR2/NOG/SOX11/DRAXIN/ZNF365/ASCL1/HES2/SEMA6D/NGF/FN1/SLIT2/SEMA3A/MAP2/SOX10/DLL3/NEURL1/HES6/SEMA5B/PTPRZ1/SERPINE2/CAMK2B/DIXDC1/WNT3A/TRPV2/MAP1B/BDNF/TREM2/DLX2/IL6/DLX1/EGR2/MYC/L1CAM/WNT7A/IL1B/HIF1A/CX3CL1/LDLR/ITPKA/LRP8/NRP1/DUSP10/CLCF1/YAP1/TLR2/SHTN1/NTN1/THY1/TGM2/BAIAP2/TGFB1/DLL1/PLXNC1/CXCL12/ROBO1/EPHB2/WNT5A/CDKN2B/PTPRD/SEMA3D/VEGFC/GPER1/CDK5R1/HEYL/IL…
GOBP_PATTERN_SPECIFICATION_PROCESS	GOBP_PATTERN_SPECIFICATION_PROCESS	380	0.453918	1.95721	8.13724e-10	2.86655e-08	1.65462e-08	4052	tags=33%, list=18%, signal=27%	LHX3/FEZF2/RELN/SOSTDC1/FGF8/FOLR1/ISL1/EYA1/TCAP/NOG/GLI2/BMPR1B/HAND1/SFRP1/ASCL1/HES2/ROR2/FOXD1/HAND2/GATA5/HOXD11/NRP2/LBX1/SEMA3A/GREM1/DLL3/HES6/FOXC2/STC1/HOXD13/FGF1/ALDH1A2/NRARP/DKK1/MESP1/WNT3A/TBX20/NKX2-5/DCHS1/DLX2/SFRP2/EN1/CELSR2/IRX2/DLX1/CHRD/EGR2/WNT7A/WNT11/MEOX1/HIF1A/C1QA/HOXD10/IRX3/NRP1/EXT1/FOXA2/ZEB1/LHX1/APLNR/PCSK5/ZBTB16/MSX1/SNAI1/APC2/MAFB/SATB2/TDRD10/TBX5/DLL1/RO…
GOBP_REGULATION_OF_CYTOSKELETON_ORGANIZATION	GOBP_REGULATION_OF_CYTOSKELETON_ORGANIZATION	484	0.423078	1.87311	8.22305e-10	2.87694e-08	1.66062e-08	6130	tags=42%, list=27%, signal=31%	KANK4/CCL24/STMN2/SFRP1/NAV3/SYNPO2/RHOD/ADD2/SLIT2/KIRREL1/FLNA/MAP2/CSF3/CLIP3/LMOD1/TPPP/JAM3/S100A8/CELSR1/CCL26/SPTBN4/TGFB3/TMOD1/DIXDC1/WNT3A/S100A10/FMN1/CFL2/MAP1B/FERMT2/MYADM/RGS4/GPM6B/CCL21/CLIC4/FSCN1/TRIM36/S100A9/TPM1/WNT11/CCN2/PDGFRB/ELN/NES/CX3CL1/CSF1R/PAM/NRP1/PDGFRA/LRP1/CAPN2/NEXN/P2RX7/GSN/STMN3/APC2/MAP1A/BICD2/SYNPO/HCK/SVIL/CDC42EP1/C15orf62/MET/BAIAP2/RND3/CXCL12/IQCJ-…
GOBP_REGULATION_OF_CANONICAL_WNT_SIGNALING_PATHWAY	GOBP_REGULATION_OF_CANONICAL_WNT_SIGNALING_PATHWAY	239	0.510222	2.07902	8.5279e-10	2.9633e-08	1.71046e-08	3794	tags=35%, list=17%, signal=30%	SOSTDC1/FOLR1/ISL1/NOG/SCEL/NOTUM/SHISA3/RSPO2/IGFBP6/FZD9/CAV1/SFRP1/DRAXIN/SOST/SOX7/SNAI2/ROR2/MIR145/GREM1/SOX10/DACT1/CDH3/NRARP/CTHRC1/DKK1/MESP1/WNT3A/ADGRA2/NKX2-5/NKD1/PRICKLE1/SFRP2/DACT3/RBMS3/SOX9/COL1A1/WNT11/WWTR1/CDH2/EGR1/DKK2/EGF/LRRK2/TMEM131L/ZEB2/YAP1/DKK3/SLC9A3R1/SFRP4/APC2/CDK14/APOE/TGFB1/CCNYL1/EGFR/IGFBP1/LATS2/TPBG/DAB2/WNT5A/FGF10/PLEKHA4/FZD6/RECK/SFRP5/PTK7/CSNK1A1/G…
GOBP_POSITIVE_REGULATION_OF_CELL_DEVELOPMENT	GOBP_POSITIVE_REGULATION_OF_CELL_DEVELOPMENT	258	0.503057	2.06307	8.59582e-10	2.96672e-08	1.71244e-08	5327	tags=43%, list=24%, signal=34%	RELN/BNC1/ISLR2/SOX11/GPR68/ZNF365/ASCL1/NGF/FN1/SLIT2/FLNA/SOX10/NEURL1/PTPRZ1/SERPINE2/SLC9B2/CAMK2B/OLFM4/DIXDC1/WNT3A/TRPV2/S100A10/MAP1B/BDNF/FERMT2/MYADM/IL6/EGR2/MYC/L1CAM/IL1B/HIF1A/CX3CL1/ITPKA/LRP8/TYROBP/NRP1/CLCF1/TLR2/PDE3A/LIMS2/SHTN1/NTN1/TNFSF11/TGM2/BAIAP2/TGFB1/PLXNC1/CXCL12/ROBO1/EPHB2/DAB2/NIBAN2/PTPRD/VEGFC/GPER1/CSPG5/IL34/LIF/ADIPOQ/BIN1/RASSF10/GLI3/MME/MACF1/CASS4/NOTCH1/…
GOBP_NEGATIVE_REGULATION_OF_TRANSPORT	GOBP_NEGATIVE_REGULATION_OF_TRANSPORT	369	0.446651	1.91261	9.73265e-10	3.33654e-08	1.9259e-08	5029	tags=39%, list=22%, signal=31%	TRH/NTSR1/NPSR1/ATP1A2/SH3GL3/MMP9/CHGA/CRHBP/VIP/ENPP1/NECAB2/KCNH2/VSNL1/CAV1/SFRP1/PCSK9/MAOB/CASQ2/ANXA1/STXBP6/NRG1/INHBA/P2RY1/IL11/PLN/RRAD/STC1/SIRPA/CRYAB/CCR2/SERPINE2/INHA/PKDCC/RGS2/STX1B/THBS1/OSM/ITGB3/MAP1B/RGS4/GEM/RAB23/TACR2/GPM6B/KCNE4/ANXA2/MYC/MCTP1/ADORA1/PTGER3/SLC6A9/IL1B/SYT11/CNR1/EGF/F2R/REM1/LRRK2/TLR2/FABP5/SPI1/SLC9A3R1/TWIST1/SFRP4/DYSF/APOE/CD33/CD84/ADTRP/CCN3/EPH…
GOBP_COGNITION	GOBP_COGNITION	235	0.51243	2.09508	1.01817e-09	3.46722e-08	2.00134e-08	4271	tags=36%, list=19%, signal=30%	NPAS4/RELN/NTSR1/ATP1A2/KLK8/CRHBP/VIP/BCHE/SLC7A11/FZD9/SNAP25/SLC2A4/NGF/S100B/ADGRB3/NRXN2/CAMK4/ITGA5/KCNK2/PTPRZ1/PRNP/STRA6/CALB1/DKK1/BDNF/TREM2/TACR2/EN1/EGR2/PLK2/ADORA1/RASGRF1/SYT11/FOSL1/HIF1A/CNTNAP2/LDLR/CNR1/SGK1/AGT/TMPRSS11E/TLR2/MAP1A/RCAN1/APOE/SLC1A4/EPHB2/EGFR/PJA2/CHL1/C5AR1/LILRB2/TPBG/ATXN1/ITGB1/CEBPB/MAPK8IP2/APP/ITPR3/GM2A/MME/HRH1/ADCY3/FYN/HLA-DRA/ASIC1/CX3CR1/SERPINF…
GOBP_NEURON_APOPTOTIC_PROCESS	GOBP_NEURON_APOPTOTIC_PROCESS	205	0.527491	2.10862	1.04379e-09	3.53091e-08	2.0381e-08	5029	tags=43%, list=22%, signal=34%	POU4F3/FGF8/ISL1/FZD9/PCSK9/DRAXIN/CRLF1/ASCL1/PCDHGC3/NGF/FGF20/FAIM2/CNTFR/PTPRZ1/PRNP/TGFB3/G6PD/NGFR/GRIK5/BDNF/TREM2/AXL/EN1/DLX1/STXBP1/PPARGC1A/TGFB2/NES/HIF1A/CX3CL1/GCLM/VSTM2L/SOD2/TYROBP/NRP1/F2R/CLCF1/IL10/IL27RA/TFAP2A/APOE/FAS/BACE1/ITGA1/CHL1/ADARB1/CEBPB/CDK5R1/APP/DIO3/JUN/SIX1/HIPK2/TP63/FADD/ANGPT1/NR4A2/CX3CR1/SNCA/GBE1/FOXO3/SNX6/EPHA7/UNC5B/BOK/NQO1/MEF2C/PINK1/HSPA5/LANCL1/…
GOBP_MYELOID_LEUKOCYTE_ACTIVATION	GOBP_MYELOID_LEUKOCYTE_ACTIVATION	205	0.526678	2.10536	1.09688e-09	3.68608e-08	2.12767e-08	4073	tags=45%, list=18%, signal=37%	DNASE1L3/CHGA/CXCL6/DCSTAMP/SUCNR1/ANXA1/CTSG/LRFN5/SPHK1/MIR145/FN1/CSF2/CAMK4/TAFA3/TLR6/CCR2/THBS1/TREM2/ANXA3/IL6/ADORA2B/STXBP1/ITGB8/CTSC/SYT11/CX3CL1/LDLR/C1QA/CNR1/VSIG4/TSLP/CXCL8/FCER1G/TYROBP/NDRG1/AIF1/LRRK2/IL10/IL18/TLR2/NR4A3/SPI1/TLR1/PIK3CD/DYSF/CD33/CD84/HAVCR2/F2RL1/CD93/CSF1/PJA2/C5AR1/CST7/NOTCH2/WNT5A/TGFBR2/CD300A/MFHAS1/FOXF1/BATF3/NR1D1/ITGB2/NPY/APP/CD300LF/RORA/JUN/DOCK…
GOBP_LEUKOCYTE_CHEMOTAXIS	GOBP_LEUKOCYTE_CHEMOTAXIS	206	0.537882	2.15179	1.19693e-09	3.99603e-08	2.30657e-08	5396	tags=57%, list=24%, signal=44%	S100A7/CHGA/CXCL6/CCL24/CXCL5/CALCA/THBS4/PPBP/PF4V1/CCL20/NOD2/TREM1/ANXA1/CTSG/SLIT2/GREM1/CCL13/GAS6/JAM3/FOLR2/S100A8/CCL26/CCR2/TNFAIP6/CXCR1/CYP7B1/CXCL1/PDE4B/THBS1/C3AR1/CCL21/IL6/CMKLR1/S100A9/DPP4/TGFB2/IL1B/CD300H/CX3CL1/CSF1R/CXCL8/FCER1G/SCG2/GPR183/SAA1/AIF1/SLAMF8/CXCL9/IL10/CH25H/SPI1/PIK3CD/S100A14/PADI2/TNFSF11/CXCL12/CCN3/CCL3L3/F2RL1/CSF1/ITGA1/NCKAP1L/MPP1/C5AR1/EDN1/WNT5A/VE…
GOBP_REGULATION_OF_SYNAPSE_STRUCTURE_OR_ACTIVITY	GOBP_REGULATION_OF_SYNAPSE_STRUCTURE_OR_ACTIVITY	171	0.558823	2.19815	1.22138e-09	4.05118e-08	2.33841e-08	5014	tags=50%, list=22%, signal=39%	RELN/KLK8/LINGO2/SLC7A11/MDGA1/FLRT2/LRFN5/ADGRB3/NRP2/GPC6/NEURL1/ADGRB1/SYNDIG1/NEGR1/PRNP/IL1RAP/CAMK2B/SLC17A7/DKK1/STX1B/WNT3A/BDNF/TREM2/ARHGAP22/SLITRK4/EPHB3/WNT7A/LRRC4B/CDH2/ITPKA/LRP8/THBS2/TUBA1A/LRRK2/IL10/TLR2/VSTM5/NTN1/APOE/LRRN3/BAIAP2/EPHB2/SRGN/CDH8/ZDHHC15/CLSTN1/LILRB2/TPBG/WNT5A/PTPRD/CDK5R1/NTNG2/APP/IL10RA/ST8SIA2/SIX1/FZD1/FYN/ROBO2/PDLIM5/ABI3/EFNA5/SNCA/DCTN1/HSPA8/EPHA…
GOBP_CARTILAGE_DEVELOPMENT	GOBP_CARTILAGE_DEVELOPMENT	178	0.548309	2.1526	1.25609e-09	4.13943e-08	2.38935e-08	3926	tags=52%, list=17%, signal=44%	FGF4/BARX2/TGFBI/PTHLH/CHI3L1/MMP13/NOG/BMPR1B/RSPO2/HAND1/CYTL1/CHRDL2/SNAI2/ROR2/ECM1/SULF2/HAND2/HYAL1/GREM1/CD44/ADAMTS12/STC1/PITX1/EVC/HMGA2/PKDCC/BGN/CTSK/DLX2/MAF/SFRP2/COL3A1/CHST11/BMP1/ITGB8/SOX9/LOXL2/SULF1/COL1A1/WNT7A/WNT11/MBOAT2/ANXA6/CCN2/WNT9A/SLC39A14/COL11A1/HIF1A/OSR2/CCN1/COMP/TRPS1/EXT1/PRRX1/ZEB1/ZBTB16/MSX1/SNAI1/RUNX3/SATB2/MGP/TIMP1/TGFB1/RFLNB/TSKU/CCN4/CCN3/EFEMP1/RUN…
GOBP_NEGATIVE_REGULATION_OF_IMMUNE_SYSTEM_PROCESS	GOBP_NEGATIVE_REGULATION_OF_IMMUNE_SYSTEM_PROCESS	364	0.457582	1.956	1.29988e-09	4.25627e-08	2.45679e-08	4775	tags=43%, list=21%, signal=34%	LGALS7B/IL20RB/SCGB1A1/SOX11/SPINK5/GPR68/SFRP1/SERPINB4/NOD2/FSTL3/ANXA1/CTSG/LRFN5/INHBA/SLIT2/GREM1/PRNP/TAFA3/FBN1/TGFB3/NRARP/CCR2/TNFAIP6/EMILIN1/INHA/IL7R/THBS1/TREM2/AXL/CDK6/COL3A1/C1QC/TNFSF4/CCL21/MYC/A2M/PLK2/SOX9/DPP4/ADORA1/TGFB2/SYT11/CX3CL1/LDLR/CNR1/VSIG4/TYROBP/FGL2/DUSP10/SLAMF8/TMEM131L/IL10/CD86/IFI16/SPI1/C4BPB/IL27RA/PDCD1LG2/MAFB/RUNX3/HCK/THY1/PADI2/LRRC17/CD84/ADTRP/TGFB…
GOCC_SPLICEOSOMAL_TRI_SNRNP_COMPLEX	GOCC_SPLICEOSOMAL_TRI_SNRNP_COMPLEX	39	-0.808484	-2.40615	1.36675e-09	4.44672e-08	2.56672e-08	477	tags=15%, list=2%, signal=15%	RNU5F-1/RNU5D-1/RNU4-2/RNU4-1/RNU5A-1/RNU5B-1
GOBP_REGULATION_OF_CATION_TRANSMEMBRANE_TRANSPORT	GOBP_REGULATION_OF_CATION_TRANSMEMBRANE_TRANSPORT	274	0.488339	2.01114	1.37742e-09	4.45309e-08	2.5704e-08	4206	tags=38%, list=19%, signal=31%	RELN/NTSR1/NPSR1/LRRC38/ATP1A2/MMP9/CRHBP/BPIFA1/STAC2/CACNG6/SHISA9/KCNH2/CAV1/CACNA2D1/PCSK9/P2RX1/CASQ2/FXYD6/FLNA/PLN/CEMIP/RRAD/FHL1/PRNP/KCNMB1/JPH2/KCNIP3/RYR2/G6PD/CCR2/EDNRA/AKAP6/PDE4B/RGS2/TREM2/RGS4/GEM/CACNA1C/SCN4B/KCNE4/P2RY6/SLC6A9/RASGRF1/STAC/SCN1B/CX3CL1/HRC/ATP2B4/AGT/BDKRB1/F2R/REM1/AHNAK/APLNR/CXCL9/DMD/HSPA2/FXYD4/SLC9A3R1/TWIST1/FGF12/STOM/THY1/PLP1/EPHB2/ADRB2/ATP1B3/EDN1…
GOBP_REGULATION_OF_T_CELL_ACTIVATION	GOBP_REGULATION_OF_T_CELL_ACTIVATION	309	0.479836	2.02415	1.45217e-09	4.6652e-08	2.69283e-08	5490	tags=46%, list=24%, signal=36%	LGALS7B/PCK1/LMO1/IL20RB/CLC/SCGB1A1/SPINK5/GLI2/CAV1/NOD2/ANXA1/CD70/CTSG/CAMK4/SIRPA/PRNP/LGALS1/NRARP/CD209/CCR2/IL7R/TNFSF4/CCL21/IL6/TNFSF9/EGR3/DPP4/IL1B/VSIG4/FGL2/PRDM1/DUSP10/AIF1/ZEB1/TMEM131L/IL10/ZBTB16/IL18/CD86/IL27RA/PDCD1LG2/RUNX3/THY1/TNFSF11/CD4/HLA-DQB1/HAVCR2/LOXL3/TNFAIP8L2/NCKAP1L/LILRB2/ICOS/CD28/LAPTM5/TGFBR2/IL2RA/LRRC32/CD300A/PRKCQ/FOXP3/TOX/CEBPB/SLC7A1/HLA-DQB2/PIK3R6…
GOBP_GRANULOCYTE_CHEMOTAXIS	GOBP_GRANULOCYTE_CHEMOTAXIS	115	0.623654	2.3112	1.53569e-09	4.87224e-08	2.81234e-08	2762	tags=42%, list=12%, signal=37%	S100A7/CXCL6/CCL24/CXCL5/THBS4/PPBP/PF4V1/CCL20/NOD2/TREM1/ANXA1/SLIT2/CCL13/JAM3/S100A8/CCL26/TNFAIP6/CXCR1/CXCL1/PDE4B/THBS1/C3AR1/CCL21/CMKLR1/S100A9/DPP4/TGFB2/IL1B/CD300H/CX3CL1/CSF1R/CXCL8/FCER1G/SCG2/SAA1/CXCL9/PIK3CD/S100A14/CCL3L3/CSF1/ITGA1/NCKAP1L/MPP1/C5AR1/EDN1/IL34/ITGB2/RARRES2
GOBP_REGULATION_OF_TRANSMEMBRANE_TRANSPORT	GOBP_REGULATION_OF_TRANSMEMBRANE_TRANSPORT	430	0.435936	1.90721	1.52657e-09	4.87224e-08	2.81234e-08	4080	tags=35%, list=18%, signal=29%	KCNH6/RELN/NTSR1/NPSR1/LRRC38/ATP1A2/MMP9/CRHBP/BPIFA1/STAC2/ENPP1/CACNG6/SHISA9/KCNH2/CLCNKB/CAV1/CACNA2D1/PCSK9/P2RX1/CASQ2/SORBS1/FXYD6/FLNA/PLN/CEMIP/RRAD/CACNA2D4/FHL1/CLIP3/PRNP/KCNMB1/JPH2/KCNIP3/KCNK13/RYR2/G6PD/CCR2/EDNRA/KCNQ5/AKAP6/PDE4B/RGS2/THBS1/CHRM3/TREM2/RGS4/GEM/CACNA1C/SCN4B/KCNE4/CLIC4/MYC/P2RY6/SLC6A9/IL1B/RASGRF1/STAC/SCN1B/CX3CL1/KCNC4/KCND3/KCNJ12/HRC/CA2/ATP2B4/AGT/BDKRB1…
GOBP_REGULATION_OF_CELL_JUNCTION_ASSEMBLY	GOBP_REGULATION_OF_CELL_JUNCTION_ASSEMBLY	169	0.560037	2.1875	1.66972e-09	5.23278e-08	3.02045e-08	4782	tags=49%, list=21%, signal=39%	LINGO2/MDGA1/CAV1/SFRP1/FLRT2/SNAI2/LRFN5/ADGRB3/GPC6/GREM1/ADGRB1/SYNDIG1/NEGR1/IL1RAP/DKK1/WNT3A/THBS1/S100A10/FMN1/BDNF/FERMT2/COL16A1/GPM6B/SLITRK4/EPHB3/WNT7A/LRRC4B/IL1B/CNTNAP2/IRX3/NRP1/AGT/THBS2/MMP14/APLNR/CORO1C/TLR2/SNAI1/VSTM5/NTN1/THY1/LRRN3/TBX5/CLDN3/EPHB2/TEK/CLSTN1/PHLDB2/TPBG/WNT5A/MAP4K4/PTPRD/EPHA3/NTNG2/APP/ST8SIA2/SIX1/FZD1/MACF1/ROBO2/PDLIM5/ABI3/VCL/CLDN1/WNT4/EFNA5/SNCA/…
GOBP_TISSUE_MIGRATION	GOBP_TISSUE_MIGRATION	312	0.476789	2.01488	1.66982e-09	5.23278e-08	3.02045e-08	3666	tags=36%, list=16%, signal=31%	KRT2/FGF8/MMP9/LGALS12/FGFBP1/FGF4/ACTC1/KRT16/CYP1B1/FAT2/FAP/ANXA1/BMPER/HYAL1/ACTG2/FGF7/SLIT2/NRP2/SEMA3A/GREM1/ITGA2/ADGRB1/CDH13/FOXC2/STC1/CCBE1/FGF1/SMOC2/S100A2/THBS1/ACTA2/ADGRA2/ITGB3/ANXA3/HDAC9/DCN/EGR3/PLK2/SOX9/LOXL2/DPP4/WNT7A/TGFB2/HIF1A/AKT3/MIR31/ATP2B4/NRP1/EGF/AGT/SCG2/TBXA2R/RHOJ/DUSP10/GLIPR2/HBEGF/ZEB2/CORO1C/SPARC/RIN2/PIK3CD/FSTL1/JCAD/VSTM4/APOE/MET/STARD13/ADTRP/TGFB1/…
GOBP_CELL_FATE_COMMITMENT	GOBP_CELL_FATE_COMMITMENT	208	0.527621	2.11122	1.68228e-09	5.23969e-08	3.02443e-08	4285	tags=46%, list=19%, signal=38%	LHX3/FEZF2/ATOH1/SOSTDC1/FGF8/ISL1/EYA1/GAP43/GLI2/SFRP1/ASCL1/MIAT/ROR2/NRG1/TBX4/GATA5/LBX1/WNT16/PDPN/FOXC2/ZNF521/PITX1/EDNRA/DKK1/MESP1/WNT3A/TBX20/NKX2-5/DLX2/SFRP2/TGFB1I1/IL6/DLX1/SOX9/WNT7A/WNT11/WNT9A/GAS1/HOXD10/JAG1/NRP1/PRDM1/EXT1/FOXA2/PRRX1/SLAMF8/MITF/TEAD4/APC2/SATB2/TBX5/DLL1/KLF4/LOXL3/RUNX2/CTSL/GATA6/POU3F2/EDN1/NOTCH2/WNT5A/ITGB1/WNT6/FGF10/ACVR1/FOXP3/TOX/TLX3/BCL11B/TGFBR1…
GOBP_CHROMATIN_ASSEMBLY_OR_DISASSEMBLY	GOBP_CHROMATIN_ASSEMBLY_OR_DISASSEMBLY	200	-0.552795	-2.09796	1.70889e-09	5.29029e-08	3.05364e-08	2036	tags=16%, list=9%, signal=15%	H2BC6/H2BC18/H2BC8/H4-16/H2BW1/H3C8/ATF7IP2/L3MBTL1/H2BC9/H2BC7/H2BC17/H3C12/H3C13/H3C3/H4C5/H3C1/H2BC13/H2BC14/H1-3/H4C13/H4C4/H3C2/H3C11/H1-4/H3C7/H4C1/H1-5/H4C3/H2BC10/H4C2/H4C6/H2BC3
GOBP_B_CELL_MEDIATED_IMMUNITY	GOBP_B_CELL_MEDIATED_IMMUNITY	189	0.55154	2.17359	1.78105e-09	5.4805e-08	3.16343e-08	4192	tags=42%, list=19%, signal=35%	IGHV1-45/IGHV3-64D/C4B/C4A/NOD2/CD70/IGHV3-72/IGLC7/IGHV3-43/IGHV5-10-1/IGHV3-38/IGHV2-26/IGHV3-35/IGHV3-7/IGHV3-23/TREM2/IGHV3-20/C1QC/TNFSF4/C1QB/FCGR3A/IGHV3-73/IGHV1-3/IGHV3-48/C1QA/C1S/FCER1G/FCGR1A/IGHV3-21/CLCF1/IL10/C1R/CRP/C4BPB/IL27RA/TLR8/IGHV4-39/IGHV1-69/IGHV4-28/IGHV3-15/IGHV5-51/IGHV4-61/IGHV1-18/TGFB1/HLA-DQB1/IGHA2/IGHV3-53/IGHV3-13/CD28/IGHV4-59/IGHV1-69-2/FOXP3/SERPING1/HLA-DQB…
GOBP_TELENCEPHALON_DEVELOPMENT	GOBP_TELENCEPHALON_DEVELOPMENT	214	0.5201	2.09525	1.94317e-09	5.94354e-08	3.43071e-08	5534	tags=47%, list=24%, signal=36%	FEZF2/ATOH1/RELN/FGF8/ATP1A2/SLC7A11/MDGA1/CDK5R2/DRAXIN/ASCL1/NRG1/INHBA/SLIT2/SEMA3A/DIXDC1/WNT3A/DLX2/FOXP2/CDK6/COL3A1/ANXA3/DLX1/EPHB3/CDH2/HIF1A/CNTNAP2/LRP8/CSF1R/ATP2B4/FAT4/EXT1/LRRK2/LHX1/CXCL12/TSKU/ROBO1/EPHB2/SCT/SRD5A1/EGFR/POU3F2/WNT5A/CDK5R1/BCL11B/NPY/LHX6/GLI3/SYNE2/RARB/ALDH1A3/NDE1/PROX1/FEZF1/ROBO2/SLC8A1/CCDC85C/NIN/LHX5/SLC2A1/IGF1R/ASPM/SEMA6B/BMERB1/SRF/DNAH5/NUMBL/DISC1/…
GOCC_ENDOSOME_MEMBRANE	GOCC_ENDOSOME_MEMBRANE	488	0.416675	1.84701	1.95552e-09	5.9457e-08	3.43196e-08	7236	tags=50%, list=32%, signal=34%	NSG2/SH3GL3/PLA2G4E/ATP6V0D2/DCSTAMP/CAV1/PCSK9/STEAP4/CD1A/KREMEN2/ANXA1/RHOD/OSBPL6/SPHK1/PSD/PDLIM4/SLC30A3/SYNDIG1/CLIP3/LAMP5/CD14/RAB31/SLC9B2/MYO1B/DKK1/EHD2/WNT3A/SORCS2/PMEPA1/RAB7B/RAB23/OCA2/ANXA2/ANXA6/ATP6V0A4/SLC39A14/CD8B/SYT11/CD1B/ATP13A4/LDLR/TYRP1/CD207/ANTXR2/FCGR1A/NDRG1/MRC1/ANTXR1/CORO1C/PLD1/THSD1/SPNS2/TLR8/NPC1/LAMP2/PLIN3/HLA-DQB1/ATG9A/EGFR/ADRB2/BACE1/MCOLN3/IFITM3/AN…
GOBP_POSITIVE_REGULATION_OF_KINASE_ACTIVITY	GOBP_POSITIVE_REGULATION_OF_KINASE_ACTIVITY	432	0.427106	1.86837	1.96805e-09	5.94841e-08	3.43352e-08	5138	tags=38%, list=23%, signal=30%	RELN/ROS1/EPGN/EREG/CHI3L1/CALCA/BMPR1B/CDK5R2/NOD2/ROR2/NRG1/FAM20A/GREM1/AREG/CEMIP/GAS6/NEURL1/DDR2/PRNP/TLR6/FGF1/PDGFC/ROR1/TNFAIP8L3/DIRAS1/HMGA2/DKK1/WNT3A/THBS1/ITGB3/FERMT2/TREM2/AXL/CCL21/EPHB3/ADORA1/WNT11/CDC25B/TGFB2/TPD52L1/PDGFRB/IL1B/LRP8/CSF1R/CCN1/EGR1/ATP2B4/PDGFRA/EGF/AGT/FCGR1A/LRRK2/HBEGF/ADCYAP1/IL18/CD86/P2RX7/TNFSF11/MET/CD4/AFAP1L2/TGFB1/CCNYL1/AJUBA/ROBO1/HTR2B/EPHB2/EG…
GOBP_REGIONALIZATION	GOBP_REGIONALIZATION	294	0.471925	1.96392	1.9924e-09	5.98657e-08	3.45555e-08	4052	tags=34%, list=18%, signal=28%	LHX3/FEZF2/RELN/SOSTDC1/FGF8/ISL1/TCAP/NOG/GLI2/BMPR1B/SFRP1/ASCL1/HES2/ROR2/FOXD1/GATA5/HOXD11/NRP2/SEMA3A/GREM1/DLL3/HES6/FOXC2/HOXD13/FGF1/ALDH1A2/NRARP/DKK1/MESP1/WNT3A/TBX20/NKX2-5/DLX2/SFRP2/EN1/CELSR2/IRX2/DLX1/CHRD/EGR2/WNT7A/WNT11/MEOX1/C1QA/HOXD10/IRX3/NRP1/EXT1/FOXA2/LHX1/PCSK5/ZBTB16/MSX1/SNAI1/MAFB/TDRD10/DLL1/ROBO1/CDX1/EDN1/NOTCH2/WNT5A/DYNC2H1/GPR161/FGF10/ACVR1/HEYL/FOXF1/C3/TGFB…
GOBP_NEURON_MIGRATION	GOBP_NEURON_MIGRATION	137	0.590729	2.23163	2.32675e-09	6.95031e-08	4.01183e-08	3927	tags=45%, list=17%, signal=37%	FEZF2/ATOH1/DRGX/RELN/SOX14/MDGA1/FLRT2/CDK5R2/ASCL1/NTNG1/TUBB2B/NRG1/NRP2/SEMA3A/GAS6/CELSR1/SPOCK1/CAMK2B/TBX20/MAP1B/AXL/COL3A1/CELSR2/TUBB2A/CAMK2A/CX3CL1/NRP1/LRP12/DCLK1/LHX1/DNER/TWIST1/PRKG1/SHTN1/NTN1/SATB2/CXCL12/IGSF10/CHL1/CCR4/NAV1/CDK5R1/TLX3/NTNG2/ADGRL3/LHX6/CCK/NDE1/FEZF1/FYN/NR4A2/NDN/AUTS2/GJA1/ASPM/ITGA3/DDIT4/SRF/DISC1/MEF2C/STAT3
GOMF_CYTOKINE_RECEPTOR_BINDING	GOMF_CYTOKINE_RECEPTOR_BINDING	210	0.521038	2.09412	2.42137e-09	7.19092e-08	4.15071e-08	3900	tags=42%, list=17%, signal=35%	DEFB4A/PRL/IL37/IL36RN/IL36G/CXCL6/CCL24/CXCL5/PPBP/PF4V1/CCL20/CRLF1/OSMR/CD70/ECM1/CXCL14/NGF/IL11/GREM1/CSF2/CCL13/ITGA5/DEFB1/CSF3/CCL26/IL1RAP/TGFB3/CCR2/CXCL1/PXDN/OSM/ITGB3/BDNF/FERMT2/IL20/TNFSF4/CCL21/IL6/TNFSF9/LEFTY2/TGFB2/IL1B/NES/CX3CL1/TSLP/CXCL8/CLCF1/CXCL9/IL10/IL18/IL27RA/S100A14/TNFSF11/TGFBR3L/TGFB1/CXCL12/CCL3L3/CSF1/CCDC88A/TGFBR2/VEGFC/IL34/LIF/TGFBR1/CD300LF/TNFSF13B/CXCL16…
GOBP_TRANSMEMBRANE_RECEPTOR_PROTEIN_SERINE_THREONINE_KINASE_SIGNALING_PATHWAY	GOBP_TRANSMEMBRANE_RECEPTOR_PROTEIN_SERINE_THREONINE_KINASE_SIGNALING_PATHWAY	319	0.461429	1.95302	2.56174e-09	7.54244e-08	4.35362e-08	4115	tags=39%, list=18%, signal=32%	SOSTDC1/FOLR1/MIR140/CD109/NOG/SOX11/BMPR1B/CAV1/SFRP1/SCUBE3/SOST/FSTL3/ROR2/BMPER/FOXD1/INHBA/CAV2/GREM1/LOX/MYOCD/DACT1/SKOR1/FBN1/TGFB3/LTBP2/TNFAIP6/EMILIN1/INHA/DKK1/FMOD/CHRDL1/HTRA3/THBS1/TBX20/PMEPA1/FERMT2/SFRP2/RGMA/COL3A1/CHST11/TGFB1I1/CILP/DLX1/CHRD/ITGB8/LEFTY2/COL1A2/SULF1/VIM/TGFB2/WWTR1/CCN1/EGR1/LTBP1/COMP/LRP1/EXT1/VASN/ZEB1/IL17RD/ZEB2/MSX1/LTBP4/RBPMS2/DKK3/SPI1/HTRA1/SFRP4/…
GOBP_LEUKOCYTE_DIFFERENTIATION	GOBP_LEUKOCYTE_DIFFERENTIATION	497	0.415457	1.84213	2.56927e-09	7.54244e-08	4.35362e-08	5384	tags=43%, list=24%, signal=33%	AIRE/PCK1/MMP9/CD109/DCSTAMP/ITM2A/SPINK5/GPR68/GLI2/FZD9/SFRP1/FSTL3/ANXA1/ROR2/MIR145/INHBA/IL11/CSF2/GAS6/CAMK4/CSF3/FBN1/LGALS1/FAM20C/NRARP/CCR2/TNFAIP6/SLC9B2/INHA/IL7R/TREM2/AXL/CDK6/IL20/C1QC/TNFSF4/HDAC9/IL6/LRRC8A/ANXA2/TNFSF9/EGR3/MYC/ITGB8/ADGRG3/IL1B/CSF1R/FCER1G/EGR1/TYROBP/FGL2/PRDM1/KLF10/GPR183/DUSP10/NFIL3/CLCF1/MMP14/ZEB1/SLAMF8/TMEM131L/IL10/ZBTB16/MITF/IL18/TLR2/CD86/IFI16/SP…
GOBP_REGULATION_OF_HORMONE_LEVELS	GOBP_REGULATION_OF_HORMONE_LEVELS	424	0.430643	1.87808	2.78802e-09	8.13782e-08	4.69728e-08	3796	tags=33%, list=17%, signal=28%	TRH/RPE65/ADH7/SPP1/CHGA/CYP26A1/CRHBP/VIP/VGF/AKR1B10/BCHE/PCSK1/ISL1/KLK6/PTPRN/NR5A1/VSNL1/PCSK2/SOX11/ABCA12/GPR68/CYP1B1/AKR1C1/SFRP1/SNAP25/ANXA1/CTSG/SLC16A2/LRAT/FOXD1/FOXE1/INHBA/CMA1/P2RY1/IL11/CPA3/RBP1/GFI1/SLC16A1/OXCT1/ALDH1A2/SLC9B2/SDR16C5/INHA/CYP1A2/OSM/DHRS9/CTSB/CTSK/TACR2/IL6/CHST9/LRRC8A/AKR1B15/DPP4/ADORA1/SLC39A14/IL1B/DIO1/HIF1A/CNR1/CYP27C1/RIMS2/EGR1/PDGFRA/AGT/FOXA2/SL…
GOBP_UROGENITAL_SYSTEM_DEVELOPMENT	GOBP_UROGENITAL_SYSTEM_DEVELOPMENT	327	0.46581	1.97654	2.91868e-09	8.4708e-08	4.88948e-08	3950	tags=40%, list=17%, signal=34%	FGF8/SERPINB7/MMP9/CYP26A1/EYA1/TNC/GCNT3/NOG/SOX11/GLI2/SFRP1/PCSK9/CRLF1/ANXA1/BMPER/SULF2/FOXD1/PROM1/SLIT2/HOXD11/GREM1/FOXC2/MYOCD/HOXD13/SERPINB5/FGF1/FBN1/ALDH1A2/EDNRA/STRA6/CYP7B1/CALB1/ACTA2/FMN1/DCHS1/IRX2/MYC/GCNT1/SOX9/SULF1/EPHB3/WNT11/TGFB2/PDGFRB/WWTR1/OSR2/JAG1/ADAMTS6/EGR1/IRX3/NRP1/PDGFRA/AGT/PRDM1/EXT1/LRRK2/LHX1/PCSK5/ZBTB16/YAP1/ESR1/TFAP2A/NID1/MMP2/DLL1/EPHB2/SRD5A1/TEK/KA…
GOBP_POSITIVE_REGULATION_OF_PEPTIDYL_TYROSINE_PHOSPHORYLATION	GOBP_POSITIVE_REGULATION_OF_PEPTIDYL_TYROSINE_PHOSPHORYLATION	162	0.562662	2.17642	3.40281e-09	9.82008e-08	5.66831e-08	3426	tags=39%, list=15%, signal=33%	RELN/FGF8/EPGN/EREG/ISL1/THBS4/CSPG4/NOD2/CRLF1/IL24/NRG1/FGF7/IL11/GREM1/AREG/CSF2/CD44/GAS6/ITGA5/NEURL1/CSF3/PRNP/HGF/WNT3A/OSM/ITGB3/TREM2/TNFRSF18/IL20/IL6/ADORA1/LRP8/TSLP/CSF1R/NRP1/EGF/AGT/FCGR1A/CLCF1/HBEGF/IL18/CD4/AFAP1L2/TGFB1/GHR/ADRA2A/FGF10/ACVR1/CNTN1/IL34/LIF/ADIPOQ/CD80/CASS4/PECAM1/PTPRC/FYN/IL15/ANGPT1/LYN/NOX4/TNFSF18/EFNA5
GOBP_DNA_REPLICATION_DEPENDENT_CHROMATIN_ORGANIZATION	GOBP_DNA_REPLICATION_DEPENDENT_CHROMATIN_ORGANIZATION	29	-0.844934	-2.34368	3.48266e-09	9.99405e-08	5.76873e-08	778	tags=52%, list=3%, signal=50%	H4-16/H3C8/H3C12/H3C3/H4C5/H3C1/H4C13/H4C4/H3C2/H3C11/H3C7/H4C1/H4C3/H4C2/H4C6
GOBP_DEFENSE_RESPONSE_TO_BACTERIUM	GOBP_DEFENSE_RESPONSE_TO_BACTERIUM	259	0.493222	2.02489	3.5264e-09	1.0063e-07	5.80855e-08	2762	tags=36%, list=12%, signal=32%	DEFB4A/LCE3A/KLK5/WFDC12/KLK7/PI3/S100A7/KRT6A/CHGA/MIR140/VGF/BPIFA1/PGLYRP3/GBP6/PGLYRP4/CXCL6/IGHV1-45/SPINK5/HP/IGHV3-64D/PPBP/SLPI/CCL20/NOD2/RNASE2/RNASE7/TREM1/GSDMC/CTSG/IGHV3-72/WFDC5/IGLC7/IGHV3-43/IGHV5-10-1/ACP5/IGHV3-38/ADGRB1/PGC/DEFB1/IGHV2-26/IGHV3-35/S100A8/TLR6/IGHV3-7/IGHV3-23/EMILIN1/IL7R/COLEC12/TREM2/IGHV3-20/ANXA3/IL6/LCN2/S100A9/IGHV3-73/SYT11/IGHV1-3/IGHV3-48/FCER1G/RNASE…
GOCC_SPLICEOSOMAL_SNRNP_COMPLEX	GOCC_SPLICEOSOMAL_SNRNP_COMPLEX	75	-0.702814	-2.34848	3.5531e-09	1.00829e-07	5.82002e-08	1398	tags=16%, list=6%, signal=15%	RNVU1-15/RNU4ATAC/RNVU1-4/RNU5F-1/RNVU1-7/RNU6ATAC/RNU5D-1/RNVU1-2A/RNU4-2/RNU4-1/RNU5A-1/RNU5B-1
GOBP_PEPTIDE_CROSS_LINKING	GOBP_PEPTIDE_CROSS_LINKING	30	0.843247	2.47389	3.62077e-09	1.02182e-07	5.8981e-08	2271	tags=70%, list=10%, signal=63%	KRT1/SPRR2E/FLG/KRT2/PI3/SPRR1B/TGM1/KRT10/LORICRIN/DSP/ANXA1/FN1/SPRR3/SPRR1A/THBS1/BGN/COL3A1/DCN/TGM2/CSTA/SPOCK3
GOBP_DEVELOPMENTAL_GROWTH_INVOLVED_IN_MORPHOGENESIS	GOBP_DEVELOPMENTAL_GROWTH_INVOLVED_IN_MORPHOGENESIS	208	0.521091	2.08509	3.64294e-09	1.02243e-07	5.90161e-08	5163	tags=47%, list=23%, signal=37%	POU4F3/SPP1/ISLR2/SFRP1/DRAXIN/SEMA6D/NGF/FN1/SLIT2/NRP2/SEMA3A/AREG/MAP2/SEMA5B/HOXD13/FGF1/EDNRA/MESP1/WNT3A/TRPV2/NKD1/FMN1/MAP1B/BDNF/SFRP2/OLFM1/SOX9/L1CAM/WNT11/DPYSL2/RIMS2/NRP1/EXT1/DCLK1/LHX1/YAP1/ESR1/SHTN1/NTN1/APOE/CXCL12/CSF1/EDN1/WASF1/LAMB2/WNT5A/TGFBR2/ITGB1/FGF10/SEMA3D/CDK5R1/KIF26B/PTK7/ADPRHL1/APP/ITGA4/ST8SIA2/SIX1/SYT1/MACF1/NOTCH1/LPAR3/SPRY2/NIN/IQGAP1/VCL/NDN/AUTS2/EFNA5/…
GOBP_POSITIVE_REGULATION_OF_CELL_PROJECTION_ORGANIZATION	GOBP_POSITIVE_REGULATION_OF_CELL_PROJECTION_ORGANIZATION	306	0.477498	2.01227	4.01547e-09	1.12082e-07	6.46957e-08	6106	tags=46%, list=27%, signal=34%	RELN/TENM2/ISLR2/STMN2/ROR2/NGF/FN1/SLIT2/FLNA/ITGA2/NEURL1/NEGR1/TGFB3/ROR1/TENM3/HGF/CAMK2B/DIXDC1/RGS2/WNT3A/DPYSL3/TRPV2/MAP1B/BDNF/CCL21/ITGA6/FSCN1/S100A9/L1CAM/SCN1B/CX3CL1/ITPKA/LRP8/CNR1/NRP1/AGT/CORO1C/P2RX7/SHTN1/NTN1/CDC42EP1/C15orf62/APOE/BAIAP2/PLXNC1/CXCL12/ROBO1/EPHB2/F2RL1/ZDHHC15/CCDC88A/WNT5A/ARSB/PTPRD/TOX/EPHA3/CNTN1/ANLN/PTK7/TGFBR1/DOCK11/PLEK2/LTK/FZD1/MACF1/FYN/ATP8A2/LPA…
GOBP_RESPONSE_TO_KETONE	GOBP_RESPONSE_TO_KETONE	169	0.552408	2.1577	4.10169e-09	1.13866e-07	6.57256e-08	4279	tags=40%, list=19%, signal=33%	NPAS4/DSG1/PCK1/SPP1/CYP1B1/CAV1/SFRP1/CDA/GJB2/MAOB/PTGFR/SLIT2/SOX10/GAS6/CPS1/MSN/HOXD13/NR3C1/TGFB3/POSTN/THBS1/TNFSF4/CCL21/FIBIN/MYC/A2M/FBXO32/P2RY6/TGFB2/FOSL1/SGK1/KLF9/TBXA2R/PTGER2/YAP1/TLR2/CD38/ADCY5/TGFB1/AKR1C2/SRD5A1/GNG2/CYBB/EDN1/HPCA/FOXP3/CA9/ADCY3/ASS1/IGFBP7/CLDN1/EFNA5/SERPINF1/IGF1R/FOXO3/AKR1C3/DDIT4/ABHD2/NQO1/PSPH/CCND1/PTAFR/GNAI1/MBP/ARG1/CDK4/OXTR/PRKAA2
GOBP_REGULATION_OF_CELLULAR_COMPONENT_SIZE	GOBP_REGULATION_OF_CELLULAR_COMPONENT_SIZE	318	0.462993	1.95953	4.15315e-09	1.14672e-07	6.61904e-08	6497	tags=47%, list=29%, signal=34%	SPP1/ISLR2/KANK4/CCL24/DRAXIN/SEMA6D/ADD2/NGF/FN1/SLIT2/SEMA3A/KIRREL1/MAP2/SEMA5B/CSF3/LMOD1/MSN/CCL26/USH1C/SPTBN4/TMOD1/IL7R/WNT3A/TRPV2/FMN1/CFL2/MAP1B/BDNF/MYADM/CCL21/PRR16/LRRC8A/OLFM1/L1CAM/WNT7A/ELN/AKT3/DPYSL2/NRP1/P2RX7/SLC9A3R1/KCNMA1/GSN/SHTN1/NTN1/HCK/SVIL/CDC42EP1/C15orf62/APOE/SLC12A8/BAIAP2/CXCL12/SCT/F2RL1/SPTBN2/NCKAP1L/EDN1/WNT5A/SEMA3D/CDK5R1/FHOD3/TMEM123/BIN1/ACTN2/MACF1/LP…
GOMF_CYTOKINE_ACTIVITY	GOMF_CYTOKINE_ACTIVITY	166	0.560058	2.17893	4.18943e-09	1.15052e-07	6.64096e-08	3863	tags=52%, list=17%, signal=44%	SPP1/SLURP1/IL37/IL36RN/IL36G/CXCL6/CCL24/CXCL5/PPBP/PF4V1/CCL20/CRLF1/CD70/IL24/CXCL14/NRG1/INHBA/IL11/GREM1/AREG/CSF2/CCL13/WNT16/CSF3/CCL26/TGFB3/INHA/CXCL1/WNT3A/OSM/IL20/TNFSF4/CCL21/IL6/BMP1/TNFSF9/NAMPT/LEFTY2/WNT7A/WNT11/WNT9A/TGFB2/IL1B/CX3CL1/TSLP/CXCL8/SCG2/CLCF1/CXCL9/IL10/IL18/FAM3C/TIMP1/TNFSF11/TGFB1/CXCL12/CCL3L3/CSF1/EDN1/WNT5A/WNT6/TAFA5/IL34/LIF/ADIPOQ/IL16/TNFSF13B/CXCL16/BMP8…
GOBP_SPLICEOSOMAL_TRI_SNRNP_COMPLEX_ASSEMBLY	GOBP_SPLICEOSOMAL_TRI_SNRNP_COMPLEX_ASSEMBLY	21	-0.899414	-2.31242	4.27688e-09	1.16204e-07	6.70747e-08	966	tags=38%, list=4%, signal=37%	RNU4ATAC/RNU5F-1/RNU6ATAC/RNU5D-1/RNU4-2/RNU4-1/RNU5A-1/RNU5B-1
GOBP_POSITIVE_REGULATION_OF_B_CELL_ACTIVATION	GOBP_POSITIVE_REGULATION_OF_B_CELL_ACTIVATION	133	0.588754	2.21496	4.26769e-09	1.16204e-07	6.70747e-08	5582	tags=51%, list=25%, signal=39%	IGHV1-45/IGHV3-64D/NOD2/IGHV3-72/IGLC7/IGHV3-43/IGHV5-10-1/IGHV3-38/IGHV2-26/IGHV3-35/IGHV3-7/IGHV3-23/WNT3A/IGHV3-20/TNFSF4/IL6/IGHV3-73/IGHV1-3/IGHV3-48/IGHV3-21/GPR183/CLCF1/MMP14/IL10/CD38/IGHV4-39/IGHV1-69/IGHV4-28/IGHV3-15/IGHV5-51/IGHV4-61/IGHV1-18/TGFB1/EPHB2/IGHA2/IGHV3-53/IGHV3-13/NCKAP1L/CD28/IGHV4-59/IGHV1-69-2/IGHV4-34/IGHV2-5/TNFSF13B/PTPRC/TNFRSF4/IGHV4-31/IGHV3-66/CDKN1A/IGHV3-64/…
GOBP_MUSCLE_CELL_DEVELOPMENT	GOBP_MUSCLE_CELL_DEVELOPMENT	148	0.57659	2.1976	4.64044e-09	1.2379e-07	7.14539e-08	4162	tags=50%, list=18%, signal=41%	ISL1/TCAP/ACTC1/UCHL1/FLNC/MYH11/CAV2/LOX/LMOD1/SYPL2/G6PD/EDNRA/ACTN1/AKAP6/TMOD1/LDB3/RGS2/SGCD/NKX2-5/CFL2/RGS4/MYL9/PGM5/HDAC9/TPM1/PDGFRB/SORBS2/ANKRD1/COMP/PDGFRA/AGT/CSRP1/DMD/SGCB/DNER/RYR1/RCAN1/DYSF/TBX5/TNNT1/EDN1/NIBAN2/KLHL41/MYORG/ITGB1/MYOM2/FHOD3/ADM/BIN1/ADPRHL1/MYH3/ACTN2/SIX1/ASB2/PROX1/NOTCH1/EFEMP2/CNTNAP1/PDLIM5/SLC8A1/TBX18/BVES/PLEC/MEF2A/PPP3CA/AKAP13/ALPK2/NEBL/SRF/LMNA/…
GOCC_TERTIARY_GRANULE	GOCC_TERTIARY_GRANULE	149	0.573923	2.19303	4.64044e-09	1.2379e-07	7.14539e-08	4959	tags=46%, list=22%, signal=36%	DSG1/FOLR3/MMP9/DSC1/PKP1/SERPINB12/DSP/HP/PPBP/CDA/SNAP25/ORM1/SIRPA/TNFAIP6/CXCL1/OLFM4/GPR84/FPR1/OLR1/PLAU/NFASC/GGH/MCEMP1/CLEC5A/FCER1G/TIMP2/PLD1/OSCAR/STOM/LAIR1/CD33/LAMP2/PGM1/CD93/CYBB/NCKAP1L/LILRB2/TCN1/CD300A/HBB/ITGB2/CD59/SLC2A3/ATP8B4/CD55/LGALS3/SLC11A1/FPR2/CHRNB4/GOLGA7/KCNAB2/PTAFR/RAP2B/DIAPH1/B2M/CR1/SPTAN1/CD47/PRCP/CNN2/ITGAM/NRAS/MGAM/CD53/RHOA/CD58/CAMP/CYFIP1
GOBP_POSITIVE_REGULATION_OF_NEUROGENESIS	GOBP_POSITIVE_REGULATION_OF_NEUROGENESIS	192	0.528067	2.0871	4.65305e-09	1.2379e-07	7.14539e-08	4081	tags=37%, list=18%, signal=31%	RELN/ISLR2/SOX11/ZNF365/ASCL1/NGF/FN1/SLIT2/SOX10/NEURL1/PTPRZ1/SERPINE2/CAMK2B/DIXDC1/WNT3A/TRPV2/MAP1B/BDNF/IL6/EGR2/MYC/L1CAM/IL1B/HIF1A/CX3CL1/ITPKA/LRP8/NRP1/CLCF1/TLR2/SHTN1/NTN1/TGM2/BAIAP2/TGFB1/PLXNC1/CXCL12/ROBO1/EPHB2/PTPRD/VEGFC/GPER1/IL34/LIF/BIN1/RASSF10/GLI3/MME/MACF1/NOTCH1/LPAR3/ROBO2/LYN/NIN/TENM4/CX3CR1/EFNA5/SERPINF1/CHODL/ASPM/PLXND1/WNT2/SRF/NUMBL/PRMT5/DISC1/DBN1/GJC2/NPTN/…
GOBP_RESPONSE_TO_OXIDATIVE_STRESS	GOBP_RESPONSE_TO_OXIDATIVE_STRESS	396	0.437368	1.89192	4.59445e-09	1.2379e-07	7.14539e-08	5646	tags=37%, list=25%, signal=29%	KRT1/S100A7/MMP9/MMP3/PTPRN/SLC7A11/SCGB1A1/HP/CYP1B1/GJB2/PTGS1/GPR37/ANXA1/SPHK1/HYAL1/AREG/TRPA1/WNT16/SIRPA/PRNP/MSRB3/TLR6/CRYAB/ANGPTL7/G6PD/ACOX2/EDNRA/HGF/PXDN/TREM2/AXL/IL6/PPARGC1A/TPM1/MCTP1/COL1A1/PDGFRB/FOSL1/HIF1A/GCLM/GPX8/SOD2/PDGFRA/CAPN2/AIF1/LRRK2/MMP14/PRR5L/IL10/NCOA7/CD38/NR4A3/STX2/RCAN1/SCARA3/MMP2/APOE/MET/ETV5/EGFR/FBLN5/SOD3/EDN1/HBB/DHCR24/SESN3/TXN/ADIPOQ/APP/NOS3/CPE…
GOCC_SARCOLEMMA	GOCC_SARCOLEMMA	106	0.623788	2.27559	4.92091e-09	1.30238e-07	7.51757e-08	3532	tags=50%, list=16%, signal=42%	AHNAK2/ATP1A2/STAC2/CACNG6/FLNC/CAV1/CACNA2D1/SYNM/ANXA1/DES/SLC2A4/SYNC/CAV2/COL6A3/TGFB3/RYR2/SGCA/AKAP6/COL6A1/COL6A2/LAMA2/SGCD/BGN/CACNA1C/PGM5/POPDC3/STAC/CDH2/SCN1B/KCND3/POPDC2/ATP2B4/SGCE/AHNAK/ATP1A1/DMD/SGCB/CORO1C/RYR1/DYSF/KCNJ8/ITGB1/BIN1/VCAM1/RDX/SLC8A1/KCNJ2/BVES/VCL/PLEC/PPP3CA/SLC2A1/IGF1R
GOBP_REGULATION_OF_BINDING	GOBP_REGULATION_OF_BINDING	340	0.460691	1.95744	5.75333e-09	1.50708e-07	8.6991e-08	5926	tags=41%, list=26%, signal=30%	MMP9/ISL1/NOG/SOX11/CRMP1/HAND1/CAV1/SLPI/PCSK9/ADRB3/HAND2/ADD2/NGF/P2RY1/CARD18/GZMA/MAP2/PLN/ITGA2/LOX/CSF3/SPON1/MYOCD/DACT1/CTHRC1/HMGA2/DKK1/WNT3A/S100A10/BDNF/RGMA/ANXA2/MYC/BAG2/PLCL1/NES/NRP1/EGF/LRP1/LRRK2/IL10/MSX1/PLAUR/IFI16/TWIST1/APOE/TNFSF11/MET/TGFB1/KLF4/ADRB2/DAB2/WNT5A/NIBAN2/XIRP1/TRIB3/MFNG/TXN/LIF/CSNK1A1/ADIPOQ/TGFBR1/APP/ITGA4/HDAC4/JUN/HIPK2/ACTB/PPP2CB/ANGPT1/CTSZ/MDFI/…
GOBP_NEGATIVE_REGULATION_OF_PROTEIN_MODIFICATION_PROCESS	GOBP_NEGATIVE_REGULATION_OF_PROTEIN_MODIFICATION_PROCESS	469	0.41454	1.8225	5.7301e-09	1.50708e-07	8.6991e-08	5307	tags=34%, list=23%, signal=26%	INSM1/EZHIP/CD109/PPP4R4/ENPP1/NOG/UCHL1/SERPINB3/CAV1/SFRP1/PYDC1/SH3RF2/SLIT2/KIRREL1/GREM1/ADGRB1/SIRPA/TPPP/MYOCD/PRNP/NIBAN1/SFN/G6PD/HGF/SDR16C5/EMILIN1/CAMK2N2/DKK1/RGS2/NXN/PMEPA1/MYADM/SFRP2/DUSP7/BAG2/HEG1/IL1B/WWTR1/XDH/ATP2B4/AGT/LRP1/BDKRB1/DUSP10/LRRK2/PRR5L/DMD/NCOA7/CORO1C/BDKRB2/SPI1/TWIST1/APOE/THY1/TGFB1/SOCS3/EPHB2/LATS2/NCKAP1L/CDKN2B/PID1/ADARB1/CD300A/FOXP3/MFHAS1/TRIB3/DUS…
GOBP_MESENCHYMAL_CELL_DIFFERENTIATION	GOBP_MESENCHYMAL_CELL_DIFFERENTIATION	232	0.502095	2.04488	6.28526e-09	1.63802e-07	9.4549e-08	3964	tags=42%, list=18%, signal=35%	FGF8/FOLR1/ISL1/NOG/SERPINB3/SOX11/SFRP1/SNAI2/SEMA6D/HAND2/ALX1/NRG1/FN1/GATA5/NRP2/SEMA3A/FLNA/GREM1/SOX10/WNT16/PDPN/FOXC2/SEMA5B/ALDH1A2/TGFB3/EDNRA/HGF/HMGA2/TBX20/FERMT2/SFRP2/TGFB1I1/DACT3/IL6/OLFM1/SOX9/RANBP3L/LOXL2/COL1A1/WNT11/ANXA6/TGFB2/IL1B/WWTR1/CDH2/HIF1A/JAG1/NRP1/EXT1/FOXA2/VASN/GLIPR2/IL17RD/MSX1/CORO1C/SNAI1/TWIST1/TGFBR3L/TBX5/TGFB1/RFLNB/HTR2B/LOXL3/PHLDB2/EDN1/DAB2/SPRED3/W…
GOMF_HEPARIN_BINDING	GOMF_HEPARIN_BINDING	141	0.569414	2.15559	6.44441e-09	1.65417e-07	9.54815e-08	3114	tags=48%, list=14%, signal=41%	FGFBP1/FGF4/LAMC2/CXCL6/THBS4/RSPO2/SFRP1/PF4V1/APLP1/SOST/CTSG/FN1/ADAMTS15/FGF7/SLIT2/NRP2/COL23A1/COL5A3/FGF1/FBN1/CCDC80/COL5A1/LTBP2/SMOC1/POSTN/SERPINE2/SMOC2/THBS1/PCOLCE2/NELL1/CCN2/PCOLCE/ADAMTS3/COL11A1/FBLN7/CXCL8/CCN1/COMP/NRP1/CRISPLD2/ANOS1/THBS2/SAA1/PRELP/EVA1C/HBEGF/MPIG6B/FSTL1/ADAMTS8/APOE/ECM2/LPL/COL13A1/CFH/CCN4/CCN3/LIPH/SOD3/SERPINA5/CCN5/FGF10/APP/NAV2/RSPO3/PTPRC/EFEMP2/…
GOBP_GENE_SILENCING_BY_RNA	GOBP_GENE_SILENCING_BY_RNA	183	-0.549441	-2.06735	6.41259e-09	1.65417e-07	9.54815e-08	3978	tags=33%, list=18%, signal=27%	LIMD1/MIR205/MIR593/MIR600HG/MIR34AHG/MIR567/MIR765/NEAT1/MIR601/MIR17HG/MIR573/MIR186/MIR126/POU5F1/MIR27B/MIR378A/MIR320B2/TERT/MIR106B/MIR483/MIR33B/MIR29B2CHG/PPARG/MIR616/MIR26B/MIR25/MIR200A/MIR200B/MIR324/MIR661/MIR320E/PIWIL3/MIR93/MIR199A1/MIR1180/MAEL/MIR499A/MIR553/MIR200C/MIR429/SPOCD1/MIR141/MIR149/MIR554/MIR2355/MIR1296/MIR3619/MIR643/MYCN/MIR604/MIR581/MIR320C1/MIR938/MIR644A/MIR62…
GOBP_SIGNAL_RELEASE	GOBP_SIGNAL_RELEASE	376	0.44603	1.92123	6.39141e-09	1.65417e-07	9.54815e-08	3929	tags=32%, list=17%, signal=27%	TRH/SPP1/CHGA/CRHBP/VIP/VGF/ISL1/PTPRN/VSNL1/SOX11/ABCA12/GPR68/SFRP1/SNAP25/SUCNR1/P2RX1/MAOB/SYT13/ANXA1/SLC16A2/FOXD1/INHBA/P2RY1/FGF20/NRXN2/IL11/SYP/SLC16A1/OXCT1/GRIK5/SLC9B2/INHA/STX1B/SYT12/OSM/TACR2/SYN1/SNCAIP/IL6/LRRC8A/ADORA2B/STXBP1/MCTP1/WNT7A/ADORA1/CAMK2A/IL1B/SYT11/HIF1A/CNR1/RIMS2/AGT/FOXA2/F2R/LRRK2/PCSK5/ADCYAP1/LTBP4/P2RX7/CD38/CPE/ADCY5/STX11/STX2/FOXL2/STX19/GHRH/TNFSF11/CX…
GOCC_PROTEIN_DNA_COMPLEX	GOCC_PROTEIN_DNA_COMPLEX	182	-0.557056	-2.094	7.33295e-09	1.87284e-07	1.08103e-07	1113	tags=19%, list=5%, signal=18%	H2BC18/H2BC8/H4-16/H2BW1/H3C8/H2BC9/H2BC7/H2BC17/H2AC20/H2AC13/H3C12/H3C13/H3C3/H4C5/H2AC16/H3C1/H2BC13/H2BC14/H1-3/H4C13/H4C4/H3C2/H3C11/H1-4/H2AC4/H2AC12/H3C7/H4C1/H2AC21/H1-5/H4C3/H2BC10/H4C2/H4C6/H2BC3
GOBP_REPRODUCTIVE_SYSTEM_DEVELOPMENT	GOBP_REPRODUCTIVE_SYSTEM_DEVELOPMENT	383	0.446343	1.92639	7.85326e-09	1.99574e-07	1.15198e-07	3748	tags=29%, list=17%, signal=25%	LHX3/FGF8/SPRR2A/SPP1/VGF/EREG/PTPRN/NR5A1/TNC/NOG/BMPR1B/HAND1/CYP1B1/SFRP1/GJB2/NR0B1/ADAM19/ANXA1/MAMLD1/ROR2/INHBA/SLIT2/SEMA3A/CSF2/STC1/ZFPM2/MYOCD/HOXD13/TPPP3/SERPINB5/ZFP42/TNFAIP6/SERPINE2/INHA/STRA6/CYP7B1/CTSB/AXL/SFRP2/MYC/ITGB8/A2M/SOX9/SULF1/WNT7A/NHLH2/TGFB2/PDGFRB/FOSL1/HIF1A/CCN1/PDGFRA/PRDM1/MMP14/LHX1/IL10/PLAC1/SNAI1/ESR1/HTRA1/FOXL2/MMP2/IRX5/GJB3/SOCS3/SRD5A1/EGFR/GATA6/PSA…
GOMF_SERINE_HYDROLASE_ACTIVITY	GOMF_SERINE_HYDROLASE_ACTIVITY	148	0.572184	2.18081	8.28331e-09	2.09461e-07	1.20904e-07	2099	tags=36%, list=9%, signal=33%	RELN/KLK13/KLK5/KLK10/KLK7/KLK11/KLK14/TMPRSS11D/TMPRSS11A/MMP9/MMP3/KLK8/KLK12/ENDOU/PCSK1/KLK6/MMP13/TLL1/PCSK2/CTSV/HP/PCSK9/FAP/MMP10/CTSG/TMPRSS11B/TMPRSS3/CMA1/GZMA/F3/TMPRSS11F/TPSAB1/HGF/HTRA3/CTSK/CPVL/PRSS23/PLAU/BMP1/CTSC/DPP4/TLL2/C1S/GZMB/MMP14/TPSB2/MMP11/PCSK5/TMPRSS11E/C1R/HTRA1/TPSD1/PRSS12/MMP2
GOBP_ADENYLATE_CYCLASE_ACTIVATING_G_PROTEIN_COUPLED_RECEPTOR_SIGNALING_PATHWAY	GOBP_ADENYLATE_CYCLASE_ACTIVATING_G_PROTEIN_COUPLED_RECEPTOR_SIGNALING_PATHWAY	106	0.619417	2.25965	8.7647e-09	2.20542e-07	1.27301e-07	3832	tags=52%, list=17%, signal=43%	CHGA/VIP/PTHLH/ADRA1B/CALCA/APLP1/ADRB3/PTGFR/ADGRB3/PLN/ADGRB1/ADCY7/RAMP1/GNAL/PDE4B/ADORA2B/ADGRG7/PTGER3/ADGRG3/CNR1/ATP2B4/TBXA2R/PTGER2/CXCL9/ADCYAP1/SLC9A3R1/ADCY5/GHRH/ADGRD1/UCN2/ADRB2/GNG2/ADRA2A/CALCRL/GPR161/ADCY9/GPER1/ADRA1D/PTH1R/GPR3/ADM/ADGRL3/GPR65/ADCY3/LPAR3/MRAP2/ADGRE5/AKAP13/S1PR1/ADGRL4/ADGRE2/PTGIR/ADGRL2/PDE4D/LPAR1
GOBP_REGULATION_OF_OSSIFICATION	GOBP_REGULATION_OF_OSSIFICATION	108	0.616018	2.24961	9.0845e-09	2.27469e-07	1.31299e-07	3926	tags=52%, list=17%, signal=43%	ENPP1/NOTUM/SOX11/CALCA/BMPR1B/FZD9/SFRP1/SOST/KREMEN2/ECM1/GREM1/DDR2/FAM20C/TGFB3/DKK1/PKDCC/GPM6B/NELL1/EGR2/ANKH/SOX9/TGFB2/HIF1A/SGMS2/OSR2/CCN1/COMP/IFITM5/ZBTB16/P2RX7/OMD/TWIST1/TFAP2A/MGP/TGFB1/RFLNB/SRGN/RUNX2/ADRB2/CSF1/FBN2/WNT5A/ACVR1/TMEM119/NOTCH1/RFLNA/SLC8A1/BMP2K/GJA1/WNT4/TENT5A/S1PR1/BMP6/KREMEN1/MEF2C/CHSY1
GOBP_REGULATION_OF_METAL_ION_TRANSPORT	GOBP_REGULATION_OF_METAL_ION_TRANSPORT	315	0.457988	1.9378	9.28445e-09	2.31341e-07	1.33534e-07	5233	tags=46%, list=23%, signal=36%	NTSR1/NPSR1/LRRC38/ATP1A2/VIP/BPIFA1/STAC2/CACNG6/KCNH2/CAV1/CACNA2D1/PCSK9/P2RX1/CASQ2/MCHR1/FXYD6/FLNA/PLN/CEMIP/MYLK/RRAD/FHL1/STC1/PRNP/KCNMB1/SPTBN4/JPH2/KCNIP3/RYR2/G6PD/AKAP6/SERPINE2/CAMK2B/PDE4B/TRPV2/NKX2-5/TREM2/RGS4/GEM/CACNA1C/SCN4B/KCNE4/ADORA1/P2RY6/SLC6A9/HOMER2/CAMK2A/PDGFRB/STAC/SCN1B/CX3CL1/PLPP4/HRC/ATP2B4/EGF/AGT/BDKRB1/F2R/REM1/AHNAK/APLNR/CXCL9/ATP1A1/DMD/HSPA2/P2RX7/FXYD4/…
GOCC_POSTSYNAPTIC_MEMBRANE	GOCC_POSTSYNAPTIC_MEMBRANE	172	0.538438	2.11619	9.34901e-09	2.31819e-07	1.3381e-07	5163	tags=49%, list=23%, signal=38%	CHRNA9/TENM2/SHC4/SHISA9/CHRM4/CHRM2/GABRP/IGSF21/P2RX1/LRFN5/P2RY1/NRP2/FXYD6/PDLIM4/FAIM2/SYNDIG1/DDN/CHRNA1/GRIK5/LRRC4/ITGB3/SORCS2/CHRM3/CACNA1C/ADORA1/SLC6A9/LRRC4B/CDH2/KCND3/GRM3/GRID1/NRP1/F2R/DMD/KCNMA1/KCTD12/COL13A1/GRIN3B/EPHB2/GABRB3/CLSTN1/IGSF9B/KCND2/ADRA2A/CNTN1/PLPPR4/CSPG5/GPHN/SLC16A3/PCDHB13/GLRB/KCNA3/SLC8A1/CNIH2/EFNB2/NLGN4X/TAMALIN/HSPA8/EPHA7/CHRNB4/ABHD6/MAGEE1/DBN1/AR…
GOCC_FICOLIN_1_RICH_GRANULE	GOCC_FICOLIN_1_RICH_GRANULE	174	0.5449	2.13862	9.42441e-09	2.3256e-07	1.34237e-07	6822	tags=54%, list=30%, signal=38%	KRT1/DSG1/MMP9/DSC1/PKP1/SERPINB12/DSP/CDA/CALML5/SIRPA/TNFAIP6/CTSB/FPR1/NFASC/SERPINA1/FCER1G/TIMP2/FGL2/CRISPLD2/GSN/LAMP2/IMPDH1/PGM1/CD93/NCKAP1L/LILRB2/MNDA/ARSB/CD300A/HBB/HK3/PNP/ITGB2/FCN1/PGAM1/SLC2A3/PYGL/CTSZ/PKM/PLEKHO2/VCL/CD55/LGALS3/SLC11A1/FPR2/PRDX4/HSPA8/DERA/BIN2/CAB39/ACTR10/EEF1A1/DIAPH1/CR1/PSMD2/PRCP/CFD/MAPK14/MGAM/JUP/AMPD3/RHOA/COTL1/CD58/PSMC3/GSTP1/MAPK1/LTA4H/COMMD9/…
GOBP_REGULATION_OF_LEUKOCYTE_MIGRATION	GOBP_REGULATION_OF_LEUKOCYTE_MIGRATION	197	0.517498	2.06221	1.00085e-08	2.45785e-07	1.41871e-07	5113	tags=53%, list=23%, signal=41%	AIRE/S100A7/CCL24/THBS4/CCL20/NOD2/ANXA1/ECM1/SLIT2/GREM1/GAS6/ITGA2/MSN/JAM3/CCR2/TNFAIP6/EMILIN1/OLFM4/THBS1/C3AR1/TREM2/TNFRSF18/CCL21/IL6/CMKLR1/LYVE1/DPP4/ADORA1/CX3CL1/CSF1R/CXCL8/BDKRB1/AIF1/MMP14/SLAMF8/SPI1/IL27RA/S100A14/THY1/PADI2/ADTRP/CXCL12/CCN3/CD99L2/F2RL1/CSF1/NCKAP1L/MPP1/C5AR1/EDN1/WNT5A/JAM2/ICAM1/CD300A/VEGFC/DUSP1/SERPINE1/IL34/RARRES2/APP/ITGA4/FADD/CD200/CCL28/LYN/CD200R1/…
GOBP_HEART_PROCESS	GOBP_HEART_PROCESS	204	0.516632	2.06307	1.06635e-08	2.60618e-07	1.50433e-07	3586	tags=40%, list=16%, signal=34%	KCNH6/ATP1A2/CHGA/ISL1/TCAP/ACTC1/KCNH2/ADRA1B/DSP/CALCA/CHRM2/DSC2/CAV1/CACNA2D1/CASQ2/DES/HSPB7/SEMA3A/FLNA/PLN/ABCC9/STC1/SPTBN4/RYR2/EDNRA/PDE4B/RGS2/SGCD/NKX2-5/RGS4/CACNA1C/SCN4B/KCNE4/TPM1/ADORA1/CCN2/TGFB2/WWTR1/SCN1B/KCND3/KCNJ12/POPDC2/IRX3/HRC/ATP2B4/AGT/EXT1/HBEGF/ATP1A1/DMD/YAP1/GSN/FGF12/MYL4/TBX5/CACNA1H/TMIGD3/GATA6/EDN1/MYL3/KCNJ8/GJA5/ADORA3/ADRA1D/TMEM38B/CELF2/ADM/BIN1/NOS3/FY…
GOBP_LOCOMOTORY_BEHAVIOR	GOBP_LOCOMOTORY_BEHAVIOR	149	0.565182	2.15964	1.15929e-08	2.79324e-07	1.61231e-07	3107	tags=30%, list=14%, signal=26%	TRH/FEZF2/RELN/NTSR1/SEZ6/ATP1A2/SLURP1/UCHL1/RASD2/SNAP25/GPR37/CEND1/NRG1/NEGR1/SPTBN4/TMOD1/CALB1/EN1/ANKH/DPP4/HPGDS/HOXD10/EGR1/SOD2/FOXA2/LRRK2/ADCY5/FGF12/RCAN1/APOE/NPC1/CXCL12/KCND2/CHL1/MCOLN3/CNTN1/APP/NAV2/KCNJ10/ALDH1A3/HIPK2/GLRB/HEXB/PBX3
GOCC_CONTRACTILE_FIBER	GOCC_CONTRACTILE_FIBER	191	0.522762	2.06432	1.15929e-08	2.79324e-07	1.61231e-07	4066	tags=48%, list=18%, signal=39%	TCAP/ACTC1/FLNC/MYH11/MYOM3/SYNM/SYNPO2/CASQ2/DES/SYNC/FLNA/PDLIM4/ANK1/ABCC9/LMOD1/JPH2/CRYAB/RYR2/ACTN1/PALLD/PDLIM3/CALD1/TMOD1/LDB3/PDE4B/ACTA2/CFL2/FERMT2/CACNA1C/MYL9/PGM5/TPM2/TPM1/FBXO32/PARVB/SORBS2/PDLIM7/ANKRD1/HRC/ATP2B4/CSRP1/AHNAK/DMD/CORO1C/NEXN/RYR1/SYNPO/SVIL/PPP1R12B/FHL3/MYL4/MMP2/MYOM1/FBXL22/TNNT1/TRIM54/MYL3/KCNJ8/KLHL41/DST/CDK5R1/MYOM2/FHOD3/NPNT/BIN1/ADPRHL1/MYH3/ACTN2/SY…
GOBP_POSITIVE_REGULATION_OF_PROTEIN_KINASE_ACTIVITY	GOBP_POSITIVE_REGULATION_OF_PROTEIN_KINASE_ACTIVITY	361	0.434589	1.85494	1.15589e-08	2.79324e-07	1.61231e-07	6204	tags=46%, list=27%, signal=34%	RELN/EPGN/EREG/CHI3L1/CALCA/BMPR1B/CDK5R2/NOD2/ROR2/NRG1/FAM20A/GREM1/AREG/CEMIP/GAS6/NEURL1/DDR2/PRNP/TLR6/FGF1/PDGFC/DIRAS1/HMGA2/DKK1/WNT3A/THBS1/ITGB3/FERMT2/CCL21/ADORA1/WNT11/CDC25B/TGFB2/TPD52L1/PDGFRB/IL1B/LRP8/CSF1R/CCN1/EGR1/ATP2B4/EGF/AGT/FCGR1A/LRRK2/HBEGF/ADCYAP1/IL18/CD86/P2RX7/TNFSF11/CD4/AFAP1L2/TGFB1/CCNYL1/AJUBA/ROBO1/HTR2B/EGFR/CARD10/GHR/ADRB2/CSF1/NCKAP1L/EDN1/TNFRSF10A/ADRA2…
GOBP_REGULATION_OF_SUPRAMOLECULAR_FIBER_ORGANIZATION	GOBP_REGULATION_OF_SUPRAMOLECULAR_FIBER_ORGANIZATION	339	0.455161	1.9309	1.27274e-08	3.05219e-07	1.76178e-07	4959	tags=38%, list=22%, signal=30%	KANK4/CCL24/STMN2/SFRP1/NAV3/SYNPO2/ADD2/SLIT2/KIRREL1/FLNA/MAP2/CSF3/CLIP3/LMOD1/CCL26/SPTBN4/CRYAB/TGFB3/EMILIN1/TMOD1/S100A10/FMN1/CFL2/MAP1B/FERMT2/TREM2/MYADM/RGS4/CCL21/TPM1/WNT11/CCN2/AEBP1/ELN/CX3CL1/LDLR/MIR31/NRP1/GSN/APC2/MAP1A/SYNPO/HCK/SVIL/CDC42EP1/C15orf62/APOE/MET/BAIAP2/CXCL12/F2RL1/SPTBN2/PHLDB2/NCKAP1L/EDN1/TRIM54/WASF1/CCDC88A/CGNL1/CDK5R1/FHOD3/TGFBR1/BIN1/APP/SORBS3/GPR65/AC…
GOBP_ACTIN_FILAMENT_ORGANIZATION	GOBP_ACTIN_FILAMENT_ORGANIZATION	403	0.428463	1.86643	1.31881e-08	3.1479e-07	1.81702e-07	4959	tags=38%, list=22%, signal=30%	KANK4/TCAP/CCL24/ACTC1/SFRP1/SYNPO2/RHOD/ADD2/SORBS1/SLIT2/HMCN1/KIRREL1/FLNA/CSF3/LMOD1/CCL26/USH1C/SPTBN4/TGFB3/MYO7B/GAS7/ACTN1/CALD1/TMOD1/MYO1B/DPYSL3/S100A10/FMN1/CFL2/FERMT2/MYADM/RGS4/CCL21/FSCN1/CORO6/TPM2/TPM1/WNT11/CCN2/ELN/SORBS2/CX3CL1/NRP1/AIF1/MYO5A/SAMD14/CORO1C/PLS3/GSN/SHTN1/SYNPO/HCK/SVIL/CDC42EP1/C15orf62/ITGB5/MET/BAIAP2/RND3/RFLNB/CXCL12/F2RL1/SPTBN2/ZYX/PHLDB2/NCKAP1L/MYO1E…
GOBP_PROTEIN_DNA_COMPLEX_SUBUNIT_ORGANIZATION	GOBP_PROTEIN_DNA_COMPLEX_SUBUNIT_ORGANIZATION	219	-0.521634	-2.0017	1.37004e-08	3.25495e-07	1.87881e-07	2359	tags=15%, list=10%, signal=13%	TAF7L/H2BC6/H2BC18/H2BC8/H4-16/H2BW1/H3C8/HNF1B/H2BC9/H2BC7/H2BC17/H3C12/H3C13/H3C3/H4C5/H3C1/H2BC13/H2BC14/H1-3/H4C13/H4C4/H3C2/H3C11/H1-4/H3C7/H4C1/H1-5/H4C3/H2BC10/H4C2/H4C6/H2BC3
GOBP_SENSORY_ORGAN_MORPHOGENESIS	GOBP_SENSORY_ORGAN_MORPHOGENESIS	226	0.499513	2.02533	1.39495e-08	3.2988e-07	1.90412e-07	3236	tags=32%, list=14%, signal=28%	ATOH1/POU4F3/RPE65/FOXI1/CHRNA9/FGF8/EYA1/TCAP/NOG/SOX11/ROR2/PROM1/WNT16/USH1C/FBN1/COL8A2/GJB6/CTHRC1/TENM3/COL5A1/EDNRA/STRA6/CALB1/COL5A2/WNT3A/MFAP5/SOX9/WNT9A/LRIG1/COL11A1/HIF1A/COL8A1/OSR2/JAG1/PRDM1/USH1G/PRRX1/FJX1/ZEB1/LHX1/MSX1/OLFM3/SLC9A3R1/TWIST1/MAFB/TFAP2A/NTN1/FOXL2/THY1/MFAP2/DLL1/TSKU/EPHB2/EFEMP1/EDN1/FBN2/NOTCH2/WNT5A/FGF10/FZD6/LRIG3/PTK7/GLI3/DIO3/RARB/SIX1/ALDH1A3/HIPK2/P…
GOBP_CALCIUM_ION_TRANSPORT	GOBP_CALCIUM_ION_TRANSPORT	325	0.458053	1.93881	1.40717e-08	3.31236e-07	1.91195e-07	5365	tags=47%, list=24%, signal=36%	NTSR1/CHRNA9/NPSR1/ATP1A2/STAC2/CACNG6/CAV1/CACNA2D1/P2RX1/CASQ2/MCHR1/TRPA1/PLN/CEMIP/GAS6/MYLK/RRAD/CACNA2D4/STC1/PRNP/RAMP1/JPH2/RYR2/G6PD/EDNRA/AKAP6/CAMK2B/PDE4B/ANXA2P2/WNT3A/TRPV2/RGS4/GEM/CACNA1C/CCL21/ANXA2/NMUR1/SLC24A3/ANXA6/CCN2/P2RY6/HOMER2/CAMK2A/PDGFRB/STAC/CX3CL1/PLPP4/HRC/ATP2B4/EGF/AGT/BDKRB1/F2R/REM1/AHNAK/APLNR/CXCL9/DMD/CACNA2D3/HSPA2/P2RX7/NCS1/RYR1/RASA3/THY1/PLP1/PANX1/CD3…
GOBP_SKELETAL_SYSTEM_MORPHOGENESIS	GOBP_SKELETAL_SYSTEM_MORPHOGENESIS	207	0.511726	2.04376	1.4716e-08	3.44814e-07	1.99032e-07	4092	tags=43%, list=18%, signal=35%	FGF8/FGF4/BARX2/EYA1/MMP13/NOG/SOX11/BMPR1B/SFRP1/ROR2/ALX1/HYAL1/TBX4/MMP16/GREM1/ACP5/SP5/FOXC2/STC1/TGFB3/FMN1/DLX2/SFRP2/RAB23/COL3A1/CHST11/BMP1/SOX9/COL1A1/WNT7A/ANXA6/CCN2/COL11A1/HOXD10/OSR2/COMP/PDGFRA/IFITM5/EXT1/PRRX1/MMP14/ZEB1/LHX1/MSX1/P2RX7/TWIST1/SFRP4/ALPL/TFAP2A/SATB2/MMP2/IRX5/MGP/RFLNB/COL13A1/TSKU/NAB1/CDX1/ATG9A/RUNX2/GHR/NDST1/FBN2/TGFBR2/CSGALNACT1/TGFBR1/TMEM119/GLI3/MTHF…
GOBP_NEGATIVE_REGULATION_OF_CELL_ACTIVATION	GOBP_NEGATIVE_REGULATION_OF_CELL_ACTIVATION	188	0.523525	2.06091	1.51205e-08	3.52673e-07	2.03569e-07	4330	tags=45%, list=19%, signal=37%	LGALS7B/IL20RB/SCGB1A1/SOX11/SFRP1/ANXA1/CTSG/LRFN5/INHBA/THBD/PRNP/TAFA3/NRARP/CCR2/SERPINE2/EMILIN1/INHA/TREM2/AXL/TNFSF4/SYT11/CX3CL1/LDLR/CNR1/VSIG4/TYROBP/PDGFRA/FGL2/TMEM131L/IL10/CD86/SPI1/PRKG1/PDCD1LG2/RUNX3/APOE/CD84/HAVCR2/LOXL3/TNFAIP8L2/NCKAP1L/CST7/LILRB2/MNDA/LAPTM5/IL2RA/LST1/LRRC32/CD300A/FOXP3/GPER1/CEBPB/FOXF1/NR1D1/CRTAM/CD300LF/GLI3/NOS3/CD80/HLA-G/PTPN22/LAX1/PTPRC/CD200/LYN…
GOBP_REGULATION_OF_CHEMOTAXIS	GOBP_REGULATION_OF_CHEMOTAXIS	196	0.516691	2.05705	1.52219e-08	3.53425e-07	2.04002e-07	5163	tags=54%, list=23%, signal=42%	FEZF2/S100A7/FGF4/THBS4/SUCNR1/NOD2/SEMA6D/TUBB2B/SLIT2/SEMA3A/GREM1/GAS6/ITGA2/F3/CDH13/SEMA5B/JAM3/CCL26/FGF1/CCR2/TNFAIP6/SMOC2/WNT3A/THBS1/ADGRA2/C3AR1/TREM2/CCL21/IL6/CMKLR1/DPP4/PDGFRB/CSF1R/CXCL8/NRP1/PDGFRA/SCG2/GPR183/AIF1/SLAMF8/SPI1/S100A14/PADI2/MET/TGFB1/CXCL12/ROBO1/CCN3/F2RL1/CSF1/NCKAP1L/MPP1/C5AR1/EDN1/TPBG/CCR4/WNT5A/FGF10/SEMA3D/VEGFC/DUSP1/SERPINE1/IL34/RARRES2/IL16/NOTCH1/FGF…
GOBP_CELLULAR_RESPONSE_TO_BIOTIC_STIMULUS	GOBP_CELLULAR_RESPONSE_TO_BIOTIC_STIMULUS	215	0.505142	2.02977	1.53711e-08	3.55274e-07	2.0507e-07	4896	tags=46%, list=22%, signal=36%	MIR140/IL37/IL36RN/IL36G/CXCL6/CXCL5/PPBP/CDA/PF4V1/IGFBPL1/NOD2/CTSG/IL24/NLRP7/TNIP3/CSF2/CARD17/GFI1/CSF3/SIRPA/CD14/TLR6/CXCL1/PDE4B/TREM2/AXL/TNFSF4/IL6/VIM/IL1B/CX3CL1/ANKRD1/CXCL8/PLSCR4/TBXA2R/CAPN2/MRC1/CXCL9/IL10/SPON2/IL18/TLR2/CD86/SPI1/TLR1/PDCD1LG2/HCK/TGFB1/EPHB2/HAVCR2/LILRB2/NOTCH2/WNT5A/LY96/CEBPB/SERPINE1/NR1D1/NOS3/CD80/PTPN22/ASS1/LILRA2/NOTCH1/ADAM9/LYN/TNFAIP3/CXCL2/CASP1/E…
GOBP_EAR_DEVELOPMENT	GOBP_EAR_DEVELOPMENT	186	0.524909	2.06641	1.66937e-08	3.82855e-07	2.2099e-07	3390	tags=37%, list=15%, signal=31%	LHX3/ATOH1/POU4F3/FOXI1/CHRNA9/FGF8/EYA1/TCAP/NOG/GJB2/CYTL1/ROR2/BMPER/FGF20/KCNK2/EYA4/USH1C/GJB6/TGFB3/ROR1/CTHRC1/EDNRA/STRA6/KCNK3/CALB1/WNT3A/DCHS1/MAF/SOX9/TGFB2/PDGFRB/LRIG1/COL11A1/OSR2/JAG1/USH1G/PRRX1/ZEB1/MSX1/SLC9A3R1/TWIST1/MAFB/TFAP2A/NTN1/DLL1/TSKU/EPHB2/MCOLN3/EDN1/HPCA/WNT5A/FGF10/FZD6/PLPPR4/LRIG3/PTK7/GSDME/GLI3/SIX1/ALDH1A3/PROX1/NOTCH1/ATP8A2/SPRY2/LRP10/TBX18/ECE1/BMP5
GOBP_POSITIVE_REGULATION_OF_DNA_BINDING_TRANSCRIPTION_FACTOR_ACTIVITY	GOBP_POSITIVE_REGULATION_OF_DNA_BINDING_TRANSCRIPTION_FACTOR_ACTIVITY	241	0.490188	2.00246	1.67143e-08	3.82855e-07	2.2099e-07	4015	tags=27%, list=18%, signal=23%	CRNN/RELN/NTSR1/NTS/BEX1/CAV1/CYTL1/NOD2/SPHK1/GREM1/CSF3/MYOCD/DDR2/S100A8/TLR6/IL1RAP/ROR1/WNT3A/RAB7B/ANXA3/IL6/S100A9/PPARGC1A/NHLH2/CAMK2A/IL1B/FOSL1/CX3CL1/LRP8/AGT/IL10/IL18/TLR2/ESR1/ZIC2/NFAM1/TNFSF11/SAV1/EDN1/WNT5A/PRKCQ/APP/HDAC4/IRAK3/ERC1/FZD1/SLCO3A1/HIPK2/CD200/FER/RPS6KA4/ARHGEF5/TNFSF18/CX3CR1/PPP3CA/MID2/STING1/WNT2/SRF/MBTPS2/MTDH/MTPN/NLRP3/STAT3/CARD16/PINK1
GOBP_REGULATION_OF_MUSCLE_CONTRACTION	GOBP_REGULATION_OF_MUSCLE_CONTRACTION	135	0.58172	2.18761	1.72398e-08	3.93128e-07	2.2692e-07	4076	tags=50%, list=18%, signal=42%	MYBPH/ATP1A2/CHGA/ADRA1B/DSP/CALCA/CHRM2/DSC2/CAV1/P2RX1/CASQ2/CNN1/SPHK1/MIR145/PLN/ITGA2/STC1/MYOCD/RYR2/PDE4B/RGS2/NKX2-5/CHRM3/TACR2/CACNA1C/MYL9/ADORA2B/TPM1/ADORA1/ANXA6/CCN2/HRC/TBXA2R/F2R/ATP1A1/DMD/KCNMA1/PRKG1/NMU/PPP1R12B/ADRB2/NR4A1/GUCY1A1/TNNT1/EDN1/MYL3/ADRA2A/GJA5/CALCRL/GPER1/TMEM38B/NPNT/BIN1/DOCK4/SSTR2/SLC8A1/ENO1/KCNJ2/CTTN/CLIC2/CHRNB4/SRF/DSG2/PDE4D/CALM1/PTAFR/ANK2/CAMK2D
GOBP_REGULATION_OF_LEUKOCYTE_DIFFERENTIATION	GOBP_REGULATION_OF_LEUKOCYTE_DIFFERENTIATION	260	0.484093	1.98571	1.76178e-08	3.99963e-07	2.30865e-07	5553	tags=47%, list=25%, signal=36%	PCK1/DCSTAMP/SPINK5/GPR68/GLI2/SFRP1/FSTL3/ANXA1/ROR2/MIR145/INHBA/GAS6/CAMK4/FBN1/LGALS1/NRARP/CCR2/TNFAIP6/SLC9B2/INHA/IL7R/TREM2/AXL/CDK6/IL20/C1QC/TNFSF4/TNFSF9/EGR3/MYC/TYROBP/FGL2/PRDM1/KLF10/DUSP10/MMP14/ZEB1/SLAMF8/TMEM131L/IL10/ZBTB16/MITF/IL18/CD86/MAFB/RUNX3/NFAM1/TNFSF11/LRRC17/CD4/TGFB1/LOXL3/TMEM176B/CSF1/NCKAP1L/LILRB2/CD28/NOTCH2/TGFBR2/IL2RA/FOXP3/TOX/CEBPB/TMEM176A/IL34/PIK3R6/P…
GOBP_IMMUNOGLOBULIN_PRODUCTION	GOBP_IMMUNOGLOBULIN_PRODUCTION	188	0.521113	2.05141	2.09044e-08	4.72477e-07	2.72721e-07	4192	tags=39%, list=19%, signal=32%	IGLV5-37/IGLV3-22/IGKV1-8/IGKV1D-43/IGKV5-2/IGKV3D-20/IGLV4-3/IGKV1D-17/IGLV1-47/IGLV5-45/IGKV6-21/IGLV6-57/IGLV3-1/IGKV2D-28/TNFSF4/IGLV2-11/IL6/IGLV7-46/IGLV3-27/IGKV1D-13/IGKV3-7/IGLV1-36/IGKV1D-33/IGKV1-6/IGLV2-14/IGKV2-28/IGKV4-1/IGKV1-13/IGKV2D-29/CLCF1/IL10/IGKV3D-15/CD86/IGLV3-12/IL27RA/IGLV4-60/IGKV3-15/IGKV1D-12/TGFB1/IGLV3-9/IGLV5-48/HLA-DQB1/EPHB2/IGLV3-25/IGKV1D-39/CD28/FOXP3/IGKV3D-…
GOMF_EXTRACELLULAR_MATRIX_BINDING	GOMF_EXTRACELLULAR_MATRIX_BINDING	53	0.727341	2.39095	2.13101e-08	4.79524e-07	2.76789e-07	3599	tags=70%, list=16%, signal=59%	SPP1/TGFBI/LRRC15/ECM1/ADAMTS15/SLIT2/OLFML2A/ITGA2/LGALS1/SMOC1/SMOC2/THBS1/ITGB3/ITGA7/BGN/DCN/ELN/COL11A1/CCN1/SSC5D/CD248/SPARCL1/OLFML2B/SPARC/THSD1/NID1/LYPD3/GPC1/ITGB1/ITGAV/SPOCK2/FBLN2/ADAM9/DMBT1/LGALS3/ADAMTS5/ITGA3
GOCC_SM_LIKE_PROTEIN_FAMILY_COMPLEX	GOCC_SM_LIKE_PROTEIN_FAMILY_COMPLEX	95	-0.641951	-2.2246	2.46757e-08	5.51209e-07	3.18167e-07	966	tags=15%, list=4%, signal=14%	SNRPN/GEMIN7/RNVU1-15/RNU4ATAC/RNVU1-4/RNU5F-1/RNVU1-7/RNU6ATAC/RNU5D-1/RNVU1-2A/RNU4-2/RNU4-1/RNU5A-1/RNU5B-1
GOMF_DNA_BINDING_TRANSCRIPTION_ACTIVATOR_ACTIVITY	GOMF_DNA_BINDING_TRANSCRIPTION_ACTIVATOR_ACTIVITY	391	0.433467	1.87212	2.47116e-08	5.51209e-07	3.18167e-07	3932	tags=27%, list=17%, signal=23%	LHX3/FEZF2/ATOH1/POU4F3/NPAS4/FOXI1/NHLH1/BNC1/BARX2/ISL1/SOX11/HAND1/FOXD1/HAND2/ALX1/SOX10/FOXC2/HOXD13/NR3C1/ZNF521/PITX1/MESP1/TBX20/NKX2-5/GLIS1/DLX2/MAF/EGR2/EGR3/MYC/SOX9/HLF/NHLH2/MEOX1/FOSL1/HIF1A/HOXD10/OSR2/CREB3L1/KLF13/EGR1/IRX3/KLF10/PRRX1/ZBTB16/MITF/MSX1/ESR1/NR4A3/SPI1/TEAD4/MAFB/TFAP2A/FOXL2/ETV1/SATB2/ETV5/TBX5/ERG/ESRRG/KLF4/CDX1/KLF7/RUNX2/NR4A1/POU3F2/ELK3/PLAGL1/EGR4/CEBPB/…
GOBP_NEGATIVE_REGULATION_OF_WNT_SIGNALING_PATHWAY	GOBP_NEGATIVE_REGULATION_OF_WNT_SIGNALING_PATHWAY	159	0.549528	2.11779	2.58949e-08	5.75092e-07	3.31952e-07	4047	tags=42%, list=18%, signal=35%	SOSTDC1/APCDD1L/ISL1/NOG/NOTUM/SHISA3/IGFBP6/CAV1/SFRP1/DRAXIN/SOST/SNAI2/ROR2/GREM1/SOX10/DACT1/CTHRC1/DKK1/MESP1/NXN/NKX2-5/NKD1/PRICKLE1/SFRP2/DACT3/RBMS3/SOX9/WNT11/WWTR1/CDH2/EGR1/DKK2/LRP1/TMEM131L/DKK3/SLC9A3R1/SFRP4/APC2/APOE/TSKU/IGFBP1/LATS2/TPBG/DAB2/WNT5A/FZD6/SFRP5/CSNK1A1/GLI3/HIC1/BICC1/MCC/FERMT1/FZD1/NOTCH1/CYLD/TBX18/MDFI/AXIN2/FOXO3/ALPK2/GLI1/KREMEN1/NFATC1/SOX17/BARX1/FRMD8
GOCC_SECRETORY_GRANULE_MEMBRANE	GOCC_SECRETORY_GRANULE_MEMBRANE	273	0.465483	1.91519	2.61175e-08	5.77524e-07	3.33356e-07	4928	tags=46%, list=22%, signal=36%	DSG1/VGF/DSC1/ANPEP/SCG3/CD109/PKP1/SERPINB12/DSP/ABCA12/CAV1/SNAP25/FCGR3B/P2RX1/CEACAM6/CAV2/CD44/SIRPA/GLIPR1/CD14/PCDH7/CXCR1/RAB31/DEGS1/FCGR2A/MOXD1/ITGB3/C3AR1/GPR84/FPR1/OLR1/PLAU/NFASC/RAB26/ADGRG3/MCEMP1/CLEC5A/FCER1G/TYROBP/PAM/PLD1/TLR2/CD38/SIGLEC9/FABP5/SPARC/PLAUR/CPE/STOM/LAIR1/NFAM1/CD33/LAMP2/ATP8B3/CD93/CYBB/NCKAP1L/SERPINA5/C5AR1/LILRB2/MFGE8/CD300A/RAB27A/RAB3D/ITGAV/IGF2R/IT…
GOBP_REGULATION_OF_B_CELL_ACTIVATION	GOBP_REGULATION_OF_B_CELL_ACTIVATION	180	0.528331	2.07891	2.68633e-08	5.91456e-07	3.41398e-07	5582	tags=49%, list=25%, signal=37%	IGHV1-45/IGHV3-64D/SFRP1/NOD2/IGHV3-72/IGLC7/IGHV3-43/INHBA/IGHV5-10-1/IGHV3-38/IGHV2-26/IGHV3-35/IGHV3-7/IGHV3-23/INHA/WNT3A/IGHV3-20/TNFSF4/IL6/IGHV3-73/IGHV1-3/IGHV3-48/TYROBP/IGHV3-21/GPR183/CLCF1/MMP14/SLAMF8/IL10/CD38/IL27RA/IGHV4-39/IGHV1-69/IGHV4-28/NFAM1/IGHV3-15/IGHV5-51/IGHV4-61/IGHV1-18/TGFB1/EPHB2/IGHA2/IGHV3-53/IGHV3-13/THEMIS2/NCKAP1L/MNDA/CD28/LAPTM5/IGHV4-59/IGHV1-69-2/CD300A/FOX…
GOBP_POSITIVE_REGULATION_OF_EPITHELIAL_CELL_PROLIFERATION	GOBP_POSITIVE_REGULATION_OF_EPITHELIAL_CELL_PROLIFERATION	187	0.521077	2.05508	2.73566e-08	5.99732e-07	3.46175e-07	4009	tags=41%, list=18%, signal=34%	CRNN/FGFBP1/VIP/EPGN/TGM1/EYA1/PTPRN/CCL24/NOG/SOX11/THBS4/SFRP1/NOD2/ECM1/HYAL1/FGF7/NRP2/CAV2/AREG/F3/CDH13/CDH3/CCL26/FGF1/NRARP/CYP7B1/WNT3A/ITGB3/EGR3/MYC/SOX9/WNT7A/HIF1A/AKT3/OSR2/NRP1/EGF/SCG2/APLNR/IL10/YAP1/NR4A3/HTRA1/TWIST1/PIK3CD/JCAD/CXCL12/HTR2B/EGFR/TEK/NR4A1/C5AR1/NOTCH2/WNT5A/FGF10/VEGFC/TGFBR1/ITGA4/LAMC1/JUN/PROX1/TP63/NOTCH1/AGTR1/TNFAIP3/BMP5/CLDN1/HAS2/GPBAR1/WNT2/BMP6/GLUL…
GOMF_STRUCTURAL_CONSTITUENT_OF_CYTOSKELETON	GOMF_STRUCTURAL_CONSTITUENT_OF_CYTOSKELETON	89	0.640847	2.26597	2.78399e-08	6.06218e-07	3.49919e-07	1838	tags=33%, list=8%, signal=30%	KRT84/ACTL6B/KRT6B/KRT2/KRT14/KRT6A/KRT31/KRT5/TUBAL3/KRT16/LORICRIN/DSP/KRT9/SYNM/DES/TUBB2B/ADD2/TUBB6/ANK1/MSN/SPTBN4/TPM1/TUBB2A/VIM/TUBA4A/SORBS2/KRT15/TUBA1A/DMD
GOBP_REGULATION_OF_CYTOSOLIC_CALCIUM_ION_CONCENTRATION	GOBP_REGULATION_OF_CYTOSOLIC_CALCIUM_ION_CONCENTRATION	272	0.46949	1.93115	2.78898e-08	6.06218e-07	3.49919e-07	4274	tags=42%, list=19%, signal=34%	NTSR1/CHRNA9/NPSR1/ATP1A2/ADRA1B/CALCA/SCGN/FZD9/CAV1/CACNA2D1/P2RX1/CASQ2/MCHR1/PTGFR/P2RY1/CAV2/TRPA1/PLN/CEMIP/PRNP/JPH2/ACKR3/RYR2/CCR2/EDNRA/CXCR1/AKAP6/KCNK3/CALB1/TRPV2/C3AR1/FPR1/CACNA1C/CCL21/CMKLR1/ADORA1/PTGER3/P2RY6/CCR8/CX3CL1/CNR1/HRC/ATP2B4/PDGFRA/AGT/BDKRB1/TBXA2R/F2R/PTGER2/SAA1/APLNR/CXCL9/DMD/ADCYAP1/BDKRB2/P2RX7/CD38/ESR1/ADCY5/CALB2/RYR1/RASA3/THY1/CYSLTR1/HTR2B/F2RL1/MCOLN3/…
GOMF_PEPTIDE_BINDING	GOMF_PEPTIDE_BINDING	256	0.480625	1.97038	2.82711e-08	6.11901e-07	3.53199e-07	4273	tags=41%, list=19%, signal=33%	LVRN/CRHBP/ANPEP/BCHE/ITM2A/NPBWR1/NOD2/GPR37/CD1A/MCHR1/FBXO2/INHBA/CMA1/CEMIP/ITGA2/SSTR1/PRNP/RAMP1/CD14/TLR6/CRYAB/CD209/NGFR/CD1E/NPR3/TREM2/GLP2R/KPNA7/CMKLR1/NMUR1/LDLRAD3/HSPG2/TGFB2/CD1B/LDLR/C1QA/LRP8/MSR1/LRP1/BDKRB1/SLC7A5/PCSK5/TLR2/TLR1/TRBV7-9/APOE/TRAV12-2/TMEM158/SLC40A1/HLA-DQB1/EPHB2/GHR/ADRB2/APBB1/CLSTN1/BACE1/LILRB2/CALCRL/ACVR1/FZD6/LEPR/DHCR24/PTH1R/MAPK8IP2/TRAV8-4/ITGB2/…
GOBP_NEGATIVE_REGULATION_OF_PHOSPHORUS_METABOLIC_PROCESS	GOBP_NEGATIVE_REGULATION_OF_PHOSPHORUS_METABOLIC_PROCESS	394	0.423001	1.8305	2.86231e-08	6.16906e-07	3.56088e-07	5307	tags=36%, list=23%, signal=28%	INSM1/CD109/PPP4R4/ENPP1/NOG/UCHL1/SERPINB3/CAV1/SFRP1/CDA/PYDC1/INHBA/SLIT2/KIRREL1/GREM1/SIRPA/MYOCD/PRNP/NIBAN1/SFN/HGF/EMILIN1/INHA/CAMK2N2/DKK1/RGS2/PMEPA1/MYADM/SFRP2/DUSP7/HEG1/TGFB2/IL1B/WWTR1/XDH/AGT/LRP1/BDKRB1/FOXA2/DUSP10/LRRK2/PRR5L/DMD/CORO1C/BDKRB2/TWIST1/APOE/THY1/TGFB1/SOCS3/AJUBA/EPHB2/LATS2/NCKAP1L/HPCA/CDKN2B/PID1/ADARB1/CD300A/MFHAS1/TRIB3/DUSP1/ADIPOQ/HIPK3/HDAC4/JUN/PTPN22/…
GOBP_REGULATION_OF_PEPTIDASE_ACTIVITY	GOBP_REGULATION_OF_PEPTIDASE_ACTIVITY	377	0.442054	1.90393	3.02469e-08	6.49164e-07	3.74708e-07	4258	tags=38%, list=19%, signal=31%	SPINK6/WFDC12/PI3/SERPINB7/MMP9/CST5/CD109/SERPINB2/SERPINB12/SERPINB13/SERPINB3/SPINK5/CAV1/MEFV/SLPI/C4B/SERPINB4/C4A/SPINK7/SOX7/P2RX1/BIRC7/ECM1/WFDC5/NLRP7/NGF/FN1/CARD18/CD44/GAS6/F3/CARD17/CST6/PRNP/COL6A3/SERPINB5/S100A8/CRYAB/SFN/NGFR/SERPINE2/HGF/SPOCK1/WNT3A/THBS1/CTSB/SFRP2/PCOLCE2/PI15/ANXA2/MYC/A2M/SERPINB1/S100A9/A2ML1/CCN2/PCOLCE/XDH/SERPINA1/DPEP1/CCN1/PERP/TIMP2/AGT/LRP1/ANOS1/F…
GOBP_REGULATION_OF_PROTEIN_SERINE_THREONINE_KINASE_ACTIVITY	GOBP_REGULATION_OF_PROTEIN_SERINE_THREONINE_KINASE_ACTIVITY	345	0.441826	1.87877	3.24197e-08	6.92886e-07	3.99945e-07	5301	tags=39%, list=23%, signal=31%	CCNA1/EPGN/UCHL1/SERPINB3/BMPR1B/CAV1/SFRP1/CDK5R2/NOD2/ROR2/FAM20A/CEMIP/MYOCD/TLR6/FGF1/SFN/PDGFC/DIRAS1/HMGA2/DKK1/RGS2/THBS1/FERMT2/SFRP2/DUSP7/HEG1/TPD52L1/PDGFRB/IL1B/CSF1R/ATP2B4/EGF/AGT/DIRAS3/DUSP10/LRRK2/P2RX7/APOE/THY1/TNFSF11/TGFB1/CCNYL1/AJUBA/ROBO1/HTR2B/EGFR/GHR/ADRB2/LATS2/EDN1/DAB2/ADRA2A/WNT5A/CDKN2B/CD300A/CDK5R1/TRIB3/DUSP1/HERC5/IL34/PIK3R6/ADIPOQ/HIPK3/CDKN3/PTPN22/IRAK3/LAX…
GOMF_ACTIN_FILAMENT_BINDING	GOMF_ACTIN_FILAMENT_BINDING	192	0.510143	2.01626	3.56602e-08	7.52696e-07	4.34468e-07	5567	tags=53%, list=25%, signal=40%	FLNC/MYH11/MYOM3/ADD2/FLNA/MYH7B/USH1C/ABLIM2/SPTBN4/GJB6/MYO7B/GAS7/ACTN1/TMOD1/TAGLN/MYO1B/CFL2/FERMT2/FSCN1/CORO6/TPM2/TPM1/ANXA6/AIF1/ANTXR1/MYO5A/SAMD14/DMD/CORO1C/ITPRID2/NEXN/PLS3/GSN/SHTN1/SVIL/MYL4/PANX1/MYOM1/AJUBA/EGFR/ZNF185/SPTBN2/MYO10/MYO1E/ANXA8/XIRP1/CDK5R1/MYOM2/FMNL2/FHOD3/BIN1/MYH3/TLN1/ACTN2/SYNE2/FERMT1/ESPN/CORO2B/MACF1/MYH10/LCP1/TPM4/MYO1F/MYH9/ABI3/IQGAP2/ABL2/IQGAP1/FMN…
GOMF_SULFUR_COMPOUND_BINDING	GOMF_SULFUR_COMPOUND_BINDING	231	0.489166	1.99136	3.56354e-08	7.52696e-07	4.34468e-07	3114	tags=35%, list=14%, signal=30%	FGFBP1/FGF4/LAMC2/ENPP1/CXCL6/THBS4/RSPO2/SFRP1/PF4V1/APLP1/SOST/P2RX1/TKTL1/HPSE2/CTSG/FN1/ADAMTS15/FGF7/FGF20/SLIT2/NRP2/ITGA2/COL23A1/CHST15/COL5A3/FGF1/FBN1/CCDC80/RYR2/COL5A1/LTBP2/SMOC1/POSTN/SERPINE2/SMOC2/THBS1/DPYSL3/PCOLCE2/NELL1/ANXA6/CCN2/PCOLCE/ADAMTS3/COL11A1/FBLN7/CXCL8/CCN1/COMP/NRP1/LRP1/CRISPLD2/ANOS1/THBS2/SAA1/PRELP/EVA1C/HBEGF/MPIG6B/FSTL1/ADAMTS8/APOE/ECM2/LPL/COL13A1/CFH/CC…
GOBP_CELLULAR_RESPONSE_TO_PEPTIDE	GOBP_CELLULAR_RESPONSE_TO_PEPTIDE	307	0.45162	1.90697	3.54805e-08	7.52696e-07	4.34468e-07	5411	tags=40%, list=24%, signal=31%	RPE65/PCK1/CRHBP/MIR140/IRS4/ENPP1/CYP1B1/CAV1/GJB2/CACNA2D1/PCSK9/NOD2/SLC2A4/MIR145/SORBS1/CAV2/CPS1/FOXC2/PRNP/TLR6/FBN1/NGFR/EDNRA/RAB31/MAP1B/TREM2/GLP2R/HDAC9/NAMPT/MYC/VIM/SLC39A14/CAMK2A/IL1B/CA2/AGT/LRP1/MYO5A/NR4A3/LPL/BAIAP2/SOCS3/EPHB2/SRD5A1/GHR/ADRB2/NR4A1/IGFBP1/BACE1/EDN1/PID1/ICAM1/PRKCQ/GPER1/TRIB3/ERFE/SESN3/ADIPOQ/RARRES2/APP/ITGA4/AGTRAP/ACTN2/CPEB2/VCAM1/PTPN22/ASS1/FYN/AP3S…
GOBP_INTERLEUKIN_6_PRODUCTION	GOBP_INTERLEUKIN_6_PRODUCTION	137	0.567124	2.14246	3.58788e-08	7.54194e-07	4.35333e-07	5262	tags=55%, list=23%, signal=43%	MIR140/EREG/IL37/ISL1/IL36RN/NOD2/GAS6/ORM1/SIRPA/TLR6/IL1RAP/HGF/TREM2/RAB7B/TNFSF4/IL6/ADORA2B/IL1B/SYT11/CX3CL1/TSLP/TYROBP/F2R/CAPN2/AIF1/IL10/SPON2/TLR2/P2RX7/TLR1/TWIST1/IL27RA/TLR8/LPL/CD84/AFAP1L2/HAVCR2/F2RL1/NCKAP1L/LILRB2/WNT5A/FOXP3/CEBPB/APP/IL16/PTPN22/IRAK3/LILRA2/CD200/LILRB4/CD200R1/TNFAIP3/IL33/POU2AF1/IFIH1/IL6R/STAT3/SIGLEC16/TMEM106A/PTAFR/HLA-B/MBP/MAPKAPK2/CD47/CLEC7A/LILRA…
GOBP_SENSORY_PERCEPTION	GOBP_SENSORY_PERCEPTION	353	0.440213	1.8764	3.70817e-08	7.76285e-07	4.48084e-07	3199	tags=28%, list=14%, signal=25%	POU4F3/DRGX/RPE65/NTSR1/CHRNA9/GNAT3/SOX14/GFY/VIP/ABCA4/EYA1/TGFBI/UCHL1/CALCA/NCAM2/GJB2/SNAI2/LRAT/TMPRSS3/TAS1R3/P2RY1/GJA3/HMCN1/TRPA1/CEMIP/ITGA2/CACNA2D4/SEMA5B/CDH3/EYA4/USH1C/SPTBN4/GJB6/ROR1/MYO7B/CCR2/ALOXE3/GNAL/SERPINE2/TRPV2/REEP2/PRPH2/COL1A1/ADORA1/ATP6V0A4/HOMER2/LRIG1/COL11A1/CNR1/PIP/PPEF1/LUM/BDKRB1/USH1G/F2R/TIMP3/COL18A1/IL10/P2RX7/CRYBB1/FABP5/ZIC2/SLC9A3R1/CALHM3/TFAP2A/IR…
GOBP_BONE_DEVELOPMENT	GOBP_BONE_DEVELOPMENT	206	0.512315	2.0495	3.85621e-08	8.00712e-07	4.62184e-07	5017	tags=52%, list=22%, signal=41%	FGF8/FGF4/MMP13/NOTUM/GPR68/BMPR1B/SULF2/MMP16/GREM1/ACP5/SP5/LOX/ADAMTS12/STC1/FBN1/FAM20C/PDGFC/TGFB3/SLC9B2/DCHS1/BGN/SFRP2/RAB23/COL3A1/ANXA2/SOX9/RANBP3L/SULF1/COL1A1/ANXA6/OSR2/TYROBP/COMP/IFITM5/EXT1/MMP14/ZBTB16/MSX1/MPIG6B/PLS3/TWIST1/SFRP4/RYR1/SPNS2/ALPL/TFAP2A/TNFSF11/TGM2/LRRC17/RFLNB/COL13A1/PAPSS2/TSKU/CCN4/NAB1/SRD5A1/CDX1/ATG9A/RUNX2/GHR/NOTCH2/TGFBR2/CSGALNACT1/TMEM38B/MAPK11/TM…
GOBP_POSITIVE_REGULATION_OF_CELL_CELL_ADHESION	GOBP_POSITIVE_REGULATION_OF_CELL_CELL_ADHESION	268	0.474613	1.94518	3.84837e-08	8.00712e-07	4.62184e-07	5646	tags=49%, list=25%, signal=37%	PCK1/GP6/GLI2/CAV1/NOD2/FSTL3/ADAM19/ANXA1/CD70/CTSG/CEACAM6/CD44/PDPN/SIRPA/LGALS1/CD209/CCR2/IL7R/WNT3A/TNFSF4/CCL21/IL6/TNFSF9/EGR3/DPP4/IL1B/CX3CL1/FOXA2/DUSP10/AIF1/IL10/ZBTB16/IL18/CD86/PLAUR/NR4A3/IL27RA/PDCD1LG2/RUNX3/THY1/TNFSF11/MMRN1/CD4/HLA-DQB1/HAVCR2/MYO10/NCKAP1L/LILRB2/ICOS/CD28/WNT5A/TGFBR2/IL2RA/PRKCQ/FOXP3/KIF26B/SLC7A1/HLA-DQB2/PIK3R6/PNP/ITGB2/ITGA4/GLI3/CD80/HLA-G/CD1D/VCAM1…
GOBP_CARDIOCYTE_DIFFERENTIATION	GOBP_CARDIOCYTE_DIFFERENTIATION	129	0.581072	2.17604	4.01102e-08	8.29486e-07	4.78793e-07	3985	tags=50%, list=18%, signal=42%	FOLR1/ISL1/TCAP/ACTC1/MYH11/HAND2/NRG1/MIR145/GREM1/MYOCD/G6PD/EDNRA/AKAP6/DKK1/RGS2/SGCD/MESP1/WNT3A/NKX2-5/PRICKLE1/RGS4/TGFB2/PDGFRB/SORBS2/JAG1/IRX3/PDGFRA/AGT/SGCB/TWIST1/TBX5/TGFB1/DLL1/EGFR/GATA6/EDN1/ITGB1/ACVR1/GPER1/FHOD3/ADPRHL1/ACTN2/RARB/VCAM1/ASB2/PROX1/NOTCH1/PDLIM5/SLC8A1/TBX18/TENM4/BVES/NOX4/EFNB2/PLEC/MEF2A/AKAP13/ALPK2/NEBL/SRF/SPRY1/LMNA/MEF2C/SOX17/FZD7
GOBP_GRANULOCYTE_MIGRATION	GOBP_GRANULOCYTE_MIGRATION	136	0.571999	2.15202	4.09751e-08	8.43956e-07	4.87145e-07	4911	tags=54%, list=22%, signal=42%	S100A7/CXCL6/CCL24/CXCL5/THBS4/PPBP/PF4V1/CCL20/NOD2/TREM1/ANXA1/SLIT2/CCL13/JAM3/S100A8/CCL26/TNFAIP6/CXCR1/CXCL1/OLFM4/PDE4B/THBS1/C3AR1/CCL21/CMKLR1/S100A9/DPP4/TGFB2/IL1B/CD300H/CX3CL1/CSF1R/CXCL8/FCER1G/SCG2/SAA1/SLAMF8/CXCL9/PIK3CD/S100A14/CCL3L3/CD99L2/CSF1/ITGA1/NCKAP1L/MPP1/C5AR1/EDN1/CD300A/IL34/ITGB2/RARRES2/HRH1/PECAM1/CXCL2/LGALS3/ADGRE2/XG/CCL23/CCL18/CXCR2/RAC2/CCL11/CCL2/JAML/IL1R…
GOBP_B_CELL_ACTIVATION	GOBP_B_CELL_ACTIVATION	287	0.462617	1.92438	4.21899e-08	8.65485e-07	4.99572e-07	5737	tags=45%, list=25%, signal=34%	ITM2A/IGHV1-45/IGHV3-64D/FZD9/SFRP1/NOD2/CD70/IGHV3-72/IGLC7/IGHV3-43/INHBA/IGHV5-10-1/IL11/IGHV3-38/IGHV2-26/IGHV3-35/LGALS1/IGHV3-7/IGHV3-23/INHA/IL7R/WNT3A/IGHV3-20/TNFSF4/HDAC9/IL6/LRRC8A/IGHV3-73/ADGRG3/IGHV1-3/IGHV3-48/TYROBP/IGHV3-21/GPR183/CLCF1/MMP14/SLAMF8/IL10/CD86/CD38/SPI1/IL27RA/PIK3CD/IGHV4-39/IGHV1-69/IGHV4-28/NFAM1/IGHV3-15/IGHV5-51/IGHV4-61/IGHV1-18/TGFB1/DLL1/EPHB2/IGHA2/IGHV3-…
GOBP_REGULATION_OF_BLOOD_CIRCULATION	GOBP_REGULATION_OF_BLOOD_CIRCULATION	205	0.495581	1.98106	4.78503e-08	9.77677e-07	5.64331e-07	5109	tags=53%, list=23%, signal=42%	KCNH6/ATP1A2/CHGA/ISL1/KCNH2/ADRA1B/DSP/CALCA/CHRM2/DSC2/CAV1/CACNA2D1/P2RX1/CASQ2/DES/HSPB7/SEMA3A/FLNA/PLN/ABCC9/STC1/SPTBN4/RYR2/EDNRA/PDE4B/RGS2/NKX2-5/CHRM3/RGS4/CACNA1C/SCN4B/KCNE4/TPM1/ADORA1/CCN2/TGFB2/SCN1B/KCND3/KCNJ12/POPDC2/IRX3/HRC/ATP2B4/AGT/TBXA2R/F2R/HBEGF/ATP1A1/DMD/BDKRB2/CD38/MYL4/MMP2/TBXAS1/CYSLTR1/TBX5/CACNA1H/TMIGD3/EDN1/MYL3/ADRA2A/GJA5/ADORA3/ADRA1D/TMEM38B/CELF2/ADM/BIN1…
GOBP_MUSCLE_CELL_PROLIFERATION	GOBP_MUSCLE_CELL_PROLIFERATION	188	0.512944	2.01926	5.11949e-08	1.03361e-06	5.96617e-07	5534	tags=55%, list=24%, signal=42%	MMP9/MIR140/VIP/EREG/NOG/CNN1/MIR145/FGF20/ITGA2/CDH13/FOXC2/KCNK2/ZFPM2/MYOCD/TGFB3/THBS1/TBX20/NKX2-5/NPR3/IL6/MYC/OGN/PPARGC1A/TPM1/P2RY6/TGFB2/PDGFRB/ELN/CX3CL1/SOD2/AGT/AIF1/HBEGF/IL10/YAP1/IL18/RBPMS2/NR4A3/PRKG1/MMP2/APOE/TBX5/TGFB1/CCN4/CCN3/SAV1/GATA6/EDN1/TGFBR2/CALCRL/TAFA5/GPER1/MAPK11/ADIPOQ/TGFBR1/HTR1B/NOS3/JUN/SIX1/IGFBP5/NOTCH1/EFEMP2/IL15/ANGPT1/STAT1/TENM4/TNFAIP3/GJA1/CDKN1A/S…
GOCC_GLUTAMATERGIC_SYNAPSE	GOCC_GLUTAMATERGIC_SYNAPSE	248	0.479696	1.96593	5.09038e-08	1.03361e-06	5.96617e-07	5417	tags=40%, list=24%, signal=31%	SH3GL3/ACTC1/SHISA9/FZD9/SNAP25/P2RX1/ADAM23/NTNG1/LRFN5/NRG1/P2RY1/NRP2/FXYD6/SLC30A3/CAMK4/IL1RAP/GRIK5/ACTN1/CALB1/LRRC4/WNT3A/ITGB3/CDH11/ARHGAP22/SLITRK4/ADORA2B/STXBP1/WNT7A/HOMER2/LRRC4B/CNR1/GRM3/GRID1/ATP2B4/NRP1/LRRK2/SPARCL1/APOE/BAIAP2/EPHB2/SRGN/CDH8/SPTBN2/CLSTN1/KCND2/GUCY1A1/HPCA/ADRA2A/WNT5A/ITGB1/PTPRD/PLPPR4/CSPG5/NTNG2/ADGRL3/BIN1/PCLO/SYT1/KCNA3/ACTB/LYN/CNIH2/GUCY1B1/DNM1/EF…
GOBP_GLIOGENESIS	GOBP_GLIOGENESIS	251	0.47137	1.93359	5.10436e-08	1.03361e-06	5.96617e-07	4490	tags=43%, list=20%, signal=35%	ATOH1/RELN/NOG/GAP43/SOX11/CSPG4/CDK5R2/ZNF365/ASCL1/ANXA1/ROR2/NRG1/P2RY1/AREG/SOX10/PTPRZ1/TPPP/S100A8/ROR1/CCR2/SERPINE2/TREM2/DLX2/CDK6/MXRA8/IL6/DLX1/EGR2/MYC/SOX9/S100A9/VIM/TGFB2/IL1B/CDH2/CX3CL1/LDLR/C1QA/LRP8/CSF1R/LRP1/NDRG1/GPR183/DUSP10/CLCF1/MMP14/TLR2/DNER/MAL/PLP1/GPC1/TGFB1/DLL1/NAB1/TSPAN2/CSF1/POU3F2/C5AR1/LAMB2/CDKN2B/FGF10/CDK5R1/LEPR/TRPC4/LAMC3/CNTN1/CSPG5/IL34/NR1D1/LIF/BIN…
GOBP_DEVELOPMENTAL_CELL_GROWTH	GOBP_DEVELOPMENTAL_CELL_GROWTH	193	0.509336	2.01624	5.23228e-08	1.05222e-06	6.07361e-07	6124	tags=51%, list=27%, signal=37%	POU4F3/SPP1/ISLR2/DRAXIN/SEMA6D/NGF/FN1/SLIT2/NRP2/SEMA3A/MAP2/SEMA5B/G6PD/EDNRA/AKAP6/RGS2/WNT3A/TRPV2/MAP1B/BDNF/RGS4/OLFM1/SOX9/L1CAM/SORBS2/DPYSL2/RIMS2/NRP1/AGT/EXT1/DCLK1/SHTN1/NTN1/FOXL2/APOE/CXCL12/EDN1/WASF1/LAMB2/WNT5A/TGFBR2/ITGB1/SEMA3D/CDK5R1/APP/ITGA4/ST8SIA2/SYT1/MACF1/LPAR3/PDLIM5/NIN/IQGAP1/VCL/NDN/AUTS2/EFNA5/AKAP13/CTTN/SEMA6B/EPHA7/SRF/SEMA3E/DISC1/DBN1/DIP2B/TTL/ABL1/IMPACT/S…
GOBP_CELLULAR_RESPONSE_TO_ABIOTIC_STIMULUS	GOBP_CELLULAR_RESPONSE_TO_ABIOTIC_STIMULUS	284	0.455908	1.89424	5.3982e-08	1.08133e-06	6.24164e-07	5282	tags=35%, list=23%, signal=27%	RPE65/ATP1A2/PCK1/MMP9/MMP3/GPR68/SFRP1/ASCL1/EFHD1/SNAI2/SLC2A4/HYAL1/ITGA2/MYLK/CRYAB/HMGA2/MFAP4/SFRP2/MAP3K20/MYC/SOX9/COL1A1/WNT11/IL1B/PDE2A/ANKRD1/EGR1/AGT/BDKRB2/YAP1/IFI16/TNFRSF8/LRRC8C/TLR8/MMP2/TIMP1/FAS/NMT2/TNFRSF10A/HPCA/BAG3/MME/CASP5/TMEM150C/FADD/ASIC1/KCNJ2/PALM/CASP1/SLC12A6/PLEC/GJA1/EIF2S1/CDKN1A/KDM4D/SLC2A1/MMP1/PTPRK/SMPD1/OPN3/IGF1R/HABP4/TMEM109/BMP6/PBK/CAB39/MAP3K1/RA…
GOBP_SPLICEOSOMAL_SNRNP_ASSEMBLY	GOBP_SPLICEOSOMAL_SNRNP_ASSEMBLY	46	-0.748428	-2.28135	5.92044e-08	1.17953e-06	6.80843e-07	966	tags=17%, list=4%, signal=17%	RNU4ATAC/RNU5F-1/RNU6ATAC/RNU5D-1/RNU4-2/RNU4-1/RNU5A-1/RNU5B-1
GOBP_RESPONSE_TO_MECHANICAL_STIMULUS	GOBP_RESPONSE_TO_MECHANICAL_STIMULUS	170	0.53366	2.09279	5.93459e-08	1.17953e-06	6.80843e-07	5102	tags=46%, list=23%, signal=36%	CHRNA9/ATP1A2/TCAP/CHI3L1/SCEL/SOST/P2RY1/NRXN2/TRPA1/ITGA2/KCNK2/RYR2/SERPINE2/STRA6/THBS1/MAP1B/SOX9/COL1A1/WNT11/IL1B/FOSL1/COL11A1/PDE2A/CDH2/CNTNAP2/ANKRD1/AGT/BDKRB1/MMP14/DMD/P2RX7/TNFRSF8/GSN/TLR8/ETV1/MMP2/FAS/CXCL12/BACE1/EDN1/TNFRSF10A/TGFBR2/RETN/BAG3/JUN/CASP5/PPL/TMEM150C/FADD/FYN/ATP8A2/STAT1/SLC8A1/KCNJ2/CASP1/PLEC/SLC2A1/IGF1R/HABP4/BMP6/MAP3K1/MTPN/PSPH/SHANK3/PKD2/BNIP3/CNN2/MA…
GOBP_MAINTENANCE_OF_LOCATION	GOBP_MAINTENANCE_OF_LOCATION	297	0.449949	1.88262	6.4222e-08	1.2715e-06	7.33928e-07	5109	tags=38%, list=23%, signal=30%	NTSR1/NPSR1/CES1/ATP1A2/S100A7/ENPP1/NR5A1/CAV1/CASQ2/B4GALNT1/FLNA/SLC30A3/TRPA1/PLN/CEMIP/S100A8/FBN1/JPH2/RYR2/GRIK5/AKAP6/ITGB3/TREM2/CACNA1C/CCL21/IL6/LCN2/S100A9/ANXA6/P2RY6/IL1B/CX3CL1/MSR1/FTHL17/LTBP1/HRC/BDKRB1/F2R/APLNR/CXCL9/IL10/DMD/P2RX7/CRP/GSN/RYR1/RASA3/APOE/THY1/STARD4/LPL/CD4/PLIN3/HTR2B/SRGN/MCOLN3/FBN2/CCDC88A/SLC30A4/GPER1/TMEM38B/ITGAV/TXN/C3/ITPR3/GM2A/MEST/PTPRC/HEXB/LYN/…
GOBP_POSITIVE_REGULATION_OF_ION_TRANSPORT	GOBP_POSITIVE_REGULATION_OF_ION_TRANSPORT	218	0.489427	1.97879	6.82914e-08	1.34684e-06	7.7742e-07	2637	tags=28%, list=12%, signal=25%	TRH/RELN/NTSR1/NPSR1/LRRC38/STAC2/KCNH2/CAV1/CACNA2D1/P2RX1/MCHR1/P2RY1/FLNA/CEMIP/MYLK/FHL1/STC1/KCNMB1/JPH2/RYR2/G6PD/CCR2/EDNRA/AKAP6/TRPV2/NKX2-5/TREM2/TACR2/SCN4B/STXBP1/ADORA1/P2RY6/SLC6A9/CAMK2A/PDGFRB/IL1B/STAC/SCN1B/CX3CL1/AGT/BDKRB1/F2R/APLNR/CXCL9/DMD/HSPA2/P2RX7/SLC9A3R1/FGF12/THY1/TNFSF11/PLP1/CXCL12/EPHB2/ADRB2/ATP1B3/EDN1/ADRA2A/ITGB1/GPER1/CEBPB/CNTN1
GOBP_NEGATIVE_REGULATION_OF_CANONICAL_WNT_SIGNALING_PATHWAY	GOBP_NEGATIVE_REGULATION_OF_CANONICAL_WNT_SIGNALING_PATHWAY	130	0.568364	2.1303	7.07836e-08	1.39063e-06	8.02692e-07	3236	tags=40%, list=14%, signal=34%	SOSTDC1/ISL1/NOG/NOTUM/SHISA3/IGFBP6/CAV1/SFRP1/DRAXIN/SOST/SNAI2/ROR2/GREM1/SOX10/DACT1/CTHRC1/DKK1/MESP1/NKX2-5/NKD1/PRICKLE1/SFRP2/DACT3/RBMS3/SOX9/WNT11/WWTR1/CDH2/EGR1/DKK2/TMEM131L/DKK3/SLC9A3R1/SFRP4/APC2/APOE/IGFBP1/LATS2/TPBG/DAB2/WNT5A/FZD6/SFRP5/CSNK1A1/GLI3/BICC1/MCC/FERMT1/FZD1/NOTCH1/CYLD/TBX18
GOBP_KERATINOCYTE_PROLIFERATION	GOBP_KERATINOCYTE_PROLIFERATION	44	0.754189	2.37019	7.33138e-08	1.43481e-06	8.28199e-07	3560	tags=64%, list=16%, signal=54%	CRNN/KRT2/KLK8/SLURP1/CD109/EREG/TGM1/SNAI2/FGF7/AREG/WNT16/CDH13/CDH3/SFN/SDR16C5/KLF9/YAP1/NOTCH2/FGF10/VDR/BCL11B/FERMT1/TP63/IRF6/EFNB2/HAS2/PTPRK/FST
GOBP_CELLULAR_RESPONSE_TO_MOLECULE_OF_BACTERIAL_ORIGIN	GOBP_CELLULAR_RESPONSE_TO_MOLECULE_OF_BACTERIAL_ORIGIN	188	0.509736	2.00663	7.4511e-08	1.45268e-06	8.38511e-07	4777	tags=48%, list=21%, signal=38%	MIR140/IL37/IL36RN/IL36G/CXCL6/CXCL5/PPBP/PF4V1/NOD2/CTSG/IL24/NLRP7/TNIP3/CSF2/CARD17/GFI1/CSF3/SIRPA/CD14/TLR6/CXCL1/PDE4B/TREM2/AXL/TNFSF4/IL6/VIM/IL1B/CX3CL1/ANKRD1/CXCL8/PLSCR4/TBXA2R/CAPN2/MRC1/CXCL9/IL10/SPON2/IL18/TLR2/CD86/SPI1/TLR1/PDCD1LG2/HCK/TGFB1/EPHB2/HAVCR2/LILRB2/WNT5A/LY96/CEBPB/SERPINE1/NR1D1/NOS3/CD80/PTPN22/ASS1/LILRA2/ADAM9/LYN/TNFAIP3/CXCL2/CASP1/EFNB2/CD55/CX3CR1/BMP6/MTDH…
GOBP_T_CELL_DIFFERENTIATION	GOBP_T_CELL_DIFFERENTIATION	244	0.474712	1.94467	7.95101e-08	1.54425e-06	8.91365e-07	5384	tags=45%, list=24%, signal=34%	AIRE/PCK1/SPINK5/GLI2/ANXA1/CAMK4/NRARP/CCR2/IL7R/CDK6/TNFSF4/IL6/TNFSF9/EGR3/IL1B/FCER1G/EGR1/FGL2/PRDM1/GPR183/DUSP10/ZEB1/TMEM131L/ZBTB16/IL18/CD86/SPI1/PIK3CD/MAFB/RUNX3/CD4/LOXL3/RUNX2/CTSL/NCKAP1L/LILRB2/CD28/TGFBR2/IL2RA/FOXP3/TOX/LEPR/PIK3R6/BCL11B/PNP/CRTAM/GLI3/CD80/HLA-G/CD1D/RORA/PTPN22/DOCK2/PTPRC/FADD/IL15/HLA-DRA/LILRB4/FZD8/SPN/WNT4/THEMIS/TRAF3IP2/JAG2/FOXO3/SRF/TNFSF8/ITK/PRKDC/…
GOCC_PERIKARYON	GOCC_PERIKARYON	112	0.590918	2.18608	8.04009e-08	1.55564e-06	8.97939e-07	4010	tags=41%, list=18%, signal=34%	NTSR1/CRHBP/VIP/PCSK1/PTPRN/PCSK2/GAP43/NGB/CRMP1/FLNA/NEURL1/DDN/RTN4RL2/CRYAB/NGFR/CCR2/GRIK5/SORCS2/MAP1B/CACNA1C/OLFM1/SYT11/SCN1B/CNTNAP2/PAM/AIF1/LRRK2/ADCYAP1/SHTN1/SYNPO/GHRH/ITGA1/KCND2/HPCA/CDK5R1/NPY/APP/ASS1/SLC2A3/SERPINI1/NDN/TTLL7/GLUL/DIP2B/GJC2/MYO1D
GOMF_IMMUNE_RECEPTOR_ACTIVITY	GOMF_IMMUNE_RECEPTOR_ACTIVITY	119	0.595126	2.20131	8.36471e-08	1.61234e-06	9.30668e-07	5361	tags=62%, list=24%, signal=48%	IL20RB/IL22RA2/CRLF1/OSMR/CD44/F3/CNTFR/IL1RAP/ACKR3/CCR2/CXCR1/IL7R/C3AR1/FPR1/IL12RB2/CMKLR1/FCGR3A/CCR8/FCER1G/FCGR1A/IL17RD/IL27RA/CD4/HLA-DQB1/GHR/C5AR1/LILRB2/CCR4/IL2RA/LILRB5/KLRC2/LEPR/HLA-DQB2/LILRA6/IL10RA/IL22RA1/IL15RA/HLA-DPA1/LILRA2/HLA-DQA1/HLA-DRA/CD200R1/FPR3/LILRA4/LILRB3/IL17RE/CX3CR1/FPR2/IL21R/CSF2RB/HLA-DRB1/IFNGR1/IL6R/IL2RB/CXCR2/CCR5/CR1/IL1R2/LILRA5/IL13RA1/IL6ST/GFRA2/…
GOBP_RESPIRATORY_SYSTEM_DEVELOPMENT	GOBP_RESPIRATORY_SYSTEM_DEVELOPMENT	191	0.507169	2.00274	8.42167e-08	1.61721e-06	9.33482e-07	4457	tags=43%, list=20%, signal=35%	LHX3/FGF8/SLC7A11/CHI3L1/NOG/SOX11/ABCA12/GLI2/RSPO2/ASCL1/TBX4/FGF7/MSC/LOX/PDPN/ZFPM2/CCBE1/MYOCD/CELSR1/FGF1/ALDH1A2/TGFB3/STRA6/PKDCC/CYP1A2/HSD11B1/COL3A1/SOX9/WNT11/CCN2/HEG1/PDGFRB/ADAMTS2/PDGFRA/CRISPLD2/EXT1/MMP14/YAP1/RCN3/LIPA/TBX5/LOXL3/SAV1/GATA6/WNT5A/TGFBR2/FGF10/TMEM38B/FOXF1/PTK7/LIF/GLI3/NOS3/SIX1/ALDH1A3/MME/IGFBP5/NKX2-8/ASS1/PROX1/NOTCH1/ABCA3/SPRY2/FGF18/CTSZ/TCF21/WNT2B/PHE…
GOCC_NEURON_SPINE	GOCC_NEURON_SPINE	144	0.551635	2.09497	8.82049e-08	1.68746e-06	9.74027e-07	3533	tags=33%, list=16%, signal=28%	NTSR1/SEZ6/ATP1A2/TENM2/SHISA9/FBXO2/PSD/PDLIM4/NEURL1/ADGRB1/SYNDIG1/DDN/CRYAB/NGFR/DGKI/ACTN1/CALB1/PDE4B/LRRC4/SORCS2/MAP1B/ADORA1/CAMK2A/SYT11/ITPKA/KCND3/GRM3/SYNPO/BAIAP2/EPHB2/KCND2/HPCA/ITGB1/GPER1/CDK5R1/NR1D1/APP/ACTN2/DOCK10/LZTS1/SLC8A1/KCNJ2/CNIH2/ABI3/SLA/PALM/PPP3CA/CTTN
GOBP_RESPONSE_TO_PEPTIDE_HORMONE	GOBP_RESPONSE_TO_PEPTIDE_HORMONE	340	0.440826	1.87304	9.07293e-08	1.72927e-06	9.98165e-07	5649	tags=39%, list=25%, signal=30%	RPE65/PCK1/CRHBP/VGF/EREG/IRS4/PCSK1/ENPP1/REG1A/CYP1B1/CAV1/GJB2/PCSK9/ANXA1/SLC2A4/MIR145/SORBS1/CAV2/AREG/CDO1/CPS1/FOXC2/FBN1/EDNRA/RAB31/MAP1B/GLP2R/COL3A1/HDAC9/EGR2/NAMPT/MYC/GCNT1/COL1A1/CCN2/SLC39A14/CAMK2A/IL1B/EGR1/CA2/AGT/MYO5A/IL10/TLR2/NR4A3/TIMP1/LPL/BAIAP2/CXCL12/SOCS3/SRD5A1/GHR/NR4A1/IGFBP1/CYBB/EDN1/POMC/PID1/PRKCQ/GPER1/TRIB3/ERFE/SESN3/ADM/ADIPOQ/RARRES2/AGTRAP/ACTN2/CPEB2/RE…
GOBP_NEGATIVE_REGULATION_OF_GROWTH	GOBP_NEGATIVE_REGULATION_OF_GROWTH	223	0.482713	1.9551	9.48958e-08	1.80196e-06	1.04012e-06	3947	tags=33%, list=17%, signal=28%	SPP1/ENPP1/DCSTAMP/NOG/SFRP1/CDA/DRAXIN/MT1X/OSGIN1/SEMA6D/MT2A/HYAL1/INHBA/MEG3/SLIT2/SEMA3A/GREM1/MAP2/SEMA5B/FHL1/KCNK2/MT1M/CRYAB/G6PD/GNG4/SERPINE2/RGS2/WNT3A/NKD1/RGS4/SFRP2/DACT3/MT1E/WNT11/TLL2/TGFB2/HIF1A/NRP1/AGT/BDKRB1/DUSP10/NPPB/MSX1/NTN1/TBX5/TGFB1/CCN3/SAV1/ADRB2/DAB2/WNT5A/TGFBR2/SH3BP4/SEMA3D/CDK5R1/PRDM11/MAPK11/WWC2/RERG/IGFBP5/CDKN2C/ALOX15B/ENO1/DCBLD2/GJA1/CDKN1A/SEMA6B/EPHA…
GOBP_INTERMEDIATE_FILAMENT_BASED_PROCESS	GOBP_INTERMEDIATE_FILAMENT_BASED_PROCESS	57	0.701235	2.32642	9.67409e-08	1.82344e-06	1.05252e-06	1586	tags=39%, list=7%, signal=36%	KRT38/KRT6C/KRT34/KRT2/KRT39/KRT40/KRT14/TCHH/KRT31/PKP1/KRT36/KRT16/DSP/KRT9/SYNM/DES/SYNC/KRT33B/KRT17/VIM/NES/KRT15
GOCC_ENDOPLASMIC_RETICULUM_LUMEN	GOCC_ENDOPLASMIC_RETICULUM_LUMEN	276	0.458132	1.88922	9.65253e-08	1.82344e-06	1.05252e-06	4308	tags=47%, list=19%, signal=39%	AMBN/CES1/SPP1/VGF/AMTN/SCG3/BCHE/TNC/NOTUM/ARSI/PCSK9/C4A/FSTL3/MSLN/CASQ2/COL17A1/EVA1A/FN1/ARSJ/ADAMTSL1/GAS6/COL23A1/SPON1/COL6A3/COL14A1/COL5A3/FBN1/LGALS1/COL8A2/FAM20C/PDGFC/COL5A1/COL6A1/COL6A2/P4HA3/COL5A2/CHRDL1/WNT3A/THBS1/VCAN/SDC2/COL10A1/COL16A1/COL3A1/MXRA8/FMO1/IL6/PRSS23/ADAMTSL4/CTSC/COL1A2/COL1A1/MELTF/WNT7A/COL11A1/SERPINA1/CDH2/COL8A1/COL15A1/CP/P4HA2/GPX8/CCN1/LTBP1/HRC/SCG2…
GOBP_POSITIVE_REGULATION_OF_ORGANELLE_ORGANIZATION	GOBP_POSITIVE_REGULATION_OF_ORGANELLE_ORGANIZATION	449	0.400217	1.75584	9.76156e-08	1.83316e-06	1.05813e-06	6252	tags=37%, list=28%, signal=27%	FGF8/MMP9/EPGN/EREG/CCL24/STMN2/SFRP1/NAV3/SYNPO2/ANXA1/SPHK1/KIRREL1/CSF2/CSF3/LMOD1/MSN/CCL26/TGFB3/S100A10/FMN1/CFL2/MAP1B/FERMT2/TREM2/CCL21/DCN/ANXA2/FSCN1/PPARGC1A/TPM1/WNT11/CCN2/PDGFRB/IL1B/NES/HIF1A/CX3CL1/NRP1/EGF/GZMB/MSX1/P2RX7/PLAUR/GSN/SYNPO/HCK/PLA2G5/CDC42EP1/C15orf62/MLLT11/MET/BAIAP2/TEK/F2RL1/ADRB2/NCKAP1L/EDN1/WASF1/CD28/CCDC88A/WNT5A/PRKCQ/GPER1/CDK5R1/ATL3/TGFBR1/BIN1/SORBS3…
GOBP_SMOOTH_MUSCLE_CONTRACTION	GOBP_SMOOTH_MUSCLE_CONTRACTION	92	0.626686	2.23666	1.03048e-07	1.9281e-06	1.11293e-06	3666	tags=57%, list=16%, signal=48%	ATP1A2/CALCA/CHRM2/CAV1/MYH11/P2RX1/CNN1/SULF2/SPHK1/MIR145/ITGA2/MYLK/MYOCD/EDNRA/RGS2/ACTA2/CHRM3/TACR2/NMUR1/ADORA2B/SULF1/ADORA1/PTGER3/COMP/ATP2B4/HTR1D/AGT/TBXA2R/F2R/HTR7/BDKRB2/CD38/KCNMA1/PRKG1/NMU/HTR2B/ADRB2/APBB1/GUCY1A1/EDN1/ADRA2A/CALCRL/GPER1/NPNT/APBB2/DOCK4/SSTR2/SLC8A1/CTTN/CHRNB4/SMTN/SRF
GOBP_NEGATIVE_REGULATION_OF_PEPTIDASE_ACTIVITY	GOBP_NEGATIVE_REGULATION_OF_PEPTIDASE_ACTIVITY	201	0.497688	1.98148	1.04879e-07	1.95519e-06	1.12857e-06	3109	tags=39%, list=14%, signal=34%	SPINK6/WFDC12/PI3/SERPINB7/MMP9/CST5/CD109/SERPINB2/SERPINB12/SERPINB13/SERPINB3/SPINK5/SLPI/C4B/SERPINB4/C4A/SPINK7/BIRC7/ECM1/WFDC5/NLRP7/NGF/CARD18/CD44/GAS6/CARD17/CST6/PRNP/COL6A3/SERPINB5/CRYAB/SFN/SERPINE2/HGF/SPOCK1/THBS1/CTSB/SFRP2/PI15/ANXA2/A2M/SERPINB1/A2ML1/SERPINA1/DPEP1/TIMP2/AGT/LRP1/ANOS1/TIMP3/TFPI/PLAUR/IFI16/TIMP1/KLF4/CSTA/SPOCK3/NR4A1/SERPINA5/CST7/ANXA8/DHCR24/SERPING1/SERP…
GOBP_HUMORAL_IMMUNE_RESPONSE_MEDIATED_BY_CIRCULATING_IMMUNOGLOBULIN	GOBP_HUMORAL_IMMUNE_RESPONSE_MEDIATED_BY_CIRCULATING_IMMUNOGLOBULIN	102	0.597042	2.16481	1.05373e-07	1.95725e-06	1.12976e-06	4121	tags=54%, list=18%, signal=44%	IGHV1-45/IGHV3-64D/C4B/C4A/NOD2/IGHV3-72/IGLC7/IGHV3-43/IGHV5-10-1/IGHV3-38/IGHV2-26/IGHV3-35/IGHV3-7/IGHV3-23/TREM2/IGHV3-20/C1QC/C1QB/IGHV3-73/IGHV1-3/IGHV3-48/C1QA/C1S/IGHV3-21/C1R/CRP/C4BPB/IGHV4-39/IGHV1-69/IGHV4-28/IGHV3-15/IGHV5-51/IGHV4-61/IGHV1-18/IGHA2/IGHV3-53/IGHV3-13/IGHV4-59/IGHV1-69-2/SERPING1/IGHV4-34/C3/IGHV2-5/PTPRC/IGHV4-31/IGHV3-66/CFI/CD55/IGHV3-64/IGHA1/C5/C7/C2/IGLC2/CR1
GOBP_RESPONSE_TO_TUMOR_NECROSIS_FACTOR	GOBP_RESPONSE_TO_TUMOR_NECROSIS_FACTOR	220	0.489653	1.97463	1.15659e-07	2.14052e-06	1.23554e-06	5001	tags=42%, list=22%, signal=33%	PCK1/CRHBP/CHI3L1/DCSTAMP/CCL24/CALCA/CYP1B1/SFRP1/CCL20/PYDC1/BIRC7/CD70/SPHK1/AFF3/SLC2A4/HYAL1/CCL13/GAS6/ADAMTS12/CD14/CCL26/THBS1/TNFRSF18/CCL21/COL1A1/CX3CL1/ANKRD1/CXCL8/MIR31/EXT1/AKAP12/TNFSF11/FAS/CCL3L3/F2RL1/EDN1/LAPTM5/PID1/GPER1/NPNT/CDIP1/NR1D1/GSDME/ADIPOQ/RORA/VCAM1/TNFSF13B/BIRC2/CXCL16/ASS1/ADAM9/TNFRSF4/PPP2CB/GBP1/STAT1/CYLD/TNFAIP3/FABP4/CASP1/CLDN1/TNFSF18/TRAF3IP2/HAS2/SMP…
GOBP_REGULATION_OF_VESICLE_MEDIATED_TRANSPORT	GOBP_REGULATION_OF_VESICLE_MEDIATED_TRANSPORT	473	0.398841	1.75345	1.18777e-07	2.19031e-06	1.26428e-06	6045	tags=44%, list=27%, signal=33%	SH3GL3/PLA2G4E/NECAB2/VSNL1/CAV1/CDK5R2/PCSK9/C4B/C4A/NOD2/P2RX1/SYT13/ANXA1/STXBP6/SPHK1/P2RY1/GREM1/GAS6/ITGA2/CDH13/CLIP3/MSN/SIRPA/DNAJC6/CD14/SYP/CCR2/GRIK5/RAB31/SLC17A7/OLFM4/DKK1/PKDCC/STX1B/SYT12/EHD2/WNT3A/ITGB3/TREM2/AXL/SYN1/CCL21/ANXA2/ADORA2B/STXBP1/MCTP1/WNT7A/RAB26/GAS1/IL1B/SYT11/CNR1/FCER1G/RIMS2/NRP1/EGF/LRP1/LRRK2/PLD1/TLR2/SPI1/SFRP4/HCK/PLA2G5/DYSF/APOE/TGM2/CD84/CACNA1H/DLL…
GOMF_GROWTH_FACTOR_RECEPTOR_BINDING	GOMF_GROWTH_FACTOR_RECEPTOR_BINDING	118	0.583294	2.14625	1.30909e-07	2.40534e-06	1.3884e-06	5110	tags=53%, list=23%, signal=41%	FGF8/FGF4/EPGN/EREG/IL37/IL36RN/IL36G/FLRT2/ECM1/FGF7/FGF20/IL11/GREM1/AREG/CSF2/ITGA5/CSF3/FGF1/IL1RAP/PDGFC/ITGB3/IL6/PDGFRB/IL1B/TSLP/PDGFRA/EGF/HBEGF/IL10/SLC9A3R1/IL27RA/EFEMP1/CCDC88A/FGF10/VEGFC/APP/CD300LF/FYN/FGF18/LYN/FAM83B/FER/SHC1/ARTN/SDCBP/CDH5/IL6R/NPTN/TGFA/IL6ST/FGF2/IL1R1/PDGFB/DAB2IP/KL/VEGFB/PGF/TLR5/ARF4/PSEN1/VEGFD/PTPRJ
GOBP_NEGATIVE_REGULATION_OF_CELL_ADHESION	GOBP_NEGATIVE_REGULATION_OF_CELL_ADHESION	259	0.463797	1.90408	1.31662e-07	2.41049e-06	1.39137e-06	4330	tags=41%, list=19%, signal=33%	LGALS7B/MUC21/IL20RB/TGFBI/SCGB1A1/ABCA12/CYP1B1/ANXA1/SNAI2/CTSG/CDH13/PRNP/JAM3/NRARP/SERPINE2/SPOCK1/THBS1/MYADM/TNFSF4/CCL21/COL1A1/MELTF/CX3CL1/VSIG4/JAG1/MIR31/FGL2/MMP14/TMEM131L/IL10/CORO1C/CD86/SPI1/PRKG1/PDCD1LG2/RUNX3/MMP2/ADAMDEC1/ADTRP/MUC1/TGFB1/PLXNC1/CXCL12/EPHB2/KLF4/HAVCR2/LOXL3/TNFAIP8L2/PHLDB2/NCKAP1L/LILRB2/LAPTM5/MAP4K4/IL2RA/LRRC32/CD300A/FOXP3/CEBPB/DUSP1/SERPINE1/ADIPOQ/C…
GOBP_NEUTROPHIL_CHEMOTAXIS	GOBP_NEUTROPHIL_CHEMOTAXIS	95	0.618967	2.22825	1.32829e-07	2.42317e-06	1.39869e-06	2405	tags=39%, list=11%, signal=35%	CXCL6/CCL24/CXCL5/THBS4/PPBP/PF4V1/CCL20/NOD2/TREM1/SLIT2/CCL13/JAM3/S100A8/CCL26/TNFAIP6/CXCR1/CXCL1/PDE4B/C3AR1/CCL21/S100A9/DPP4/TGFB2/IL1B/CD300H/CX3CL1/CXCL8/FCER1G/SAA1/CXCL9/PIK3CD/CCL3L3/ITGA1/NCKAP1L/MPP1/C5AR1/EDN1
GOMF_ENZYME_INHIBITOR_ACTIVITY	GOMF_ENZYME_INHIBITOR_ACTIVITY	321	0.435485	1.84181	1.38206e-07	2.5123e-06	1.45014e-06	3522	tags=32%, list=16%, signal=27%	SPINK6/WFDC12/PI3/SERPINB7/CST5/CD109/SERPINB2/SERPINB12/SERPINB13/SCGB1A1/SERPINB3/SPINK5/PPP1R14C/SLPI/C4B/SERPINB4/C4A/SPINK7/BIRC7/ANXA1/SH3RF2/WFDC5/NLRP7/NGF/CARD18/SLIT2/PLN/GAS6/CARD17/CST6/PRNP/COL6A3/SERPINB5/SFN/SERPINE2/SPOCK1/CAMK2N2/RGS2/ANXA2P2/ANXA3/PI15/ANXA2/A2M/SERPINB1/A2ML1/PHACTR3/ANXA5/SERPINA1/ITPRIP/DPEP1/TIMP2/ATP2B4/AGT/ANOS1/TIMP3/LRRK2/TFPI/PPP1R14A/PPP1R12B/TIMP1/SOC…
GOCC_NEURON_PROJECTION_TERMINUS	GOCC_NEURON_PROJECTION_TERMINUS	94	0.616855	2.21298	1.51254e-07	2.73974e-06	1.58142e-06	3201	tags=40%, list=14%, signal=35%	SLC18A3/NTSR1/NTS/CRHBP/PCSK1/PTPRN/UCHL1/CALCA/SCGN/ITGA2/KCNK2/PRNP/SYP/ROR1/GRIK5/CALB1/DIXDC1/SCRG1/ADORA1/LRRK2/DMD/CALB2/NMU/GHRH/PRSS12/BAIAP2/CDH8/TPBG/ADRA2A/GPER1/BIN1/NPY/HTR1B/MME/SYT1/KCNA3/ACTB/SLC8A1
GOBP_RESPONSE_TO_TRANSFORMING_GROWTH_FACTOR_BETA	GOBP_RESPONSE_TO_TRANSFORMING_GROWTH_FACTOR_BETA	227	0.476561	1.93263	1.5514e-07	2.80019e-06	1.61632e-06	5017	tags=46%, list=22%, signal=36%	FOLR1/CD109/SOX11/CAV1/SFRP1/CAV2/LOX/MYOCD/NR3C1/FBN1/TGFB3/LTBP2/EMILIN1/FMOD/HTRA3/THBS1/MXRA5/PMEPA1/FERMT2/COL3A1/CHST11/TGFB1I1/CILP/DLX1/ITGB8/SOX9/COL1A2/COL1A1/WNT7A/TGFB2/PDE2A/ANKRD1/LTBP1/VASN/ZEB1/IL17RD/ZEB2/LTBP4/DKK3/SPI1/HTRA1/PDE3A/RUNX3/TGFBR3L/ITGB5/TGFB1/LATS2/ZYX/EDN1/DAB2/FBN2/SPRED3/WNT5A/CDKN2B/TGFBR2/LRRC32/COL4A2/ITGB1/ACVR1/NPNT/TGFBR1/FERMT1/JUN/HIPK2/NREP/ADAM9/FYN/S…
GOBP_ACTIVATION_OF_IMMUNE_RESPONSE	GOBP_ACTIVATION_OF_IMMUNE_RESPONSE	331	0.438692	1.86144	1.56839e-07	2.82089e-06	1.62826e-06	5539	tags=47%, list=24%, signal=36%	KRT1/BMX/IGHV1-45/IGHV3-64D/C4B/C4A/NOD2/IGHV3-72/IGLC7/IGHV3-43/IGHV5-10-1/IGHV3-38/IGHV2-26/PRNP/IGHV3-35/IGHV3-7/IGHV3-23/PDE4B/C3AR1/FPR1/TREM2/MFAP4/IGHV3-20/C1QC/CMKLR1/C1QB/A2M/IGHV3-73/CD8B/IL1B/IGHV1-3/IGHV3-48/C1QA/C1S/VSIG4/PLPP4/FCER1G/TYROBP/IGHV3-21/CD38/C1R/IFI16/NR4A3/CRP/C4BPB/PIK3CD/FYB1/IGHV4-39/HCK/IGHV1-69/IGHV4-28/THY1/NFAM1/IGHV3-15/IGHV5-51/IGHV4-61/IGHV1-18/CFH/HLA-DQB1/I…
GOBP_RESPONSE_TO_INORGANIC_SUBSTANCE	GOBP_RESPONSE_TO_INORGANIC_SUBSTANCE	451	0.397995	1.74711	1.6618e-07	2.97842e-06	1.71919e-06	4421	tags=32%, list=20%, signal=27%	MMP9/MMP3/CRHBP/SLC5A1/PCSK1/SCGB1A1/HP/CYP1B1/CAV1/SUCNR1/GPR37/ASCL1/MAOB/SYT13/CASQ2/ANXA1/MT1X/MT2A/SPHK1/AREG/CSF2/SLC30A3/TRPA1/CPS1/SIRPA/ADCY7/CPNE8/PRNP/KCNMB1/CD14/S100A8/MT1M/CRYAB/RYR2/G6PD/HGF/KCNK3/SYT12/CYP1A2/THBS1/MAP1B/AXL/TNFSF4/IL6/CLIC4/FIBIN/MYC/CYBRD1/LOXL2/MT1E/COL1A1/PDGFRB/SYT11/FOSL1/HIF1A/DPEP1/SOD2/ALOX5AP/PAM/ATP2B4/NDRG1/CAPN2/S100A16/LRRK2/IL10/P2RX7/NR4A3/KCNMA1/R…
GOBP_PROTEIN_LOCALIZATION_TO_EXTRACELLULAR_REGION	GOBP_PROTEIN_LOCALIZATION_TO_EXTRACELLULAR_REGION	298	0.446138	1.8682	1.66934e-07	2.98147e-06	1.72095e-06	3929	tags=29%, list=17%, signal=24%	TRH/PPY/CHGA/VIP/VGF/PCSK1/ISL1/PTPRN/VSNL1/ABCA12/GPR68/SFRP1/SNAP25/SUCNR1/ANXA1/CAVIN1/SLC16A1/FBN1/OXCT1/TGFB3/LTBP2/SLC9B2/TREM2/TACR2/IL6/LRRC8A/TGFB2/IL1B/HIF1A/CNR1/ANKRD1/RIMS2/LTBP1/COMP/PAM/SCG2/FOXA2/ARL4D/F2R/SAA1/PCSK5/ADCYAP1/TLR2/P2RX7/CD38/RCN3/ADCY5/APOE/CD33/ADTRP/MYOM1/TGFB1/CCN3/KLF7/F2RL1/APBB1/ADRA2A/FBN2/VEGFC/GPER1/RAB27A/RAB3D/NNAT/NR1D1/MIA2/PCLO/SSTR5/MYH10/BMP8A/ADAM9…
GOBP_IMMUNE_RESPONSE_REGULATING_CELL_SURFACE_RECEPTOR_SIGNALING_PATHWAY	GOBP_IMMUNE_RESPONSE_REGULATING_CELL_SURFACE_RECEPTOR_SIGNALING_PATHWAY	283	0.453561	1.88377	1.68494e-07	2.99883e-06	1.73098e-06	5756	tags=48%, list=25%, signal=37%	BMX/IGHV1-45/IGHV3-64D/IGHV3-72/IGLC7/IGHV3-43/IGHV5-10-1/IGHV3-38/IGHV2-26/PRNP/IGHV3-35/IGHV3-7/IGHV3-23/PDE4B/C3AR1/FPR1/IGHV3-20/CMKLR1/FCGR3A/IGHV3-73/CD8B/IGHV1-3/IGHV3-48/PLPP4/FCER1G/TYROBP/IGHV3-21/CD38/NR4A3/PIK3CD/FYB1/IGHV4-39/HCK/IGHV1-69/IGHV4-28/THY1/NFAM1/IGHV3-15/IGHV5-51/IGHV4-61/IGHV1-18/HLA-DQB1/IGHA2/IGHV3-53/IGHV3-13/THEMIS2/NCKAP1L/C5AR1/LILRB2/MNDA/CD28/LAPTM5/IGHV4-59/KLR…
GOBP_BONE_MINERALIZATION	GOBP_BONE_MINERALIZATION	112	0.581472	2.15114	1.71938e-07	3.04951e-06	1.76023e-06	3924	tags=51%, list=17%, signal=42%	IBSP/ENPP1/PTHLH/MMP13/NOTUM/BMPR1B/RSPO2/FZD9/ROR2/ECM1/GREM1/LOX/DDR2/FAM20C/TGFB3/PKDCC/GPM6B/NELL1/SLC24A3/ANKH/SOX9/COL1A2/WNT11/HIF1A/SGMS2/OSR2/CCN1/COMP/IFITM5/KLF10/P2RX7/OMD/TWIST1/ALPL/TFAP2A/MGP/TGFB1/RFLNB/SRGN/ADRB2/FBN2/ACVR1/PTH1R/TMEM38B/TMEM119/RFLNA/SLC8A1/BMP2K/GJA1/WNT4/AXIN2/TENT5A/S1PR1/PHEX/BMP6/ASPN/MEF2C
GOBP_REGULATION_OF_CELL_SUBSTRATE_ADHESION	GOBP_REGULATION_OF_CELL_SUBSTRATE_ADHESION	199	0.495324	1.97112	1.78229e-07	3.15015e-06	1.81832e-06	5110	tags=47%, list=23%, signal=37%	SFRP1/CEACAM6/FN1/FLNA/GREM1/ITGA5/PDPN/CDH13/CCDC80/SPOCK1/EMILIN1/OLFM4/THBS1/S100A10/FMN1/FERMT2/MYADM/COL16A1/CDK6/GPM6B/CCL21/PLAU/ABI3BP/COL1A1/MELTF/COL8A1/CX3CL1/JAG1/CCN1/EDIL3/NRP1/MMP14/CORO1C/LIMS2/RIN2/NID1/THY1/ECM2/TEK/CSF1/PHLDB2/RRAS/DAB2/MAP4K4/EPHA3/FOXF1/SERPINE1/CSPG5/NPNT/NPY/SPOCK2/FERMT1/FBLN2/CORO2B/MACF1/CASS4/NOTCH1/EFEMP2/CCL28/GBP1/VCL/RSU1/WNT4/EFNA5/HAS2/SPRY4/HSD17…
GOBP_POSITIVE_REGULATION_OF_RESPONSE_TO_EXTERNAL_STIMULUS	GOBP_POSITIVE_REGULATION_OF_RESPONSE_TO_EXTERNAL_STIMULUS	376	0.422192	1.81854	1.84023e-07	3.24134e-06	1.87095e-06	4931	tags=43%, list=22%, signal=34%	KLK5/KLK7/S100A7/EREG/CCL24/THBS4/SUCNR1/NOD2/OSMR/SLIT2/THBD/FLNA/GAS6/ITGA2/F3/CDH13/PGC/TAFA3/S100A8/CCL26/LGALS1/CCR2/EMILIN1/SMOC2/THBS1/OSM/C3AR1/TREM2/TNFSF4/CCL21/POLR3G/IL6/CMKLR1/ADORA2B/CTSC/S100A9/PTGER3/PDGFRB/IL1B/PDE2A/CX3CL1/LDLR/CNR1/TSLP/CSF1R/CXCL8/TYROBP/ALOX5AP/NRP1/AGT/SCG2/AIF1/LRRK2/IL18/TLR2/IFI16/SPI1/S100A14/TLR8/HCK/PLA2G5/TNFSF11/LPL/MET/TGFB1/CXCL12/CCN4/HAVCR2/F2RL1…
GOBP_CARDIAC_CHAMBER_DEVELOPMENT	GOBP_CARDIAC_CHAMBER_DEVELOPMENT	152	0.534414	2.04591	1.84993e-07	3.24723e-06	1.87435e-06	3666	tags=43%, list=16%, signal=37%	FGF8/ISL1/NOG/SOX11/DSP/HAND1/HAND2/NRG1/SLIT2/NRP2/FOXC2/KCNK2/ZFPM2/MYOCD/RYR2/EDNRA/STRA6/MESP1/TBX20/NKX2-5/SFRP2/TPM1/WNT11/HEG1/TGFB2/COL11A1/PDE2A/HIF1A/JAG1/ADAMTS6/CCN1/NRP1/PRDM1/APLNR/CPE/TBX5/TGFB1/ROBO1/TEK/SAV1/GATA6/NDST1/MYL3/NOTCH2/WNT5A/TGFBR2/GJA5/ACVR1/HEYL/FOXF1/PTK7/TGFBR1/ADPRHL1/NOS3/PARVA/FZD1/PROX1/NOTCH1/LY6E/ROBO2/BMP5/TMEM65/IGF1R/PLXND1/WNT2/SRF
GOCC_I_BAND	GOCC_I_BAND	111	0.577949	2.12448	1.94538e-07	3.40309e-06	1.96432e-06	4066	tags=53%, list=18%, signal=44%	TCAP/ACTC1/FLNC/SYNPO2/CASQ2/DES/SYNC/FLNA/PDLIM4/JPH2/CRYAB/RYR2/ACTN1/PALLD/PDLIM3/LDB3/PDE4B/CFL2/FERMT2/CACNA1C/MYL9/PGM5/FBXO32/PARVB/SORBS2/PDLIM7/ANKRD1/HRC/ATP2B4/CSRP1/DMD/NEXN/RYR1/SYNPO/PPP1R12B/FHL3/FBXL22/TRIM54/MYL3/DST/FHOD3/BIN1/ACTN2/SYNE2/BAG3/PARVA/ASB2/PDLIM5/SLC8A1/PDLIM2/PLEC/PPP3CA/SLC2A1/NEBL/CAB39/MTM1/ACTN4/ANK2/CSRP2
GOBP_REGULATION_OF_MONONUCLEAR_CELL_MIGRATION	GOBP_REGULATION_OF_MONONUCLEAR_CELL_MIGRATION	106	0.584863	2.1336	2.0076e-07	3.49885e-06	2.01959e-06	3481	tags=42%, list=15%, signal=36%	AIRE/S100A7/CCL20/ECM1/SLIT2/GREM1/GAS6/MSN/CCR2/THBS1/C3AR1/CCL21/CMKLR1/CSF1R/AIF1/SLAMF8/SPI1/IL27RA/S100A14/PADI2/ADTRP/CXCL12/CCN3/CD99L2/CSF1/C5AR1/WNT5A/JAM2/DUSP1/SERPINE1/IL34/RARRES2/APP/ITGA4/FADD/CD200/LYN/CD200R1/PLA2G7/BMP5/SPN/NBL1/LGALS3/CX3CR1/FPR2
GOBP_NEGATIVE_REGULATION_OF_PHOSPHORYLATION	GOBP_NEGATIVE_REGULATION_OF_PHOSPHORYLATION	340	0.434842	1.84761	2.01383e-07	3.49885e-06	2.01959e-06	5152	tags=37%, list=23%, signal=29%	INSM1/CD109/ENPP1/NOG/UCHL1/SERPINB3/CAV1/SFRP1/PYDC1/INHBA/SLIT2/KIRREL1/GREM1/SIRPA/MYOCD/PRNP/NIBAN1/SFN/HGF/EMILIN1/INHA/CAMK2N2/DKK1/RGS2/PMEPA1/MYADM/SFRP2/DUSP7/HEG1/IL1B/WWTR1/XDH/AGT/LRP1/BDKRB1/FOXA2/DUSP10/LRRK2/PRR5L/DMD/CORO1C/BDKRB2/TWIST1/APOE/THY1/TGFB1/SOCS3/AJUBA/EPHB2/LATS2/CDKN2B/PID1/ADARB1/CD300A/TRIB3/DUSP1/ADIPOQ/HIPK3/HDAC4/JUN/PTPN22/IRAK3/LAX1/PTPRC/MAPK8IP1/CDKN2C/SPRY…
GOBP_FORMATION_OF_PRIMARY_GERM_LAYER	GOBP_FORMATION_OF_PRIMARY_GERM_LAYER	114	0.579542	2.14774	2.15891e-07	3.73821e-06	2.15776e-06	4115	tags=50%, list=18%, signal=41%	MMP9/EYA1/LAMA3/NOG/HAND1/SOX7/MIR145/INHBA/FN1/ITGA5/ITGA2/FOXC2/COL5A1/COL6A1/HMGA2/COL5A2/DKK1/MESP1/WNT3A/TBX20/ITGB3/ITGA7/SFRP2/WNT11/COL11A1/COL8A1/TXNRD1/MMP14/LHX1/COL12A1/SNAI1/LAMB3/MMP2/ITGB5/KLF4/GATA6/WNT5A/COL4A2/ITGB1/ACVR1/DUSP1/FOXF1/ITGAV/COL7A1/ITGB2/ITGA4/MESP2/WLS/GJA1/EXT2/ITGB4/ITGA3/SRF/LEF1/SOX17/FZD7/SMAD1
GOBP_NEGATIVE_REGULATION_OF_PROTEOLYSIS	GOBP_NEGATIVE_REGULATION_OF_PROTEOLYSIS	276	0.45162	1.86237	2.3912e-07	4.12644e-06	2.38185e-06	3989	tags=36%, list=18%, signal=30%	SPINK6/WFDC12/PI3/SERPINB7/MMP9/CST5/CD109/SERPINB2/SERPINB12/SERPINB13/SERPINB3/SPINK5/SLPI/C4B/SERPINB4/C4A/SPINK7/BIRC7/ECM1/WFDC5/NLRP7/NGF/CARD18/CD44/GAS6/CARD17/CST6/PRNP/COL6A3/SERPINB5/CRYAB/SFN/SERPINE2/HGF/SPOCK1/THBS1/CTSB/SFRP2/PI15/ANXA2/A2M/SERPINB1/A2ML1/GAS1/SERPINA1/DPEP1/TIMP2/AGT/LRP1/ANOS1/TIMP3/LRRK2/TFPI/IL10/PLAUR/IFI16/MAP1A/TIMP1/KLF4/CSTA/SPOCK3/NR4A1/SERPINA5/CST7/ANXA…
GOBP_MEMBRANE_INVAGINATION	GOBP_MEMBRANE_INVAGINATION	128	0.558728	2.09475	2.64507e-07	4.54917e-06	2.62586e-06	4944	tags=53%, list=22%, signal=42%	IGHV1-45/IGHV3-64D/IGHV3-72/IGLC7/IGHV3-43/IGHV5-10-1/ITGA2/IGHV3-38/ADGRB1/IGHV2-26/IGHV3-35/IGHV3-7/IGHV3-23/RAB31/THBS1/TREM2/IGHV3-20/GULP1/IGHV3-73/IGHV1-3/IGHV3-48/MSR1/FCGR1A/IGHV3-21/AIF1/GSN/IGHV4-39/IGHV1-69/IGHV4-28/IGHV3-15/IGHV5-51/IGHV4-61/IGHV1-18/IGHA2/F2RL1/IGHV3-53/IGHV3-13/NCKAP1L/MFGE8/IGHV4-59/IGHV1-69-2/CD300A/IGHV4-34/C3/ITGB2/MARCO/IGHV2-5/IGHV4-31/IGHV3-66/MYH9/SPIRE1/ELM…
GOBP_CARDIAC_CHAMBER_MORPHOGENESIS	GOBP_CARDIAC_CHAMBER_MORPHOGENESIS	114	0.577367	2.13968	2.67627e-07	4.58737e-06	2.6479e-06	3162	tags=45%, list=14%, signal=39%	FGF8/ISL1/NOG/SOX11/DSP/HAND1/HAND2/NRG1/SLIT2/NRP2/FOXC2/ZFPM2/RYR2/EDNRA/MESP1/TBX20/NKX2-5/SFRP2/TPM1/WNT11/HEG1/TGFB2/COL11A1/HIF1A/JAG1/CCN1/NRP1/APLNR/CPE/TBX5/TGFB1/ROBO1/TEK/SAV1/GATA6/MYL3/NOTCH2/WNT5A/TGFBR2/ACVR1/HEYL/FOXF1/TGFBR1/ADPRHL1/NOS3/PARVA/FZD1/PROX1/NOTCH1/LY6E/ROBO2
GOBP_COLLAGEN_FIBRIL_ORGANIZATION	GOBP_COLLAGEN_FIBRIL_ORGANIZATION	59	0.683666	2.26221	2.69287e-07	4.6004e-06	2.65543e-06	3829	tags=73%, list=17%, signal=61%	TLL1/CYP1B1/GREM1/LOX/FOXC2/ADAMTS12/DDR2/COL14A1/COL5A3/COL5A1/EMILIN1/PXDN/COL5A2/FMOD/SFRP2/COL3A1/BMP1/COL1A2/LOXL2/COL1A1/TLL2/TGFB2/AEBP1/ADAMTS3/COL11A1/ADAMTS2/COMP/LUM/EXT1/MMP11/COL12A1/FKBP10/COL13A1/LOXL3/ADAMTS14/TGFBR1/COL11A2/EFEMP2/DPT/CRTAP/P3H4/COLGALT1/SERPINH1
GOBP_HUMORAL_IMMUNE_RESPONSE	GOBP_HUMORAL_IMMUNE_RESPONSE	246	0.464508	1.9064	2.73903e-07	4.66365e-06	2.69193e-06	2863	tags=39%, list=13%, signal=34%	DEFB4A/AIRE/KRT1/KLK5/WFDC12/KLK7/PI3/S100A7/KRT6A/BPIFA1/PGLYRP3/PGLYRP4/IL36RN/CXCL6/REG1A/CXCL5/IGHV1-45/SPINK5/IGHV3-64D/PPBP/PF4V1/SLPI/C4B/C4A/NOD2/RNASE2/RNASE7/TREM1/CTSG/IGHV3-72/WFDC5/IGLC7/CXCL14/IGHV3-43/IGHV5-10-1/CCL13/IGHV3-38/PGC/DEFB1/IGHV2-26/IGHV3-35/CCR2/IGHV3-7/IGHV3-23/CXCL1/TREM2/MFAP4/IGHV3-20/C1QC/IL6/C1QB/A2M/S100A9/IGHV3-73/IL1B/IGHV1-3/IGHV3-48/C1QA/C1S/VSIG4/CXCL8/RNA…
GOBP_NEGATIVE_REGULATION_OF_HYDROLASE_ACTIVITY	GOBP_NEGATIVE_REGULATION_OF_HYDROLASE_ACTIVITY	296	0.442887	1.84942	2.89423e-07	4.91154e-06	2.83502e-06	3260	tags=32%, list=14%, signal=28%	SPINK6/WFDC12/PI3/SERPINB7/MMP9/CST5/CD109/PPP4R4/SERPINB2/SERPINB12/SERPINB13/SERPINB3/SPINK5/SLPI/C4B/SERPINB4/C4A/SPINK7/BIRC7/ANXA1/ECM1/WFDC5/NLRP7/NGF/CARD18/GZMA/CD44/GAS6/CARD17/CST6/PRNP/COL6A3/SERPINB5/CRYAB/SFN/SERPINE2/HGF/SPOCK1/RGS2/THBS1/CTSB/SFRP2/HDAC9/PI15/ANXA2/A2M/SERPINB1/A2ML1/SLC39A14/CAMK2A/TGFB2/SERPINA1/DPEP1/TIMP2/AGT/LRP1/ANOS1/TIMP3/LRRK2/TFPI/PLAUR/IFI16/TIMP1/KLF4/C…
GOBP_REGULATION_OF_DEVELOPMENTAL_GROWTH	GOBP_REGULATION_OF_DEVELOPMENTAL_GROWTH	276	0.449961	1.85553	2.9326e-07	4.96017e-06	2.86309e-06	5490	tags=43%, list=24%, signal=33%	PRL/FGF8/SPP1/ISLR2/NOG/DRAXIN/SEMA6D/NGF/FN1/FGF20/SEMA3A/MAP2/FOXC2/SEMA5B/KCNK2/ZFPM2/SPTBN4/G6PD/AKAP6/RGS2/WNT3A/TRPV2/TBX20/NKX2-5/NKD1/MAP1B/BDNF/RGS4/OLFM1/L1CAM/TLL2/DPYSL2/RIMS2/NRP1/DUSP10/YAP1/SHTN1/NTN1/GHRH/APOE/TBX5/DLL1/CXCL12/SAV1/GHR/ADRB2/CSF1/LATS2/GATA6/POU3F2/EDN1/WNT5A/TGFBR2/SEMA3D/CDK5R1/MAPK11/TGFBR1/APP/DIO3/WWC2/SIX1/SYT1/MACF1/PROX1/NOTCH1/ATP8A2/LPAR3/FTO/EFNA5/FOXS1…
GOBP_REGULATION_OF_HEART_CONTRACTION	GOBP_REGULATION_OF_HEART_CONTRACTION	165	0.522098	2.0293	3.00156e-07	5.06005e-06	2.92074e-06	3586	tags=41%, list=16%, signal=35%	KCNH6/ATP1A2/CHGA/ISL1/KCNH2/ADRA1B/DSP/CALCA/CHRM2/DSC2/CAV1/CACNA2D1/CASQ2/DES/HSPB7/SEMA3A/FLNA/PLN/ABCC9/STC1/SPTBN4/RYR2/EDNRA/PDE4B/RGS2/NKX2-5/RGS4/CACNA1C/SCN4B/KCNE4/TPM1/ADORA1/CCN2/TGFB2/SCN1B/KCND3/KCNJ12/POPDC2/IRX3/HRC/ATP2B4/AGT/HBEGF/ATP1A1/DMD/MYL4/TBX5/CACNA1H/TMIGD3/EDN1/MYL3/GJA5/ADORA3/ADRA1D/TMEM38B/CELF2/ADM/BIN1/NOS3/SLC8A1/KCNJ2/TBX18/BVES/GJA1/TMEM65/MEF2A/THRA/CLIC2
GOBP_NEGATIVE_REGULATION_OF_CELL_GROWTH	GOBP_NEGATIVE_REGULATION_OF_CELL_GROWTH	168	0.514851	2.00468	3.05984e-07	5.12448e-06	2.95793e-06	3947	tags=32%, list=17%, signal=27%	SPP1/ENPP1/DCSTAMP/SFRP1/CDA/DRAXIN/OSGIN1/SEMA6D/HYAL1/INHBA/MEG3/SLIT2/SEMA3A/GREM1/MAP2/SEMA5B/FHL1/CRYAB/G6PD/GNG4/SERPINE2/RGS2/WNT3A/RGS4/SFRP2/DACT3/WNT11/TGFB2/NRP1/AGT/BDKRB1/NPPB/MSX1/NTN1/TGFB1/CCN3/DAB2/WNT5A/SH3BP4/SEMA3D/CDK5R1/PRDM11/RERG/CDKN2C/ENO1/DCBLD2/GJA1/CDKN1A/SEMA6B/EPHA7/SEMA3E/DIP2B/SOX17/CDKN2A
GOMF_PEPTIDASE_REGULATOR_ACTIVITY	GOMF_PEPTIDASE_REGULATOR_ACTIVITY	178	0.507464	1.99225	3.05897e-07	5.12448e-06	2.95793e-06	3109	tags=38%, list=14%, signal=33%	SPINK6/WFDC12/PI3/SERPINB7/CST5/CD109/SERPINB2/SERPINB12/SERPINB13/SERPINB3/SPINK5/CAV1/SLPI/C4B/SERPINB4/C4A/SPINK7/BIRC7/WFDC5/NLRP7/NGF/FN1/CARD18/GAS6/CARD17/CST6/PRNP/COL6A3/SERPINB5/SERPINE2/SPOCK1/SFRP2/PCOLCE2/PI15/ANXA2/CTSC/A2M/SERPINB1/A2ML1/PCOLCE/SERPINA1/DPEP1/TIMP2/AGT/ANOS1/TIMP3/TFPI/MAL/TIMP1/CSTA/SPOCK3/SERPINA5/CST7/SERPING1/SERPINE1/RECK/COL7A1/C3/BIN1/APP/ITIH5/PROS1/CAST/SP…
GOBP_REGULATION_OF_RESPONSE_TO_WOUNDING	GOBP_REGULATION_OF_RESPONSE_TO_WOUNDING	142	0.540897	2.05136	3.12255e-07	5.21241e-06	3.00869e-06	3532	tags=39%, list=16%, signal=33%	KRT1/SPP1/KLK8/CD109/SERPINB2/CAV1/FAP/ANXA1/THBD/FLNA/MYLK/F3/FOXC2/SERPINE2/SMOC2/THBS1/ACTA2/FERMT2/RGMA/PLAU/HPSE/PDGFRA/TBXA2R/FOXA2/F2R/TFPI/TNFRSF12A/HBEGF/IL10/PRKG1/APOE/MMRN1/ADTRP/CLDN3/CCN4/EPHB2/KLF4/F2RL1/PHLDB2/EDN1/ADRA2A/ITGB1/TAFA5/SERPING1/SERPINE1/PROS1/NOS3/FERMT1/F12/TNFAIP3/SIGLEC10/CLDN1/WNT4/SH2B3/C1QTNF1/IGF1R
GOBP_CALCIUM_ION_TRANSMEMBRANE_TRANSPORT	GOBP_CALCIUM_ION_TRANSMEMBRANE_TRANSPORT	238	0.469301	1.91657	3.19762e-07	5.32034e-06	3.07098e-06	4076	tags=35%, list=18%, signal=29%	NTSR1/CHRNA9/NPSR1/ATP1A2/STAC2/CACNG6/CACNA2D1/P2RX1/CASQ2/TRPA1/PLN/CEMIP/GAS6/RRAD/CACNA2D4/PRNP/JPH2/RYR2/G6PD/EDNRA/AKAP6/PDE4B/ANXA2P2/WNT3A/TRPV2/GEM/CACNA1C/CCL21/ANXA2/SLC24A3/ANXA6/P2RY6/STAC/CX3CL1/HRC/ATP2B4/BDKRB1/F2R/REM1/AHNAK/APLNR/CXCL9/DMD/CACNA2D3/HSPA2/P2RX7/NCS1/RYR1/RASA3/THY1/PLP1/PANX1/CACNA1H/GRIN3B/HTR2B/MICU3/MCOLN3/EDN1/HPCA/ADRA2A/GPER1/TRPC4/TMEM38B/ITGAV/BIN1/ITPR3/…
GOBP_CHROMATIN_REMODELING	GOBP_CHROMATIN_REMODELING	232	-0.486993	-1.87841	3.23198e-07	5.36004e-06	3.09391e-06	2036	tags=13%, list=9%, signal=12%	H2BC18/H2BC8/H4-16/H2BW1/CECR2/H3C8/GATA3/H2BC9/H2BC7/H2BC17/H3C12/H3C13/H3C3/H4C5/H3C1/H2BC13/H2BC14/H1-3/H4C13/H4C4/H3C2/H3C11/H1-4/H3C7/H4C1/H1-5/H4C3/H2BC10/H4C2/H4C6/H2BC3
GOBP_MONOCYTE_CHEMOTAXIS	GOBP_MONOCYTE_CHEMOTAXIS	60	0.666364	2.21862	3.25529e-07	5.38124e-06	3.10614e-06	4911	tags=67%, list=22%, signal=52%	S100A7/CCL24/CALCA/CCL20/ANXA1/CTSG/SLIT2/GREM1/CCL13/FOLR2/CCL26/CCR2/CCL21/IL6/CX3CL1/AIF1/SLAMF8/S100A14/TNFSF11/CXCL12/CCN3/CCL3L3/DUSP1/SERPINE1/LYN/PLA2G7/NBL1/LGALS3/CX3CR1/FPR2/CCL23/CCL18/IL6R/CCL11/CCL2/PDGFB/CXCL17/CCR1/CCL4/CCL19
GOCC_ADHERENS_JUNCTION	GOCC_ADHERENS_JUNCTION	156	0.531903	2.04793	3.41897e-07	5.63358e-06	3.25179e-06	3529	tags=37%, list=16%, signal=32%	PKP1/DSC2/IGSF21/FAT2/SYNM/ANXA1/STXBP6/SORBS1/HMCN1/PDLIM4/MSN/CDH3/SPTBN4/PDLIM3/LDB3/CDH19/FMN1/DCHS1/CDH11/FERMT2/ARHGAP24/PGM5/ANXA2/CDH2/PDLIM7/JAG1/NDRG1/NEXN/JCAD/FRMD4B/CDC42EP1/BAIAP2/DLL1/AJUBA/CYTH3/CDH8/CD99L2/ZYX/MYO1E/PVR/NIBAN2/PKP3/TLN1/NOTCH1/ACTB/ALOX15B/LYN/TRIM29/PDLIM5/RDX/CCDC85C/MYH9/PDLIM2/EFNB2/VCL/EFNA5/PTPRK/CNN3
GOBP_NEGATIVE_REGULATION_OF_DEFENSE_RESPONSE	GOBP_NEGATIVE_REGULATION_OF_DEFENSE_RESPONSE	218	0.475512	1.92253	3.61115e-07	5.93111e-06	3.42353e-06	5185	tags=46%, list=23%, signal=36%	KRT1/IL20RB/IL22RA2/ISL1/SPINK5/MEFV/SERPINB4/NOD2/PTGIS/LRFN5/MIR145/ACP5/SIRPA/TAFA3/TNFAIP6/HGF/TREM2/A2M/PLK2/ADORA1/NT5E/SYT11/CX3CL1/LDLR/VSIG4/MIR31/AOAH/FGL2/DUSP10/SAA1/SLAMF8/IL10/IFI16/HTRA1/HCK/APOE/SOCS3/CCN3/KLF4/HAVCR2/TEK/TNFAIP8L2/CST7/CALCRL/IL2RA/FOXP3/MFHAS1/GPER1/FOXF1/SERPING1/NR1D1/ADIPOQ/NPY/HLA-G/RORA/IRAK3/PTPRC/FYN/CD200/LYN/CD200R1/TNFAIP3/SIGLEC10/SERPINF1/NLRC5/FPR2/…
GOBP_CELLULAR_RESPONSE_TO_STEROID_HORMONE_STIMULUS	GOBP_CELLULAR_RESPONSE_TO_STEROID_HORMONE_STIMULUS	179	0.506169	1.99116	3.71487e-07	6.08191e-06	3.51058e-06	3677	tags=30%, list=16%, signal=25%	NPAS4/ATP1A2/PCK1/ISL1/CYP1B1/SFRP1/GJB2/NR0B1/ANXA1/SCGB2A2/SOX10/STC1/NR3C1/CYP7B1/PMEPA1/FBXO32/NR3C2/SGK1/KLF9/TFPI/ATP1A1/YAP1/ESR1/NR4A3/PADI2/NPC1/ADTRP/ESRRG/PER1/SRD5A1/KANK2/EDN1/DAB2/ACVR1/GPER1/HEYL/NR1D1/SSTR5/LMO3/ASS1/TP63/SSTR2/LBH/TCF21/SERPINF1/IGF1R/ARNTL/FOXO3/UFSP2/AKR1C3/HSPA8/DDIT4/CNOT1/ABHD2
GOBP_REGULATION_OF_CELL_MORPHOGENESIS	GOBP_REGULATION_OF_CELL_MORPHOGENESIS	278	0.444619	1.83312	3.75012e-07	6.12e-06	3.53256e-06	5102	tags=40%, list=23%, signal=31%	RELN/CCL24/NTNG1/ANXA1/RHOD/FN1/P2RY1/FLNA/CD44/CCL13/PDPN/MSN/CAMK2B/OLFM4/ITGA7/S100A10/FERMT2/MYADM/TPM1/MELTF/PARVB/ITPKA/LRP8/CSF1R/RIMS2/NRP1/RHOJ/PALM2AKAP2/CORO1C/SPARC/SLC9A3R1/LIMS2/HCK/CDC42EP1/C15orf62/BAIAP2/RND3/PLXNC1/CLDN3/EPHB2/PRAG1/MYO10/DAB2/WNT5A/LST1/PTPRD/FMNL2/FGD1/CSPG5/NTNG2/STRIP2/ITGB2/PARVA/SYT1/MACF1/CASS4/MYH10/HEXB/RHOC/FYN/GBP1/PEAK3/RDX/MYH9/BVES/PALM/EFNA5/FMNL3…
GOCC_PLASMA_MEMBRANE_SIGNALING_RECEPTOR_COMPLEX	GOCC_PLASMA_MEMBRANE_SIGNALING_RECEPTOR_COMPLEX	210	0.482088	1.93757	3.78611e-07	6.15907e-06	3.55511e-06	5994	tags=55%, list=26%, signal=41%	CHRNA9/SHISA9/BMPR1B/OSMR/ITGA11/CSF2/ITGA5/ITGA2/CHRNA1/CNTFR/RAMP1/TLR6/ITGBL1/GRIK5/GPR156/EMILIN1/ITGB3/ITGA7/IL6/ITGA6/ITGB8/CD8B/TRBV5-6/OLFM3/TLR2/TLR1/TRBV7-2/IL27RA/TRAV17/TRBV7-9/PLP1/ITGB5/TRAV8-6/TRAV12-2/CD4/GRIN3B/TRBV6-5/TRAV16/ITGA1/TRBV10-3/TGFBR2/CALCRL/IL2RA/ITGB1/ACVR1/ITGAV/ITGA10/TRAV8-4/ITGB2/TGFBR1/ITGA4/TRBV12-4/BIRC2/TRBV29-1/TRAV13-1/TRAV3/LYN/CNIH2/TRAT1/TRAV12-3/TRBV5…
GOBP_NEGATIVE_REGULATION_OF_LOCOMOTION	GOBP_NEGATIVE_REGULATION_OF_LOCOMOTION	307	0.43449	1.83464	3.91044e-07	6.34112e-06	3.6602e-06	5163	tags=48%, list=23%, signal=38%	SLURP1/MIR140/NOG/KRT16/CYP1B1/SFRP1/NAV3/SEMA6D/IL24/NRG1/MIR145/SLIT2/SEMA3A/GREM1/ADGRB1/SEMA5B/STC1/MYOCD/NGFR/TNFAIP6/EMILIN1/WNT3A/THBS1/DPYSL3/HAS1/SFRP2/COL3A1/CCL21/DCN/CHRD/CLIC4/TPM1/MCTP1/SULF1/DPP4/ADORA1/WNT11/CX3CL1/JAG1/DPEP1/PODN/ATP2B4/NRP1/LRP1/TBXA2R/DUSP10/AIF1/SLAMF8/MITF/CORO1C/SLC9A3R1/IL27RA/PRKG1/DACH1/APOE/THY1/TIMP1/PADI2/STARD13/TBX5/ADTRP/TGFB1/CXCL12/CLDN3/TMIGD3/RO…
GOBP_SMOOTH_MUSCLE_CELL_PROLIFERATION	GOBP_SMOOTH_MUSCLE_CELL_PROLIFERATION	139	0.542103	2.05272	3.93116e-07	6.35455e-06	3.66795e-06	5534	tags=58%, list=24%, signal=44%	MMP9/MIR140/VIP/EREG/CNN1/MIR145/ITGA2/CDH13/MYOCD/TGFB3/THBS1/NPR3/IL6/MYC/OGN/PPARGC1A/TPM1/P2RY6/PDGFRB/ELN/CX3CL1/SOD2/AGT/AIF1/HBEGF/IL10/IL18/RBPMS2/NR4A3/PRKG1/MMP2/APOE/TGFB1/CCN4/CCN3/EDN1/TGFBR2/CALCRL/TAFA5/GPER1/ADIPOQ/HTR1B/NOS3/JUN/IGFBP5/EFEMP2/IL15/STAT1/TNFAIP3/GJA1/CDKN1A/S1PR1/IGF1R/PTGIR/PRKDC/GNA12/IL6R/MEF2C/PTAFR/NPR1/MNAT1/NOTCH3/FGF2/PDGFB/BMPR2/LDLRAP1/APLN/RHOA/MEF2D/PT…
GOBP_REGULATION_OF_LEUKOCYTE_PROLIFERATION	GOBP_REGULATION_OF_LEUKOCYTE_PROLIFERATION	225	0.473017	1.91644	3.94495e-07	6.35672e-06	3.6692e-06	5490	tags=49%, list=24%, signal=37%	LGALS7B/LMO1/IL20RB/CLC/SCGB1A1/SOX11/ANXA1/CD70/GREM1/CSF2/PRNP/CD209/CCR2/WNT3A/TNFSF4/IL6/TNFSF9/FCGR3A/IL1B/VSIG4/CSF1R/TYROBP/GPR183/AIF1/CLCF1/TMEM131L/IL10/IL18/CD86/CD38/CRP/IL27RA/PDCD1LG2/EPHB2/HAVCR2/CSF1/NCKAP1L/LILRB2/MNDA/CD28/TGFBR2/IL2RA/LST1/LRRC32/FGF10/CD300A/PRKCQ/FOXP3/CEBPB/SLC7A1/IL34/PNP/CRTAM/CD80/HLA-G/CD1D/VCAM1/TNFSF13B/PTPN22/HLA-DPB1/HLA-DPA1/PTPRC/FADD/TNFRSF4/IL15/…
GOBP_GASTRULATION	GOBP_GASTRULATION	175	0.50753	1.99152	4.16789e-07	6.69484e-06	3.86437e-06	4115	tags=42%, list=18%, signal=34%	FGF8/MMP9/EYA1/LAMA3/NOG/HAND1/SFRP1/SOX7/MIR145/INHBA/FN1/ITGA5/ITGA2/FOXC2/COL5A1/COL6A1/HMGA2/COL5A2/DKK1/MESP1/WNT3A/TBX20/ITGB3/ITGA7/MYADM/SFRP2/WNT11/COL11A1/COL8A1/TXNRD1/EXT1/FOXA2/MMP14/LHX1/APLNR/IL10/COL12A1/SNAI1/LAMB3/NR4A3/MMP2/ITGB5/KLF4/GATA6/PHLDB2/WNT5A/TGFBR2/COL4A2/ITGB1/ACVR1/DUSP1/FOXF1/ITGAV/COL7A1/ADIPOQ/ITGB2/ITGA4/MESP2/TENM4/WLS/WNT8B/GJA1/EXT2/ITGB4/ITGA3/SRF/UGDH/LEF…
GOBP_REGULATION_OF_SYNAPTIC_PLASTICITY	GOBP_REGULATION_OF_SYNAPTIC_PLASTICITY	148	0.533341	2.03276	4.20248e-07	6.72923e-06	3.88422e-06	4195	tags=39%, list=19%, signal=32%	NPAS4/RELN/VGF/SHISA9/SCGN/SNAP25/S100B/TSHZ3/NEURL1/ADGRB1/PRNP/SYP/SERPINE2/CAMK2B/CALB1/SYT12/SORCS2/MAP1B/EGR2/STXBP1/PLK2/MCTP1/ADORA1/CAMK2A/RASGRF1/CX3CL1/ITPKA/RIMS2/TYROBP/AGT/CD38/CALB2/MAP1A/APOE/BAIAP2/EPHB2/SCT/LILRB2/CNTN4/APP/ITPR3/KCNJ10/MME/HRH1/ERC1/LZTS1/CX3CR1/SNCA/SRF/ABHD6/RIMS3/DBN1/MEF2C/ARC/NPTN/SHANK3/CDC20/ABL1
GOBP_AMIDE_TRANSPORT	GOBP_AMIDE_TRANSPORT	248	0.461036	1.88945	4.47974e-07	7.15079e-06	4.12755e-06	3929	tags=30%, list=17%, signal=25%	TRH/FOLR3/FOLR1/CHGA/CRHBP/VIP/VGF/ISL1/PTPRN/SLC7A11/ABCG2/VSNL1/ABCA12/GPR68/SFRP1/SNAP25/ANXA1/SLC16A2/PDPN/FOLR2/S100A8/SLC16A1/OXCT1/CD209/SLC38A5/SLC9B2/SLC47A1/TACR2/IL6/LRRC8A/ADORA1/IL1B/HIF1A/CNR1/RIMS2/CA2/FOXA2/ADCYAP1/CD38/CPE/SLC9A3R1/ADCY5/GHRH/TNFSF11/SGPP1/CCN3/SCT/KLF7/EDN1/ADRA2A/AQP9/RASL10B/GPER1/NNAT/NR1D1/PCLO/SSTR5/SLC15A2/KISS1/BMP8A/ABCC1/TAP1/ABCA13/GJA1/EFNA5/PPP3CA/PE…
GOBP_POSITIVE_REGULATION_OF_HEMOPOIESIS	GOBP_POSITIVE_REGULATION_OF_HEMOPOIESIS	148	0.532281	2.02872	4.54553e-07	7.2332e-06	4.17512e-06	5553	tags=53%, list=25%, signal=41%	PCK1/DCSTAMP/GPR68/GLI2/ANXA1/ROR2/MIR145/GAS6/LGALS1/SLC9B2/IL7R/TREM2/AXL/IL20/TNFSF4/TNFSF9/EGR3/TYROBP/KLF10/DUSP10/MMP14/IL10/ZBTB16/IL18/CD86/RUNX3/TNFSF11/CD4/TGFB1/CSF1/NCKAP1L/LILRB2/NOTCH2/TGFBR2/IL2RA/FOXP3/TOX/IL34/PIK3R6/PNP/LIF/GLI3/CD80/HLA-G/IL15RA/PTPRC/FADD/IL15/HLA-DRA/LILRB4/EVI2B/LGALS3/FOXO3/KITLG/PRKDC/HLA-DRB1/LEF1/NLRP3/RAG1/HLX/CR1/VSIR/ADA/POU4F1/CD74/RASGRP1/RHOA/RB1/C…
GOMF_IMMUNOGLOBULIN_RECEPTOR_BINDING	GOMF_IMMUNOGLOBULIN_RECEPTOR_BINDING	67	0.664629	2.25771	4.65327e-07	7.3588e-06	4.24762e-06	3640	tags=54%, list=16%, signal=45%	IGHV1-45/IGHV3-64D/IGHV3-72/IGLC7/IGHV3-43/IGHV5-10-1/FLNA/IGHV3-38/IGHV2-26/IGHV3-35/IGHV3-7/IGHV3-23/IGHV3-20/IGHV3-73/IGHV1-3/IGHV3-48/IGHV3-21/IGHV4-39/IGHV1-69/IGHV4-28/IGHV3-15/IGHV5-51/IGHV4-61/IGHV1-18/IGHA2/IGHV3-53/IGHV3-13/IGHV4-59/IGHV1-69-2/IGHV4-34/IGHV2-5/IGHV4-31/IGHV3-66/IGHV3-64/JCHAIN/IGHA1
GOCC_IMMUNOGLOBULIN_COMPLEX_CIRCULATING	GOCC_IMMUNOGLOBULIN_COMPLEX_CIRCULATING	66	0.65978	2.23012	4.64158e-07	7.3588e-06	4.24762e-06	4944	tags=64%, list=22%, signal=50%	IGHV1-45/IGHV3-64D/IGHV3-72/IGLC7/IGHV3-43/IGHV5-10-1/IGHV3-38/IGHV2-26/IGHV3-35/IGHV3-7/IGHV3-23/IGHV3-20/IGHV3-73/IGHV1-3/IGHV3-48/IGHV3-21/IGHV4-39/IGHV1-69/IGHV4-28/IGHV3-15/IGHV5-51/IGHV4-61/IGHV1-18/IGHA2/IGHV3-53/IGHV3-13/IGHV4-59/IGHV1-69-2/IGHV4-34/IGHV2-5/IGHV4-31/IGHV3-66/IGHV3-64/JCHAIN/IGHA1/IGLC2/IGHG1/IGHG2/PIGR/IGHV3-33/IGHG3/IGHM
GOBP_LEUKOCYTE_PROLIFERATION	GOBP_LEUKOCYTE_PROLIFERATION	284	0.438331	1.82121	4.98738e-07	7.86282e-06	4.53855e-06	5490	tags=47%, list=24%, signal=36%	LGALS7B/LMO1/IL20RB/CLC/SCGB1A1/SOX11/ANXA1/CD70/GREM1/CSF2/MSN/PRNP/CD209/CCR2/IL7R/WNT3A/NPR3/TREM2/TNFSF4/IL6/TNFSF9/FCGR3A/IL1B/CX3CL1/VSIG4/CSF1R/TYROBP/GPR183/AIF1/CLCF1/TMEM131L/IL10/IL18/CD86/P2RX7/CD38/CRP/IL27RA/PDCD1LG2/TNFSF11/EPHB2/HAVCR2/F2RL1/CSF1/NCKAP1L/LILRB2/MNDA/CD28/TGFBR2/IL2RA/LST1/LRRC32/FGF10/CD300A/PRKCQ/FOXP3/CEBPB/SLC7A1/IL34/PNP/CRTAM/CD80/HLA-G/CD1D/VCAM1/TNFSF13B/PT…
GOMF_GROWTH_FACTOR_ACTIVITY	GOMF_GROWTH_FACTOR_ACTIVITY	121	0.566615	2.09926	5.04041e-07	7.92197e-06	4.57269e-06	2735	tags=45%, list=12%, signal=40%	AMBN/FGF8/FGF4/VGF/ENDOU/EPGN/EREG/REG1A/THBS4/PPBP/OSGIN1/NRG1/NGF/INHBA/FGF7/FGF20/IL11/AREG/CSF2/CSF3/FGF1/PDGFC/TGFB3/HGF/INHA/CXCL1/DKK1/OSM/BDNF/IL6/BMP1/LEFTY2/OGN/CCN2/TGFB2/CLEC11A/JAG1/EGF/AGT/CLCF1/HBEGF/IL10/TYMP/FGF12/TIMP1/TGFB1/CXCL12/CCN3/EFEMP1/CSF1/FGF10/VEGFC/CSPG5/IL34/LIF
GOBP_AGING	GOBP_AGING	269	0.446861	1.83019	5.53748e-07	8.67652e-06	5.00823e-06	5705	tags=43%, list=25%, signal=33%	KRT14/PCK1/NR5A1/KRT16/CALCA/GJB2/P2RY1/KRT33B/WNT16/PRNP/KCNMB1/CRYAB/GJB6/TGFB3/EDNRA/HMGA2/DKK1/CDK6/CTSC/PLK2/LOXL2/CCN2/PDGFRB/CX3CL1/C1QA/AKT3/CNR1/GCLM/SOD2/COMP/AGT/PRELP/LRRK2/ECRG4/IL10/SPI1/NEK6/TWIST1/MMP2/TIMP1/IGFBP1/EDN1/CDKN2B/TGFBR2/COL4A2/MAPK11/SERPING1/SERPINE1/ADM/CGAS/NPY/APP/HLA-G/RETN/VCAM1/MME/IGFBP5/ASS1/TP63/IL15/NUAK1/ATP8A2/ABI3/NOX4/RNF165/CLDN1/EIF2S1/PPP3CA/CDKN1A/…
GOBP_STRIATED_MUSCLE_CONTRACTION	GOBP_STRIATED_MUSCLE_CONTRACTION	135	0.547817	2.06012	5.9367e-07	9.2736e-06	5.35287e-06	2812	tags=35%, list=12%, signal=31%	MYBPH/ATP1A2/CHGA/STAC2/TCAP/KCNH2/ADRA1B/DSP/DSC2/CAV1/CACNA2D1/SYNM/CASQ2/FLNA/PLN/STC1/CHRNA1/RYR2/DTNA/PDE4B/RGS2/SGCD/NKX2-5/CACNA1C/SCN4B/KCNE4/TPM1/ADORA1/CCN2/STAC/SCN1B/KCND3/HRC/ATP1A1/DMD/GSN/FGF12/MYL4/NR4A1/TNNT1/MYL3/KCNJ8/GJA5/KLHL41/TMEM38B/BIN1/MYH3
GOBP_PHAGOCYTOSIS_RECOGNITION	GOBP_PHAGOCYTOSIS_RECOGNITION	87	0.604084	2.14127	5.97888e-07	9.31102e-06	5.37447e-06	3640	tags=52%, list=16%, signal=44%	IGHV1-45/IGHV3-64D/C4B/IGHV3-72/IGLC7/IGHV3-43/IGHV5-10-1/IGHV3-38/ADGRB1/IGHV2-26/IGHV3-35/IGHV3-7/IGHV3-23/COLEC12/TREM2/IGHV3-20/IGHV3-73/IGHV1-3/IGHV3-48/IGHV3-21/SPON2/CRP/C4BPB/IGHV4-39/PLA2G5/IGHV1-69/IGHV4-28/IGHV3-15/IGHV5-51/IGHV4-61/IGHV1-18/IGHA2/IGHV3-53/IGHV3-13/MFGE8/IGHV4-59/IGHV1-69-2/IGHV4-34/FCN1/IGHV2-5/IGHV4-31/IGHV3-66/TUB/IGHV3-64/IGHA1
GOBP_APPENDAGE_DEVELOPMENT	GOBP_APPENDAGE_DEVELOPMENT	169	0.507172	1.98101	6.01614e-07	9.34056e-06	5.39152e-06	3847	tags=38%, list=17%, signal=32%	KRT84/FGF8/FGF4/SLC7A11/NOG/SOX11/RSPO2/KREMEN2/ROR2/HAND2/AFF3/TBX4/GREM1/HOXD13/ALDH1A2/PITX1/SMOC1/DKK1/PKDCC/FMN1/FERMT2/SFRP2/MAP3K20/COL3A1/CHST11/EN1/CACNA1C/ITGA6/SOX9/WNT7A/TGFB2/HOXD10/OSR2/COMP/PAM/EXT1/PRRX1/PCSK5/ZBTB16/MSX1/TWIST1/TFAP2A/TBX5/RUNX2/FBN2/NOTCH2/WNT5A/DYNC2H1/FGF10/FZD6/RECK/MYH3/GLI3/RARB/TP63/NOTCH1/IRF6/ECE1/RNF165/GJA1/ITGB4/GNA12/KREMEN1/MBNL1/LEF1
GOMF_ENDOPEPTIDASE_REGULATOR_ACTIVITY	GOMF_ENDOPEPTIDASE_REGULATOR_ACTIVITY	146	0.525211	1.99734	6.09856e-07	9.41132e-06	5.43237e-06	3109	tags=42%, list=14%, signal=36%	SPINK6/WFDC12/PI3/SERPINB7/CST5/CD109/SERPINB2/SERPINB12/SERPINB13/SERPINB3/SPINK5/SLPI/C4B/SERPINB4/C4A/SPINK7/BIRC7/WFDC5/NLRP7/NGF/CARD18/GAS6/CARD17/CST6/PRNP/COL6A3/SERPINB5/SERPINE2/SPOCK1/SFRP2/ANXA2/A2M/SERPINB1/A2ML1/SERPINA1/DPEP1/TIMP2/AGT/ANOS1/TIMP3/TFPI/TIMP1/CSTA/SPOCK3/SERPINA5/CST7/SERPING1/SERPINE1/RECK/COL7A1/C3/BIN1/APP/ITIH5/PROS1/CAST/SPOCK2/BIRC2/TFPI2/SERPINB8/CST2
GOBP_MULTICELLULAR_ORGANISMAL_HOMEOSTASIS	GOBP_MULTICELLULAR_ORGANISMAL_HOMEOSTASIS	460	0.392867	1.72645	6.09123e-07	9.41132e-06	5.43237e-06	3711	tags=31%, list=16%, signal=27%	KRT1/RPE65/NTSR1/FLG/SLC35D3/SPP1/ABCA4/BPIFA1/IL20RB/DCSTAMP/KRT16/CALCA/ABCA12/CAV1/CYTL1/NOD2/ALOX12B/ADRB3/PROM1/MUC4/ACP5/FOXC2/TMPRSS11F/G0S2/JAM3/CDH3/USH1C/SFN/GJB6/PDGFC/CCR2/ALOXE3/LAMA2/TRPV2/ITGB3/NPR3/SLC39A8/CTSK/CDHR1/COL3A1/IL6/LCN2/CMKLR1/SOX9/PPARGC1A/PLCL1/ADORA1/PTGER3/CCN2/HOMER2/IL1B/WWTR1/LAMA4/AKT3/CNR1/PIP/CSF1R/EGR1/IRX3/COMP/USH1G/EXT1/F2R/DMD/ADCYAP1/YAP1/IL18/P2RX7/CD…
GOBP_PALLIUM_DEVELOPMENT	GOBP_PALLIUM_DEVELOPMENT	146	0.525144	1.99709	6.21255e-07	9.55835e-06	5.51724e-06	5180	tags=42%, list=23%, signal=33%	FEZF2/ATOH1/RELN/FGF8/MDGA1/CDK5R2/ASCL1/SLIT2/DIXDC1/WNT3A/DLX2/FOXP2/CDK6/COL3A1/ANXA3/DLX1/CDH2/HIF1A/CNTNAP2/LRP8/ATP2B4/FAT4/TSKU/ROBO1/SCT/SRD5A1/EGFR/POU3F2/CDK5R1/NPY/LHX6/GLI3/SYNE2/NDE1/PROX1/CCDC85C/LHX5/SLC2A1/IGF1R/ASPM/SEMA6B/BMERB1/SRF/DISC1/FUT10/LEF1/FEZ1/BNIP3/P2RY12/TACC2/DAB2IP/OGDH/RHOA/MCPH1/FBXO45/DCLK2/LHX2/KIF14/CTNNB1/PSEN1/TMEM108/LAMB1
GOBP_ENDODERM_DEVELOPMENT	GOBP_ENDODERM_DEVELOPMENT	73	0.641199	2.2062	6.45933e-07	9.90819e-06	5.71917e-06	3080	tags=47%, list=14%, signal=40%	FGF8/MMP9/LAMA3/NOG/SOX7/INHBA/FN1/ITGA5/COL5A1/COL6A1/HMGA2/COL5A2/DKK1/MESP1/TBX20/ITGA7/COL11A1/COL8A1/EXT1/MMP14/LHX1/COL12A1/LAMB3/MMP2/ITGB5/GATA6/COL4A2/DUSP1/ITGAV/COL7A1/ITGB2/ITGA4/LAMC1/NOTCH1
GOBP_CARDIAC_VENTRICLE_DEVELOPMENT	GOBP_CARDIAC_VENTRICLE_DEVELOPMENT	113	0.57555	2.13249	6.63228e-07	1.0143e-05	5.85471e-06	3162	tags=44%, list=14%, signal=38%	ISL1/NOG/SOX11/DSP/HAND1/HAND2/NRG1/SLIT2/FOXC2/KCNK2/ZFPM2/MYOCD/RYR2/EDNRA/STRA6/MESP1/TBX20/NKX2-5/SFRP2/TPM1/WNT11/HEG1/TGFB2/COL11A1/PDE2A/HIF1A/JAG1/CCN1/PRDM1/APLNR/CPE/TBX5/TGFB1/ROBO1/SAV1/MYL3/WNT5A/TGFBR2/GJA5/ACVR1/HEYL/FOXF1/PTK7/TGFBR1/NOS3/FZD1/PROX1/NOTCH1/LY6E/ROBO2
GOBP_REGULATION_OF_BMP_SIGNALING_PATHWAY	GOBP_REGULATION_OF_BMP_SIGNALING_PATHWAY	89	0.603707	2.13465	6.65476e-07	1.0147e-05	5.85703e-06	3599	tags=45%, list=16%, signal=38%	SOSTDC1/MIR140/NOG/SOX11/SFRP1/SCUBE3/SOST/FSTL3/BMPER/FOXD1/GREM1/SKOR1/FBN1/TNFAIP6/DKK1/CHRDL1/HTRA3/TBX20/SFRP2/RGMA/DLX1/CHRD/SULF1/CCN1/MSX1/RBPMS2/HTRA1/SFRP4/FSTL1/GATA6/NOTCH2/WNT5A/SFRP5/FZD1/HIPK2/NOTCH1/RNF165/NBL1/FST/ITGA3
GOBP_CELL_CELL_JUNCTION_ORGANIZATION	GOBP_CELL_CELL_JUNCTION_ORGANIZATION	183	0.489703	1.92626	6.7964e-07	1.03321e-05	5.96388e-06	3889	tags=37%, list=17%, signal=31%	DSG1/PKP1/CLDN10/DSP/CAV1/GJB2/SNAI2/KIRREL1/FLNA/CLDN9/JAM3/GJB6/TGFB3/CDH19/DCHS1/CDH11/FERMT2/MYADM/FSCN1/WNT11/HEG1/TGFB2/IL1B/CDH2/CNTNAP2/CSF1R/UGT8/PERP/IRX3/AGT/EXT1/F2R/APLNR/SNAI1/CLDN6/LIMS2/CLDN8/TBX5/TGFB1/CLDN3/CLDN14/EPHB2/CDH8/F2RL1/GJA5/PKP3/TGFBR1/TLN1/CLDN16/PECAM1/ACTB/CNTNAP1/RHOC/RDX/EFNB2/VCL/PLEC/CLDN1/GJA1/NLGN4X/GPBAR1/SRF/NUMBL/BMP6/DSG2/SVEP1/MTSS1/CDH5
GOBP_POSITIVE_REGULATION_OF_VASCULATURE_DEVELOPMENT	GOBP_POSITIVE_REGULATION_OF_VASCULATURE_DEVELOPMENT	156	0.525842	2.02459	7.22409e-07	1.09497e-05	6.32037e-06	5102	tags=53%, list=23%, signal=41%	ISL1/CHI3L1/CCL24/CYP1B1/HSPB6/PTGIS/ECM1/BMPER/SPHK1/HYAL1/CMA1/GREM1/ITGA5/F3/FOXC2/CCBE1/FGF1/HGF/HMGA2/SMOC2/THBS1/C3AR1/SFRP2/ANXA3/ITGB8/ADAM12/IL1B/HIF1A/AKT3/CXCL8/MIR31/NRP1/TBXA2R/APLNR/IL10/TWIST1/PIK3CD/JCAD/CYSLTR1/DLL1/KLF4/TEK/GATA6/CYBB/C5AR1/RRAS/WNT5A/TGFBR2/ITGB1/VEGFC/TIE1/SERPINE1/PIK3R6/ADM/C3/NOS3/HIPK2/FGF18/PKM/STIM1/CX3CR1/MTDH/C5/CDH5/JAK1/STAT3/NINJ1/SMAD1/CCL11/ABL1/F…
GOBP_SENSORY_SYSTEM_DEVELOPMENT	GOBP_SENSORY_SYSTEM_DEVELOPMENT	316	0.422716	1.78916	7.55912e-07	1.14098e-05	6.58594e-06	3762	tags=34%, list=17%, signal=28%	RPE65/ISL1/SLC7A11/SOX11/BMPR1B/CYP1B1/BIRC7/PROM1/INHBA/SEMA3A/WNT16/FOXC2/USH1C/FBN1/COL8A2/CRYAB/ANGPTL7/ALDH1A2/TENM3/COL5A1/SMOC1/TMOD1/SLC17A7/STRA6/CALB1/COL5A2/CHRDL1/MFAP5/DLX2/MAF/CACNA1C/PRPH2/DLX1/CLIC4/SOX9/WNT7A/WNT9A/VIM/TGFB2/PDGFRB/NES/HIF1A/COL8A1/C1QA/OSR2/JAG1/ATP2B4/NRP1/PDGFRA/PRDM1/RHOJ/FJX1/ZEB1/LHX1/MITF/OLFM3/CRYBB1/TWIST1/TFAP2A/FOXL2/VSTM4/THY1/MFAP2/DLL1/TSKU/EPHB2/KL…
GOCC_EARLY_ENDOSOME	GOCC_EARLY_ENDOSOME	368	0.408131	1.74816	7.5723e-07	1.14098e-05	6.58594e-06	6765	tags=48%, list=30%, signal=34%	NSG2/SLC35D3/SH3GL3/SLC5A1/PLA2G4E/ATP6V0D2/CAV1/MLC1/PCSK9/STEAP4/KREMEN2/ANXA1/RHOD/OSBPL6/RAB38/SPHK1/PDLIM4/SYNDIG1/CLIP3/LAMP5/ACKR3/RAB31/MYO1B/DKK1/EHD2/CD1E/WNT3A/SORCS2/PMEPA1/SERPINB1/MELTF/SLC39A14/CD8B/ATP13A4/CNTNAP2/LDLR/CD207/NRP1/FCGR1A/LRP1/F2R/MYO5A/RASGEF1B/DNER/DYSF/APOE/CD4/HAVCR2/EGFR/F2RL1/ADRB2/BACE1/SIGLEC1/MCOLN3/AOC3/IFITM3/NEURL1B/EPHA3/GPER1/MMGT1/IGF2R/APP/HLA-G/ST8S…
GOBP_NEGATIVE_REGULATION_OF_NEURON_DEATH	GOBP_NEGATIVE_REGULATION_OF_NEURON_DEATH	177	0.500668	1.95854	7.70469e-07	1.15752e-05	6.68137e-06	5610	tags=47%, list=25%, signal=36%	FGF8/CHGA/ISL1/SLC7A11/FZD9/DRAXIN/CRLF1/PCDHGC3/NGF/FGF20/FAIM2/CSF3/CNTFR/PTPRZ1/TGFB3/WNT3A/BDNF/AXL/EN1/DLX1/STXBP1/PPARGC1A/NES/HIF1A/CX3CL1/GCLM/VSTM2L/SOD2/NRP1/F2R/CLCF1/LRRK2/IL10/NCOA7/NR4A3/IL27RA/APOE/GHR/CSF1/CHL1/CEBPB/NPY/JUN/SIX1/FZD1/HIPK2/CD200/ANGPT1/CD200R1/NR4A2/CX3CR1/SERPINF1/SNCA/GBE1/SNX6/UNC5B/BOK/PSMC1/MEF2C/PINK1/HLA-F/RASA1/TNFRSF1B/CPEB4/IL6ST/CCL2/CD34/POU4F1/ROCK1/…
GOBP_MULTICELLULAR_ORGANISMAL_SIGNALING	GOBP_MULTICELLULAR_ORGANISMAL_SIGNALING	115	0.563333	2.08766	8.00977e-07	1.19982e-05	6.92556e-06	4286	tags=50%, list=19%, signal=40%	KCNH6/ATP1A2/ISL1/KCNH2/DSP/DSC2/CAV1/CACNA2D1/P2RX1/CASQ2/FLNA/PLN/ITGA2/ABCC9/CHRNA1/JAM3/SPTBN4/RYR2/NKX2-5/CACNA1C/SCN4B/KCNE4/NFASC/SCN1B/CNTNAP2/KCND3/IRX3/HRC/ATP2B4/AGT/ATP1A1/TYMP/FGF12/TBX5/CACNA1H/KCND2/GJA5/GPER1/BIN1/CNTNAP1/SLC8A1/KCNJ2/TBX18/PLEC/GJA1/TMEM65/MEF2A/S1PR1/CHRNB4/DSG2/PDE4D/CLCN1/CALM1/ANK2/CAMK2D/NUP155/KCNJ5
GOBP_POSITIVE_REGULATION_OF_EPITHELIAL_TO_MESENCHYMAL_TRANSITION	GOBP_POSITIVE_REGULATION_OF_EPITHELIAL_TO_MESENCHYMAL_TRANSITION	50	0.689374	2.23784	8.03406e-07	1.19994e-05	6.92625e-06	3847	tags=58%, list=17%, signal=48%	ISL1/SERPINB3/ALX1/PDPN/TGFB3/TBX20/FERMT2/TGFB1I1/IL6/OLFM1/LOXL2/COL1A1/TGFB2/IL1B/WWTR1/JAG1/GLIPR2/SNAI1/TWIST1/TGFB1/DAB2/TGFBR2/ACVR1/TGFBR1/NOTCH1/AXIN2/BCL9L/SDCBP/LEF1
GOCC_INTRINSIC_COMPONENT_OF_SYNAPTIC_MEMBRANE	GOCC_INTRINSIC_COMPONENT_OF_SYNAPTIC_MEMBRANE	90	0.605727	2.14311	8.13879e-07	1.21204e-05	6.99609e-06	3667	tags=46%, list=16%, signal=38%	CHRNA9/SHISA9/P2RX1/ADAM23/NTNG1/LRFN5/P2RY1/NRP2/FXYD6/CHRNA1/GRIK5/LRRC4/ADORA1/SLC6A9/LRRC4B/CDH2/CNR1/KCND3/GRM3/GRID1/ATP2B4/NRP1/EPHB2/KCND2/ADRA2A/ITGB1/PTPRD/CNTN1/PLPPR4/CSPG5/GPHN/NTNG2/HTR1B/SLC16A3/KCNA3/SLC8A1/CNIH2/EFNB2/NLGN4X/EPHA7/ABHD6
GOCC_BASEMENT_MEMBRANE	GOCC_BASEMENT_MEMBRANE	85	0.612205	2.15668	8.2704e-07	1.22806e-05	7.08856e-06	4433	tags=62%, list=20%, signal=50%	AMTN/LAMC2/TGFBI/LAMA3/THBS4/APLP1/NTNG1/COL17A1/FN1/HMCN1/FBN1/CCDC80/COL8A2/COL5A1/SMOC1/SMOC2/LAMA2/ANXA2P2/ANXA2/LOXL2/HSPG2/COL8A1/LAMA4/COL15A1/THBS2/TIMP3/COL18A1/LAMB3/SPARC/NID2/NTN1/NID1/TIMP1/LAMB2/COL4A2/DST/LAMC3/NPNT/COL7A1/NTNG2/COL4A1/LAMC1/EFEMP2/EFNA5/SERPINF1/ITGB4/COL9A1/COL4A4/COL4A6/P3H2/LAMA1/ENTPD2/LAD1
GOBP_ENDODERM_FORMATION	GOBP_ENDODERM_FORMATION	52	0.702737	2.30962	9.0332e-07	1.33744e-05	7.7199e-06	2779	tags=58%, list=12%, signal=51%	MMP9/LAMA3/NOG/SOX7/INHBA/FN1/ITGA5/COL5A1/COL6A1/HMGA2/COL5A2/DKK1/MESP1/TBX20/ITGA7/COL11A1/COL8A1/MMP14/LHX1/COL12A1/LAMB3/MMP2/ITGB5/GATA6/COL4A2/DUSP1/ITGAV/COL7A1/ITGB2/ITGA4
GOBP_MORPHOGENESIS_OF_A_BRANCHING_STRUCTURE	GOBP_MORPHOGENESIS_OF_A_BRANCHING_STRUCTURE	181	0.496819	1.95613	9.1272e-07	1.34745e-05	7.7777e-06	3847	tags=43%, list=17%, signal=36%	FGF8/EYA1/NOG/GLI2/RSPO2/SFRP1/SNAI2/FOXD1/FGF7/SLIT2/HOXD11/SEMA3A/GREM1/AREG/SOX10/FOXC2/HOXD13/CELSR1/FGF1/NRARP/EDNRA/HGF/TBX20/DCHS1/DLX2/SFRP2/CLIC4/MYC/SOX9/SULF1/NRP1/EGF/AGT/PRDM1/EXT1/LRRK2/MMP14/LHX1/IL10/YAP1/ESR1/TGM2/MET/COL13A1/SOCS3/CSF1/EDN1/WNT5A/TGFBR2/WNT6/FGF10/ACVR1/VDR/TIE1/FOXF1/NPNT/ADM/COL4A1/GLI3/SIX1/PROX1/TP63/RSPO3/NOTCH1/SPRY2/CTSZ/TCF21/WNT4/ERMN/WNT2B/PLXND1/EPHA7…
GOCC_ACTIN_FILAMENT_BUNDLE	GOCC_ACTIN_FILAMENT_BUNDLE	71	0.640403	2.1863	9.47336e-07	1.39452e-05	8.04941e-06	3961	tags=54%, list=17%, signal=44%	SYNPO2/SORBS1/FLNA/PDLIM4/MYLK/CRYAB/ROR1/ACTN1/PALLD/PDLIM3/LDB3/ACTA2/FERMT2/MYL9/PGM5/FSCN1/TPM1/PDLIM7/PLS3/SYNPO/FHL3/RFLNB/TEK/ZYX/XIRP1/DAAM1/BAG3/MYH10/LCP1/TPM4/RFLNA/PDLIM5/MYH9/PDLIM2/NEBL/LIMA1/LPP/ACTN4
GOBP_ORGAN_GROWTH	GOBP_ORGAN_GROWTH	151	0.51259	1.96437	9.65819e-07	1.41764e-05	8.18288e-06	4455	tags=46%, list=20%, signal=37%	FGF8/MMP13/NOG/RSPO2/ECM1/FGF7/FGF20/FOXC2/STC1/KCNK2/ZFPM2/DDR2/G6PD/AKAP6/EVC/RGS2/MESP1/TBX20/NKX2-5/BNC2/RGS4/SOX9/ANXA6/HEG1/TGFB2/PDGFRB/SORBS2/COMP/AGT/EXT1/YAP1/ESR1/TBX5/DLL1/TSKU/SAV1/LATS2/GATA6/PSAPL1/EDN1/TGFBR2/FGF10/LEPR/TMEM38B/MAPK11/TGFBR1/ADPRHL1/RARB/WWC2/PROX1/NOTCH1/LY6E/SPRY2/PDLIM5/TENM4/NLGN4X/AKAP13/S1PR1/WNT2/GLI1/WWC3/MEF2C/YBX3/HLX/SMAD1/PSAP/STK3/FGF2/TP73
GOBP_CENTRAL_NERVOUS_SYSTEM_NEURON_DIFFERENTIATION	GOBP_CENTRAL_NERVOUS_SYSTEM_NEURON_DIFFERENTIATION	133	0.535725	2.01546	1.00075e-06	1.46471e-05	8.45452e-06	3454	tags=35%, list=15%, signal=30%	LHX3/FEZF2/ISL1/MDGA1/GLI2/DRAXIN/ASCL1/CEND1/INHBA/SLIT2/NRP2/LBX1/SEMA3A/FAIM2/MAP2/SPTBN4/SPOCK1/WNT3A/TBX20/CDH11/DLX2/DLX1/EPHB3/WNT7A/NHLH2/SCN1B/HOXD10/CSF1R/NRP1/DCLK1/LHX1/SATB2/TSKU/EPHB2/DYNC2H1/ADARB1/TOX/BCL11B/NPY/LHX6/GLI3/RORA/PROX1/B4GALT5/NIN/NR4A2/LHX5
GOBP_RESPONSE_TO_CORTICOSTEROID	GOBP_RESPONSE_TO_CORTICOSTEROID	136	0.536978	2.02026	1.01154e-06	1.47627e-05	8.52126e-06	3711	tags=40%, list=16%, signal=34%	NPAS4/GPR83/PCK1/BCHE/PCSK1/ISL1/SCGB1A1/CYP1B1/GJB2/MAOB/ANXA1/SLIT2/AREG/CDO1/CPS1/STC1/NR3C1/PAPPA/ANXA3/IL6/FIBIN/A2M/FBXO32/COL1A1/CCN2/FOSL1/SGK1/KLF9/PAM/AIF1/IL10/ALPL/SRD5A1/GHR/CYBB/EDN1/ACVR1/GPER1/ADM/ADIPOQ/HTR1B/SSTR5/ASS1/IGFBP7/NOTCH1/ADAM9/ABCA3/SSTR2/CLDN1/SERPINF1/IGF1R/FOXO3/AKR1C3/DDIT4/BMP6
GOBP_REGULATION_OF_SMOOTH_MUSCLE_CONTRACTION	GOBP_REGULATION_OF_SMOOTH_MUSCLE_CONTRACTION	55	0.6862	2.26723	1.03161e-06	1.50128e-05	8.66563e-06	5067	tags=71%, list=22%, signal=55%	ATP1A2/CALCA/CHRM2/CAV1/P2RX1/CNN1/SPHK1/MIR145/ITGA2/MYOCD/RGS2/CHRM3/TACR2/ADORA2B/ADORA1/TBXA2R/F2R/KCNMA1/PRKG1/NMU/ADRB2/GUCY1A1/EDN1/ADRA2A/CALCRL/GPER1/NPNT/DOCK4/CTTN/CHRNB4/SRF/PTAFR/OXTR/ADA/ADRA2C/RHOA/PTGS2/EDN2/DOCK5
GOBP_TISSUE_REMODELING	GOBP_TISSUE_REMODELING	146	0.519952	1.97735	1.04302e-06	1.51356e-05	8.7365e-06	3498	tags=41%, list=15%, signal=35%	FGF8/SPP1/DCSTAMP/CALCA/THBS4/CSPG4/CAV1/SFRP1/HAND2/FLNA/GREM1/ACP5/WNT16/FOXC2/DDR2/TGFB3/CTHRC1/CCR2/EDNRA/ITGB3/CTSK/AXL/IL6/HIF1A/JAG1/CSF1R/AGT/EXT1/F2R/MMP14/MITF/IL18/P2RX7/CD38/LIPA/MMP2/TIMP1/TNFSF11/TGFB1/ADRB2/NOTCH2/FGF10/VDR/TIE1/LEPR/PTH1R/RAB3D/LIF/TMEM119/HTR1B/NOS3/IGFBP5/RSPO3/IL15/TPP1/TNFAIP3/NOX4/GJA1/PPP3CA/S1PR1
GOBP_CAMERA_TYPE_EYE_DEVELOPMENT	GOBP_CAMERA_TYPE_EYE_DEVELOPMENT	264	0.437057	1.79687	1.05709e-06	1.52964e-05	8.82935e-06	3666	tags=34%, list=16%, signal=29%	RPE65/SLC7A11/SOX11/BMPR1B/CYP1B1/BIRC7/PROM1/INHBA/WNT16/FOXC2/USH1C/FBN1/COL8A2/CRYAB/ANGPTL7/ALDH1A2/TENM3/TMOD1/SLC17A7/STRA6/CALB1/DLX2/MAF/CACNA1C/PRPH2/DLX1/CLIC4/SOX9/WNT7A/WNT9A/VIM/TGFB2/PDGFRB/NES/HIF1A/COL8A1/OSR2/JAG1/ATP2B4/NRP1/PDGFRA/RHOJ/FJX1/ZEB1/LHX1/MITF/CRYBB1/TWIST1/TFAP2A/FOXL2/VSTM4/THY1/DLL1/TSKU/EPHB2/KLF4/EFEMP1/EGFR/HPCA/FBN2/NOTCH2/LAMB2/SPRED3/WNT5A/TGFBR2/WNT6/FGF10…
GOCC_U5_SNRNP	GOCC_U5_SNRNP	22	-0.826753	-2.15548	1.06909e-06	1.54263e-05	8.90432e-06	477	tags=23%, list=2%, signal=22%	SNRPN/RNU5F-1/RNU5D-1/RNU5A-1/RNU5B-1
GOBP_REGULATION_OF_HORMONE_SECRETION	GOBP_REGULATION_OF_HORMONE_SECRETION	197	0.47694	1.90059	1.11086e-06	1.59839e-05	9.22618e-06	3868	tags=33%, list=17%, signal=28%	TRH/SPP1/CHGA/CRHBP/ISL1/VSNL1/SOX11/ABCA12/GPR68/SFRP1/SNAP25/ANXA1/INHBA/P2RY1/IL11/SLC16A1/OXCT1/SLC9B2/INHA/OSM/TACR2/IL6/LRRC8A/ADORA1/IL1B/HIF1A/CNR1/AGT/FOXA2/ADCYAP1/CD38/ADCY5/FOXL2/GHRH/TNFSF11/CCN3/SCT/KLF7/EDN1/DAB2/ADRA2A/POMC/RASL10B/GPER1/NNAT/NR1D1/LIF/ADIPOQ/RETN/SSTR5/KISS1/BMP8A/AGTR1/GJA1/EFNA5/PPP3CA/C1QTNF1/PER2/ARNTL/SNX6/C1QTNF12/BMP6/HLA-DRB1/GLUL/RAB11FIP5
GOBP_COMPLEMENT_ACTIVATION	GOBP_COMPLEMENT_ACTIVATION	107	0.571783	2.08265	1.13279e-06	1.62187e-05	9.36168e-06	4121	tags=58%, list=18%, signal=48%	KRT1/IGHV1-45/IGHV3-64D/C4B/C4A/IGHV3-72/IGLC7/IGHV3-43/IGHV5-10-1/IGHV3-38/IGHV2-26/IGHV3-35/IGHV3-7/IGHV3-23/TREM2/MFAP4/IGHV3-20/C1QC/C1QB/A2M/IGHV3-73/IL1B/IGHV1-3/IGHV3-48/C1QA/C1S/VSIG4/IGHV3-21/C1R/CRP/C4BPB/IGHV4-39/IGHV1-69/IGHV4-28/IGHV3-15/IGHV5-51/IGHV4-61/IGHV1-18/CFH/IGHA2/IGHV3-53/IGHV3-13/IGHV4-59/IGHV1-69-2/MASP1/SERPING1/IGHV4-34/C3/CD59/FCN1/IGHV2-5/IGHV4-31/IGHV3-66/CFI/CD55/I…
GOBP_POSITIVE_REGULATION_OF_LEUKOCYTE_CELL_CELL_ADHESION	GOBP_POSITIVE_REGULATION_OF_LEUKOCYTE_CELL_CELL_ADHESION	225	0.465213	1.88482	1.13353e-06	1.62187e-05	9.36168e-06	5646	tags=48%, list=25%, signal=36%	PCK1/GLI2/CAV1/NOD2/ANXA1/CD70/CD44/SIRPA/LGALS1/CD209/CCR2/IL7R/TNFSF4/CCL21/IL6/TNFSF9/EGR3/DPP4/IL1B/DUSP10/AIF1/ZBTB16/IL18/CD86/NR4A3/IL27RA/PDCD1LG2/RUNX3/THY1/TNFSF11/CD4/HLA-DQB1/HAVCR2/NCKAP1L/LILRB2/ICOS/CD28/TGFBR2/IL2RA/PRKCQ/FOXP3/SLC7A1/HLA-DQB2/PIK3R6/PNP/ITGB2/ITGA4/GLI3/CD80/HLA-G/CD1D/VCAM1/TNFSF13B/PTPN22/HLA-DPB1/HLA-DPA1/PTPRC/FADD/FYN/IL15/LYN/HLA-DQA1/HLA-DRA/LILRB4/EFNB2/C…
GOBP_CELLULAR_RESPONSE_TO_EXTERNAL_STIMULUS	GOBP_CELLULAR_RESPONSE_TO_EXTERNAL_STIMULUS	286	0.431119	1.78956	1.13693e-06	1.6222e-05	9.36357e-06	6711	tags=49%, list=30%, signal=35%	ATP1A2/PCK1/FOLR1/DSC2/SFRP1/CDA/PCSK9/SNAI2/GAS6/ITGA2/MYOCD/MN1/KIF26A/FOLR2/POSTN/MAP1LC3C/DAPL1/AXL/SFRP2/ADORA2B/SOX9/NUAK2/COL1A1/WNT11/IL1B/FOSL1/PDE2A/ANKRD1/AGT/KLF10/FOXA2/AIF1/LRRK2/P2RX7/IFI16/TNFRSF8/TLR8/LPL/LAMP2/UCN2/FAS/SRD5A1/KANK2/TNFRSF10A/CDKN2B/VDR/SESN3/ITGA4/RRAGD/BAG3/VCAM1/CASP5/TMEM150C/PTPRC/FADD/IL15/NUAK1/LYN/KCNJ2/CASP1/NR4A2/PLEC/WNT4/EIF2S1/CDKN1A/SLC2A1/WNT2B/IGF…
GOBP_SEX_DIFFERENTIATION	GOBP_SEX_DIFFERENTIATION	228	0.456213	1.85543	1.15383e-06	1.64171e-05	9.47622e-06	4025	tags=30%, list=18%, signal=25%	FGF8/SPRR2A/VGF/EREG/PTPRN/NR5A1/BMPR1B/CYP1B1/SFRP1/NR0B1/MAMLD1/ROR2/INHBA/SLIT2/SEMA3A/ZFPM2/CNTFR/HOXD13/ZFP42/TNFAIP6/INHA/STRA6/AXL/SFRP2/MYC/A2M/SOX9/WNT7A/NHLH2/TGFB2/PDGFRB/PDGFRA/MMP14/LHX1/ESR1/FOXL2/DACH1/MMP2/IRX5/SRD5A1/GATA6/WNT5A/FGF10/CEBPB/DHCR24/TGFBR1/NOS3/RETN/TP63/DMC1/ROBO2/BMP5/GJA1/TCF21/DMRTA1/WNT4/WNT2B/FOXO3/FST/ASPM/AKR1C3/PRDX4/BOK/BMP6/KITLG/TIPARP/CCND1/YBX3/HSPA5
GOCC_ENDOCYTIC_VESICLE	GOCC_ENDOCYTIC_VESICLE	309	0.431464	1.8201	1.16271e-06	1.64975e-05	9.52263e-06	4762	tags=39%, list=21%, signal=31%	SLC18A3/EPGN/EREG/ATP6V0D2/SFTPB/HP/CHRM2/CAV1/NOD2/ROR2/RAB38/SPHK1/AREG/CEMIP/CSF3/TLR6/NCF2/RAB31/CAMK2B/EHD2/IL7R/WNT3A/COLEC12/RAB7B/RAB23/ANXA3/STXBP1/DPP4/WNT7A/ATP6V0A4/VIM/CAMK2A/CD163/SYT11/LDLR/TYRP1/MSR1/CD207/EGF/FCGR1A/LRP1/SAA1/HBEGF/PLD1/TLR2/SPARC/TLR1/GSN/RIN2/MPEG1/PLA2G5/DYSF/APOE/ITGB5/LAMP2/CD4/HLA-DQB1/EGFR/ADRB2/CTSL/CYBB/ZYX/MYO1E/WNT5A/WNT6/GPR161/HBB/ITGAV/HLA-DQB2/IGF2…
GOCC_LAMELLIPODIUM	GOCC_LAMELLIPODIUM	192	0.475004	1.87738	1.19274e-06	1.68768e-05	9.74156e-06	6169	tags=50%, list=27%, signal=37%	ACTC1/STMN2/CSPG4/MEFV/FAP/ACTG2/PDLIM4/CD44/MYLK/PDPN/PALLD/DPYSL3/ACTA2/ITGB3/FERMT2/FSCN1/DPP4/UNC5C/PARVB/CDH2/SORBS2/AIF1/ANTXR1/CORO1C/GSN/APC2/SHTN1/STX2/ARHGAP31/BAIAP2/AJUBA/APBB1/MYO10/WASF1/CCDC88A/ITGB1/FGD1/ITGAV/APP/PLEK2/MCC/SYNE2/PARVA/MYH10/APBB2/ACTB/CDC42BPB/RDX/FER/ABI3/ENAH/IQGAP2/CTTN/PLXND1/WASF2/MYO1G/KITLG/DBN1/RAC2/CDC42BPA/ARPIN/NCKAP1/DUSP22/PLEKHH2/PKD2/FGD4/APC/LIMK1…
GOBP_REGULATION_OF_MITOTIC_CELL_CYCLE	GOBP_REGULATION_OF_MITOTIC_CELL_CYCLE	423	0.391741	1.70619	1.22785e-06	1.73256e-05	1.00006e-05	8147	tags=48%, list=36%, signal=31%	FGF8/BRINP3/EPGN/EREG/ASCL1/ANXA1/SPHK1/HYAL1/INHBA/CAV2/FHL1/DACT1/HMGA2/SMOC2/MAP3K20/MYC/PLK2/CDC25B/GAS1/PDGFRB/IL1B/EGF/AIF1/IL10/CCDC8/HSPA2/NEK6/SLC9A3R1/RPRM/MUC1/AFAP1L2/KLF4/EGFR/KANK2/UBE2E2/EDN1/CD28/CDKN2B/FGF10/ACVR1/DUSP1/NACC2/ANLN/FBXO43/E2F7/APP/AVEN/DLGAP5/CDKN2C/RDX/CYLD/IQGAP1/RRM1/CDKN1A/DTL/PKMYT1/SLFN11/RRM2/PRMT5/PRKDC/SDCBP/RNF20/GJC2/DUSP3/GPR132/CDKN2A/CCND1/TGFA/TRIM3…
GOBP_POSITIVE_REGULATION_OF_NEURON_PROJECTION_DEVELOPMENT	GOBP_POSITIVE_REGULATION_OF_NEURON_PROJECTION_DEVELOPMENT	133	0.532967	2.00508	1.23866e-06	1.74299e-05	1.00608e-05	6092	tags=54%, list=27%, signal=40%	RELN/STMN2/ROR2/FLNA/NEGR1/ROR1/TENM3/HGF/CAMK2B/RGS2/DPYSL3/BDNF/ITGA6/S100A9/SCN1B/CX3CL1/ITPKA/LRP8/CNR1/AGT/APOE/BAIAP2/EPHB2/ZDHHC15/WNT5A/ARSB/TOX/EPHA3/CNTN1/PTK7/LTK/FZD1/FYN/ATP8A2/LYN/SERPINI1/ABL2/BMP5/SERPINF1/IGF1R/ITGA3/P3H1/NCK1/DISC1/VLDLR/DBN1/NPTN/HSPA5/ABL1/FEZ1/ATP1B2/SNX3/DAB2IP/CAPRIN1/COBL/CYFIP1/SETX/TMEM106B/CAMK1/PRKCI/GRN/NDEL1/ARHGAP35/NDNF/NFE2L2/RAPGEF1/RAP1A/PAFAH1B…
GOCC_ANCHORED_COMPONENT_OF_MEMBRANE	GOCC_ANCHORED_COMPONENT_OF_MEMBRANE	128	0.544086	2.03985	1.27056e-06	1.78297e-05	1.02916e-05	3675	tags=51%, list=16%, signal=43%	DPEP3/FOLR3/SLURP2/FOLR1/CEACAM7/RAET1L/CD109/PRND/LYPD2/NCAM1/MDGA1/IGSF21/NOD2/FCGR3B/LY6G6C/MSLN/NTNG1/CEACAM6/GPC6/CDH13/CNTFR/NEGR1/PRNP/RTN4RL2/FOLR2/CD14/RGMA/SYN1/MELTF/RAB26/GAS1/NT5E/ART4/ALPP/DPEP1/TFPI/CEACAM5/LYPD5/PLAUR/ALPL/THY1/LYPD3/GPC1/LY6D/ULBP2/CNTN4/XPNPEP2/CNTN1/RECK/GPHN/PRSS21/NTNG2/NTM/CD59/TNFRSF10C/LY6K/LY6E/MMP25/EFNA3/CD55/EFNA5/RAET1G/GPIHBP1/LYNX1/EEPD1
GOBP_REGULATION_OF_ESTABLISHMENT_OF_PROTEIN_LOCALIZATION	GOBP_REGULATION_OF_ESTABLISHMENT_OF_PROTEIN_LOCALIZATION	463	0.376468	1.65703	1.35291e-06	1.89333e-05	1.09286e-05	6717	tags=40%, list=30%, signal=29%	TRH/SLC35D3/CHGA/PCSK1/ISL1/SLC7A11/VSNL1/ABCA12/GPR68/SFRP1/SNAP25/FLNA/CEMIP/GAS6/PRNP/SLC16A1/OXCT1/SFN/TGFB3/SLC9B2/PKDCC/TREM2/RAB23/IL6/LRRC8A/TGFB2/IL1B/HIF1A/CNR1/ANKRD1/PAM/GZMB/FOXA2/F2R/SAA1/LRRK2/PRR5L/TLR2/P2RX7/CD38/ADCY5/STOM/APOE/CD33/ADTRP/MYOM1/TGFB1/CCN3/KLF7/F2RL1/APBB1/HPCA/ADRA2A/VEGFC/GPER1/CDK5R1/NNAT/TXN/NR1D1/ADIPOQ/ITGB2/GLI3/BAG3/FERMT1/SSTR5/CORO2B/MYH10/BMP8A/LCP1/AD…
GOBP_ANATOMICAL_STRUCTURE_HOMEOSTASIS	GOBP_ANATOMICAL_STRUCTURE_HOMEOSTASIS	273	0.43384	1.785	1.37978e-06	1.92565e-05	1.11152e-05	3666	tags=35%, list=16%, signal=30%	KRT1/RPE65/SPP1/ABCA4/IL20RB/DCSTAMP/CALCA/ABCA12/SCGN/CYTL1/NOD2/P2RX1/PROM1/P2RY1/MUC4/ACP5/LOX/CHRNA1/JAM3/CDH3/USH1C/GJB6/CCR2/CALB1/LAMA2/ITGB3/CFL2/SLC39A8/CTSK/CDHR1/COL3A1/IL6/SOX9/ADORA1/CCN2/HOMER2/WWTR1/HIF1A/CX3CL1/AKT3/CNR1/PIP/CSF1R/COMP/USH1G/EXT1/F2R/DMD/YAP1/P2RX7/CD38/RCN3/LIPA/CALB2/MAP1A/VSTM4/TNFSF11/RDH12/LAMP2/CLDN3/IGHA2/ADRB2/CSF1/JAM2/ITGB1/PTH1R/RAB3D/TMEM119/HTR1B/LAMC…
GOBP_ENDODERMAL_CELL_DIFFERENTIATION	GOBP_ENDODERMAL_CELL_DIFFERENTIATION	43	0.715322	2.23283	1.41712e-06	1.9708e-05	1.13758e-05	2779	tags=58%, list=12%, signal=51%	MMP9/LAMA3/INHBA/FN1/ITGA5/COL5A1/COL6A1/HMGA2/COL5A2/DKK1/MESP1/ITGA7/COL11A1/COL8A1/MMP14/COL12A1/LAMB3/MMP2/ITGB5/GATA6/COL4A2/ITGAV/COL7A1/ITGB2/ITGA4
GOBP_MESENCHYME_MORPHOGENESIS	GOBP_MESENCHYME_MORPHOGENESIS	56	0.668618	2.21442	1.4237e-06	1.9708e-05	1.13758e-05	3390	tags=59%, list=15%, signal=50%	FGF8/ISL1/ACTC1/NOG/SNAI2/ACTG2/GATA5/FOXC2/TGFB3/WNT3A/ACTA2/TBX20/DCHS1/MYC/SOX9/WNT11/TGFB2/APLNR/MSX1/SNAI1/TWIST1/TGFB1/ROBO1/WNT5A/TGFBR2/ACVR1/HEYL/FOXF1/TGFBR1/NOS3/NOTCH1/ROBO2/BMP5
GOBP_REGULATION_OF_APOPTOTIC_SIGNALING_PATHWAY	GOBP_REGULATION_OF_APOPTOTIC_SIGNALING_PATHWAY	341	0.412618	1.75507	1.42048e-06	1.9708e-05	1.13758e-05	6719	tags=44%, list=30%, signal=31%	MMP9/EYA1/NOG/BMPR1B/SRPX/FZD9/CAV1/SFRP1/SNAI2/INHBA/CSF2/FAIM2/CD44/G0S2/S100A8/EYA4/ACKR3/NGFR/HGF/THBS1/BDNF/TREM2/SFRP2/ITGA6/MYC/CTSC/S100A9/TPD52L1/IL1B/HIF1A/CX3CL1/GCLM/ITPRIP/CREB3L1/SOD2/NRP1/AGT/SCG2/TIMP3/LRRK2/TNFRSF12A/MSX1/BDKRB2/YAP1/SNAI1/PLAUR/SLC9A3R1/MAL/MUC1/FAS/CXCL12/ICAM1/FGF10/ACVR1/GPER1/NACC2/ITGAV/SERPINE1/MAPK8IP2/GSDME/TGFBR1/NOS3/TP63/PTPRC/FADD/MAPK8IP1/ENO1/CYLD/…
GOBP_POSITIVE_REGULATION_OF_SIGNALING_RECEPTOR_ACTIVITY	GOBP_POSITIVE_REGULATION_OF_SIGNALING_RECEPTOR_ACTIVITY	43	0.713366	2.22673	1.53772e-06	2.12289e-05	1.22537e-05	4542	tags=56%, list=20%, signal=45%	RELN/EPGN/EREG/GREM1/AREG/NEURL1/CCR2/ADORA1/HIF1A/NRP1/EGF/HBEGF/IL10/EPHB2/ADRB2/EDN1/ADRA2A/ITGB1/ARC/TGFA/PINK1/SHANK3/CCL2/ADRA2C
GOBP_AMINOGLYCAN_METABOLIC_PROCESS	GOBP_AMINOGLYCAN_METABOLIC_PROCESS	117	0.557192	2.05367	1.57057e-06	2.15658e-05	1.24481e-05	5071	tags=55%, list=22%, signal=43%	PGLYRP3/PGLYRP4/CHI3L1/HS3ST3A1/HPSE2/CHI3L2/HYAL1/CD44/CEMIP/GALNT5/CHST15/TNFAIP6/EDNRA/HAS1/DSEL/BGN/CHST11/CHST9/DCN/CHSY3/LYVE1/PDGFRB/IL1B/HPSE/B3GNT7/EGF/B3GNT4/DSE/EXT1/CHST3/HS3ST2/ST3GAL6/TGFB1/CHST13/SPOCK3/CHST1/NDST1/CSGALNACT1/ITIH5/SPOCK2/CSGALNACT2/HS3ST3B1/CHST7/HEXB/IL15/ANGPT1/CHPF/B4GALT5/EXT2/HAS2/GLCE/UGDH/B4GAT1/CHSY1/CHPF2/FGF2/PDGFB/NFKB1/BPNT2/CLN6/IDS/HYAL3/GCNT2/B3GNT9
GOBP_CELL_ACTIVATION_INVOLVED_IN_IMMUNE_RESPONSE	GOBP_CELL_ACTIVATION_INVOLVED_IN_IMMUNE_RESPONSE	250	0.442668	1.81793	1.56755e-06	2.15658e-05	1.24481e-05	6484	tags=50%, list=29%, signal=36%	DNASE1L3/PCK1/CHGA/ITM2A/SUCNR1/CD244/ANXA1/LGALS1/CCR2/TREM2/ANXA3/TNFSF4/IL6/ADORA2B/STXBP1/FCER1G/TYROBP/FGL2/LRP1/GPR183/CLCF1/IL10/IL18/CD86/NR4A3/SPI1/IL27RA/PIK3CD/DYSF/CD84/TGFB1/DLL1/HAVCR2/LOXL3/F2RL1/NCKAP1L/CD28/NOTCH2/ICAM1/KLRC2/CD300A/FOXP3/RAB27A/FOXF1/MFNG/ITGB2/APP/DOCK11/CD80/RORA/DOCK10/DOCK2/LILRA2/LCP1/PTPRC/LYN/HLA-DRA/FER/SPN/LGALS3/TNFSF18/SLC11A1/CX3CR1/SNX6/POU2AF1/ADGR…
GOBP_STRESS_ACTIVATED_PROTEIN_KINASE_SIGNALING_CASCADE	GOBP_STRESS_ACTIVATED_PROTEIN_KINASE_SIGNALING_CASCADE	235	0.450812	1.84316	1.61274e-06	2.20855e-05	1.27481e-05	6406	tags=48%, list=28%, signal=35%	SERPINB3/IGFBP6/SFRP1/NOD2/BIRC7/SH3RF2/ROR2/HAND2/SPHK1/SEMA3A/GREM1/WNT16/SIRPA/DACT1/CRYAB/HGF/DIXDC1/TREM2/SFRP2/MAP3K20/CCL21/ADORA2B/MYC/WNT7A/CCN2/TGFB2/TPD52L1/IL1B/XDH/AGT/DUSP10/LRRK2/SH3RF3/SPI1/TNFSF11/FAS/PER1/EGFR/F2RL1/PJA2/WNT5A/MAP4K4/MFHAS1/DUSP1/MAPK11/MAPK8IP2/APP/HIPK3/PTPN22/HIPK2/MAPK8IP1/LYN/CYLD/AIDA/GADD45B/IGF1R/PRDX1/PBK/SDCBP/DUSP3/MAGI3/FZD7/PINK1/MAP3K3/TRAF3/EDAR/M…
GOBP_AXON_EXTENSION	GOBP_AXON_EXTENSION	111	0.55798	2.05107	1.62188e-06	2.21512e-05	1.2786e-05	6124	tags=54%, list=27%, signal=40%	POU4F3/ISLR2/DRAXIN/SEMA6D/FN1/SLIT2/NRP2/SEMA3A/MAP2/SEMA5B/EDNRA/WNT3A/TRPV2/MAP1B/OLFM1/L1CAM/DPYSL2/NRP1/DCLK1/SHTN1/NTN1/APOE/CXCL12/EDN1/LAMB2/WNT5A/ITGB1/SEMA3D/CDK5R1/MACF1/VCL/NDN/AUTS2/CTTN/SEMA6B/SRF/SEMA3E/DISC1/DBN1/DIP2B/TTL/ABL1/SLC9A6/BMPR2/LIMK1/MEGF8/CYFIP1/LHX2/EDN2/SEMA3G/SEMA4F/NDEL1/SEMA3B/USP9X/PPP3CB/KIAA0319/PAFAH1B1/HSP90AB1/DBNL/HSP90AA1
GOMF_METALLOPEPTIDASE_ACTIVITY	GOMF_METALLOPEPTIDASE_ACTIVITY	164	0.507896	1.96975	1.65457e-06	2.25375e-05	1.3009e-05	3776	tags=36%, list=17%, signal=30%	DPEP3/KLK7/LVRN/MMP9/MMP3/ANPEP/MMP13/CPA4/TLL1/CPA6/MMP10/ADAM23/ADAM19/ADAMTSL3/ADAMTS15/ADAMTSL1/MMP16/CLCA2/CPA3/ADAMTS12/CPXM1/PAPPA/BMP1/TLL2/ADAM12/AEBP1/ADAMTS3/ADAMTS4/DPEP1/ADAMTS6/CPXM2/ADAMTS2/MMP14/MMP11/AMZ1/CPE/ADAM33/ADAMTS8/MMP2/ADAMDEC1/XPNPEP2/ADAMTS14/MME/ADAM9/MMP25/ADAMTS9/ECE1/ADAMTS5/ADAMTS10/MMP24/MMP1/VASH1/PHEX/NLN/ERAP2/ADAMTS16/CPQ/AOPEP/MBTPS2
GOBP_VASODILATION	GOBP_VASODILATION	40	0.736208	2.2816	1.66274e-06	2.25885e-05	1.30385e-05	2839	tags=62%, list=13%, signal=55%	CALCA/ADRB3/CPS1/KCNMB1/RGS2/NPR3/ADORA2B/ADORA1/SOD2/AGT/EXT1/NPPB/BDKRB2/KCNMA1/PRKG1/VSTM4/APOE/F2RL1/ADRB2/ITGA1/GUCY1A1/ADRA2A/GJA5/GPER1/NOS3
GOBP_REGULATION_OF_IMMUNE_EFFECTOR_PROCESS	GOBP_REGULATION_OF_IMMUNE_EFFECTOR_PROCESS	311	0.421104	1.77828	1.69713e-06	2.29946e-05	1.32728e-05	5380	tags=45%, list=24%, signal=35%	KLK5/KLK7/DNASE1L3/PCK1/IL20RB/CLC/CXCL6/SPINK5/SERPINB4/NOD2/CD244/CD1A/ANXA1/CAMK4/PGC/TGFB3/CCR2/CD1E/IL7R/TREM2/TNFSF4/TRIL/IL6/ADORA2B/STXBP1/A2M/TGFB2/IL1B/CD1B/VSIG4/TYROBP/FGL2/DUSP10/CLCF1/SLAMF8/SLC7A5/IL10/SPON2/IL18/CD86/P2RX7/NR4A3/SPI1/C4BPB/IL27RA/PLA2G5/CD84/TGFB1/CFH/EPHB2/HAVCR2/LOXL3/F2RL1/RAET1E/NCKAP1L/CD28/LAPTM5/WNT5A/PVR/ICAM1/KLRC2/CD300A/FOXP3/DDX60/FOXF1/SERPING1/PIK3R6…
GOBP_NEUROPEPTIDE_SIGNALING_PATHWAY	GOBP_NEUROPEPTIDE_SIGNALING_PATHWAY	55	0.679228	2.24419	1.70649e-06	2.30602e-05	1.33107e-05	3147	tags=51%, list=14%, signal=44%	NTSR1/PPY/NTS/NPSR1/GPR83/NXPH2/NPW/NPBWR1/CALCA/GPR37/MCHR1/SSTR1/SORCS2/GPR84/NMUR1/NXPH4/NPPB/ADCYAP1/LTB4R/CPE/NMU/CYSLTR1/POMC/NPY6R/NPY/SSTR5/GLRB/SSTR2
GOBP_CARDIAC_MUSCLE_CELL_DIFFERENTIATION	GOBP_CARDIAC_MUSCLE_CELL_DIFFERENTIATION	98	0.57548	2.0787	1.71495e-06	2.31134e-05	1.33414e-05	3985	tags=51%, list=18%, signal=42%	ISL1/TCAP/ACTC1/MYH11/NRG1/GREM1/MYOCD/G6PD/AKAP6/DKK1/RGS2/SGCD/MESP1/WNT3A/NKX2-5/RGS4/PDGFRB/SORBS2/IRX3/PDGFRA/AGT/SGCB/TBX5/TGFB1/DLL1/GATA6/EDN1/ITGB1/ACVR1/FHOD3/ADPRHL1/ACTN2/RARB/ASB2/PROX1/PDLIM5/SLC8A1/TBX18/BVES/NOX4/EFNB2/PLEC/MEF2A/AKAP13/ALPK2/NEBL/SRF/LMNA/MEF2C/FZD7
GOBP_DNA_REPLICATION_INDEPENDENT_CHROMATIN_ORGANIZATION	GOBP_DNA_REPLICATION_INDEPENDENT_CHROMATIN_ORGANIZATION	32	-0.774518	-2.20178	1.73105e-06	2.3269e-05	1.34312e-05	618	tags=25%, list=3%, signal=24%	H4-16/H4C5/H4C13/H4C4/H4C1/H4C3/H4C2/H4C6
GOBP_DETECTION_OF_STIMULUS	GOBP_DETECTION_OF_STIMULUS	159	0.507043	1.95406	1.75541e-06	2.35345e-05	1.35845e-05	4058	tags=41%, list=18%, signal=34%	DRGX/RPE65/NTSR1/CHRNA9/GNAT3/ABCA4/PGLYRP3/PGLYRP4/TCAP/CALCA/SRPX/C4B/FAP/NOD2/CASQ2/ELOVL4/TAS1R3/TRPA1/ITGA2/CACNA2D4/SEMA5B/KCNMB1/TLR6/TGFB3/RYR2/NGFR/SERPINE2/TREM2/PRPH2/ADORA1/COL11A1/CDH2/PIP/PPEF1/SOD2/FOXA2/SSC5D/YAP1/TLR2/TLR1/DACH1/CXCL12/BACE1/NMT2/LY96/FOXF1/BEST1/CRTAM/CD1D/SYT1/CST2/FYN/ATP8A2/DMBT1/STIM1/MMP24/OPN3/CADM1/HLA-DRB1/GNGT2/CNGB1/NLRP3/CALM1/HLA-B/GNGT1
GOBP_REGULATION_OF_PROTEIN_BINDING	GOBP_REGULATION_OF_PROTEIN_BINDING	182	0.493943	1.94074	1.78141e-06	2.38205e-05	1.37496e-05	5542	tags=40%, list=24%, signal=31%	MMP9/NOG/CRMP1/CAV1/SLPI/PCSK9/ADRB3/ADD2/CARD18/MAP2/LOX/CSF3/SPON1/DACT1/CTHRC1/DKK1/WNT3A/BDNF/RGMA/ANXA2/BAG2/PLCL1/NES/NRP1/LRP1/LRRK2/IL10/APOE/TNFSF11/ADRB2/DAB2/WNT5A/XIRP1/TRIB3/MFNG/ADIPOQ/TGFBR1/APP/ITGA4/HDAC4/HIPK2/ACTB/PPP2CB/ANGPT1/CTSZ/STYX/CDKN1A/STING1/RALB/PLXND1/DZIP1/DISC1/CCL23/CARD16/B2M/ABL1/STK3/PDGFB/IFIT2/ROCK1/LDLRAP1/PLK1/PKD1/ATP2A2/TICAM1/PSEN1/ARRB2/CTNNBIP1/CAMK1/…
GOBP_REGULATION_OF_ANIMAL_ORGAN_MORPHOGENESIS	GOBP_REGULATION_OF_ANIMAL_ORGAN_MORPHOGENESIS	121	0.552552	2.04715	1.83585e-06	2.44844e-05	1.41328e-05	3985	tags=45%, list=18%, signal=38%	FGF8/NOG/RSPO2/SFRP1/SNAI2/ROR2/GATA5/FGF7/GPC6/GREM1/DACT1/CELSR1/FGF1/ROR1/CTHRC1/NGFR/HGF/DKK1/MESP1/WNT3A/NKD1/PRICKLE1/SFRP2/CELSR2/SOX9/SULF1/WNT7A/WNT11/AGT/LHX1/MSX1/ROBO1/RUNX2/CSF1/EDN1/DAB2/WNT5A/FGF10/PLEKHA4/FZD6/PTK7/DAAM1/SIX1/FZD1/RSPO3/ROBO2/PRICKLE2/WNT10A/WNT4/WNT2B/PAX9/WNT2/SPRY1/VANGL1/FZD7
GOBP_BIOMINERALIZATION	GOBP_BIOMINERALIZATION	148	0.516957	1.97032	1.85931e-06	2.47327e-05	1.42761e-05	3543	tags=45%, list=16%, signal=38%	AMBN/IBSP/SPP1/AMTN/ENPP1/PTHLH/MMP13/NOTUM/BMPR1B/RSPO2/FZD9/ROR2/ECM1/FAM20A/GREM1/GAS6/LOX/DDR2/FAM20C/TGFB3/PKDCC/GPM6B/NELL1/SLC24A3/ANKH/SOX9/COL1A2/COL1A1/WNT11/ODAPH/HIF1A/SGMS2/OSR2/FBLN7/CCN1/COMP/IFITM5/KLF10/P2RX7/OMD/TWIST1/ALPL/TFAP2A/MGP/TGFB1/RFLNB/SRGN/ADRB2/FBN2/WNT6/ACVR1/CEBPB/PTH1R/TMEM38B/TMEM119/NOS3/NOTCH1/RFLNA/SLC8A1/BMP2K/STIM1/GJA1/WNT4/AXIN2/TENT5A/S1PR1/PHEX
GOBP_REGULATION_OF_MAP_KINASE_ACTIVITY	GOBP_REGULATION_OF_MAP_KINASE_ACTIVITY	170	0.496379	1.94659	1.87732e-06	2.49074e-05	1.4377e-05	5135	tags=45%, list=23%, signal=35%	EPGN/UCHL1/SERPINB3/CAV1/SFRP1/NOD2/ROR2/TLR6/FGF1/PDGFC/DIRAS1/DKK1/RGS2/THBS1/SFRP2/DUSP7/TPD52L1/PDGFRB/IL1B/EGF/AGT/DUSP10/LRRK2/P2RX7/APOE/TNFSF11/TGFB1/AJUBA/ROBO1/HTR2B/EGFR/GHR/EDN1/ADRA2A/WNT5A/CD300A/TRIB3/DUSP1/IL34/PIK3R6/ADIPOQ/HIPK3/PTPN22/IRAK3/LAX1/PTPRC/ADAM9/MAPK8IP1/SPRY2/FGF18/LYN/FZD8/NOX4/AIDA/PIK3R5/ARHGEF5/SH2B3/AKAP13/SMPD1/SPRY4/KITLG/SPRY1/TGFA/FGF2/FGFR1/PDGFB/PDCD10/D…
GOBP_CARDIAC_MUSCLE_TISSUE_MORPHOGENESIS	GOBP_CARDIAC_MUSCLE_TISSUE_MORPHOGENESIS	50	0.680004	2.20743	1.90138e-06	2.51125e-05	1.44953e-05	3648	tags=54%, list=16%, signal=45%	ISL1/TCAP/ACTC1/NOG/DSP/HAND1/NRG1/FOXC2/ZFPM2/RYR2/EDNRA/TBX20/NKX2-5/TPM1/HEG1/TGFB2/COL11A1/ANKRD1/TGFB1/MYL3/WNT5A/TGFBR1/PROX1/NOTCH1/LY6E/S1PR1/WNT2
GOBP_RESPONSE_TO_INTERLEUKIN_1	GOBP_RESPONSE_TO_INTERLEUKIN_1	121	0.551928	2.04484	1.90261e-06	2.51125e-05	1.44953e-05	4911	tags=46%, list=22%, signal=36%	PCK1/PCSK1/CHI3L1/CCL24/SFRP1/CCL20/ANXA1/PTGIS/NLRP7/HYAL1/CCL13/ADAMTS12/SIRPA/CCL26/CCL21/IL6/MYC/SOX9/IL1B/HIF1A/CX3CL1/ANKRD1/CXCL8/EGR1/CD38/AKAP12/MMP2/CCL3L3/GHR/EDN1/CEBPB/MAPK11/NR1D1/APP/HDAC4/RORA/IRAK3/GBP1/RPS6KA4/HAS2/SNCA/SMPD1/CCL23/CCL18/CCL11/CD47/IL1R2/INHBB/CCL2/IL1R1/DAB2IP/NFKB1/CAMP/HYAL3/CCL4/CCL19
GOBP_ACTIN_FILAMENT_BASED_MOVEMENT	GOBP_ACTIN_FILAMENT_BASED_MOVEMENT	104	0.564803	2.06037	1.98723e-06	2.61438e-05	1.50906e-05	4286	tags=53%, list=19%, signal=43%	ATP1A2/ACTC1/KCNH2/DSP/DSC2/CAV1/CACNA2D1/FLNA/PLN/PDPN/STC1/RYR2/MYO7B/MYO1B/PDE4B/SGCD/ACTA2/EPDR1/CACNA1C/SCN4B/KCNE4/TPM1/ADORA1/SCN1B/KCND3/MYO5A/ATP1A1/FRMD6/GSN/FGF12/SHTN1/MYO1E/KCNJ8/GJA5/BIN1/WIPF1/MYH3/SYNE2/PARVA/WIPF3/MYH10/MYO1F/KCNJ2/MYH9/GJA1/WASF2/MYO1G/DSG2/PDE4D/ACTN4/MYO1D/ANK2/CAMK2D/NUP155/KCNJ5
GOBP_RHYTHMIC_PROCESS	GOBP_RHYTHMIC_PROCESS	252	0.44053	1.80993	1.99098e-06	2.61438e-05	1.50906e-05	3742	tags=27%, list=17%, signal=22%	RPE65/SOX14/SPSB4/EREG/PTPRN/NR5A1/BMPR1B/CYP1B1/ANXA1/INHBA/SLIT2/CSF2/GPR176/TGFB3/NGFR/TNFAIP6/AXL/CAVIN3/EGR2/NAMPT/EGR3/A2M/HLF/PPARGC1A/ADORA1/NHLH2/TGFB2/EGR1/KLF9/PAM/PDGFRA/KLF10/HTR7/NFIL3/ESR1/TWIST1/GHRH/MMP2/PER1/SRD5A1/FBXL22/KCND2/ENOX1/CDK5R1/NR1D1/NOCT/ADIPOQ/NOS3/RETN/RORA/KISS1/ASS1/PROX1/ROBO2/ARNTL2/BHLHE40/DTL/SERPINF1/HAS2/OPN3/PER2/IGF1R/ARNTL/FOXO3/PTGDS/PRMT5/PRKDC
GOBP_INTERMEDIATE_FILAMENT_ORGANIZATION	GOBP_INTERMEDIATE_FILAMENT_ORGANIZATION	34	0.755549	2.25955	2.00498e-06	2.62601e-05	1.51578e-05	1586	tags=53%, list=7%, signal=49%	KRT38/KRT34/KRT2/KRT39/KRT40/KRT14/TCHH/KRT31/PKP1/KRT36/KRT16/DSP/KRT9/DES/KRT33B/KRT17/VIM/KRT15
GOCC_TRANSCRIPTION_REGULATOR_COMPLEX	GOCC_TRANSCRIPTION_REGULATOR_COMPLEX	443	0.380063	1.65878	2.02592e-06	2.64664e-05	1.52769e-05	6173	tags=34%, list=27%, signal=25%	LHX3/ASCL3/NPAS4/INSM1/BEX1/SOX14/BARX2/ASCL5/NR5A1/HAND1/ASCL1/HAND2/LBX1/HES6/GFI1/ZFP42/SKOR1/PITX1/SDR16C5/NKX2-5/MAF/HDAC9/MYC/SOX9/HLF/NFE2/NHLH2/WWTR1/FOSL1/HIF1A/ANKRD1/NFIL3/LHX1/ZBTB16/YAP1/ESR1/NR4A3/SPI1/TEAD4/MAFB/RUNX3/DACH1/SATB2/AJUBA/KLF4/RUNX2/JAZF1/SNAPC1/NR4A1/GATA6/POU3F2/BACH2/VDR/CEBPB/FOXF1/BATF3/NR5A2/E2F7/TCF7L1/BIN1/GLI3/TAF4B/HDAC4/TCF4/JUN/SIX1/HIPK2/TBX15/ASCC3/PBX3/…
GOBP_CELLULAR_RESPONSE_TO_CHEMICAL_STRESS	GOBP_CELLULAR_RESPONSE_TO_CHEMICAL_STRESS	305	0.418257	1.76192	2.09396e-06	2.72856e-05	1.57497e-05	6589	tags=45%, list=29%, signal=32%	MMP9/MMP3/SLC7A11/CYP1B1/CAV1/GJB2/GPR37/EFHD1/ANXA1/SPHK1/SLC2A4/TRPA1/WNT16/MYLK/SIRPA/TLR6/G6PD/EDNRA/HGF/TREM2/AXL/IL6/MYC/PPARGC1A/TPM1/HIF1A/GPX8/SOD2/PDGFRA/AIF1/LRRK2/PRR5L/IL10/NCOA7/BDKRB2/NR4A3/STX2/LRRC8C/MMP2/MET/ETV5/FAS/EGFR/FBLN5/SOD3/EDN1/TXN/NOS3/CPEB2/JUN/DHFRP1/FZD1/FYN/FER/TNFAIP3/ABCC1/NR4A2/SLC12A6/PLEC/EIF2S1/GSR/SLC2A1/SNCA/PTPRK/ARNTL/FOXO3/PRDX1/AKR1C3/H19/NQO1/CAB39/YB…
GOBP_REGULATION_OF_SYNAPSE_ASSEMBLY	GOBP_REGULATION_OF_SYNAPSE_ASSEMBLY	77	0.624699	2.1743	2.13625e-06	2.77658e-05	1.60269e-05	3621	tags=49%, list=16%, signal=42%	LINGO2/MDGA1/FLRT2/LRFN5/ADGRB3/GPC6/ADGRB1/SYNDIG1/NEGR1/IL1RAP/DKK1/WNT3A/BDNF/SLITRK4/EPHB3/WNT7A/LRRC4B/THBS2/TLR2/VSTM5/NTN1/LRRN3/EPHB2/CLSTN1/TPBG/WNT5A/PTPRD/NTNG2/APP/ST8SIA2/SIX1/FZD1/ROBO2/PDLIM5/ABI3/EFNA5/SNCA/EPHA7
GOBP_CARDIAC_VENTRICLE_MORPHOGENESIS	GOBP_CARDIAC_VENTRICLE_MORPHOGENESIS	64	0.660033	2.21566	2.14626e-06	2.78251e-05	1.60611e-05	3121	tags=50%, list=14%, signal=43%	ISL1/NOG/SOX11/DSP/HAND1/HAND2/NRG1/FOXC2/ZFPM2/RYR2/EDNRA/MESP1/TBX20/NKX2-5/SFRP2/TPM1/HEG1/TGFB2/COL11A1/HIF1A/JAG1/CPE/TBX5/TGFB1/MYL3/TGFBR2/HEYL/FOXF1/TGFBR1/PROX1/NOTCH1/LY6E
GOBP_LEARNING	GOBP_LEARNING	111	0.554321	2.03763	2.1519e-06	2.78276e-05	1.60625e-05	4229	tags=34%, list=19%, signal=28%	NPAS4/RELN/NTSR1/ATP1A2/BCHE/SLC7A11/SNAP25/ADGRB3/NRXN2/STRA6/DKK1/TACR2/EN1/SYT11/FOSL1/HIF1A/CNTNAP2/AGT/TLR2/MAP1A/EPHB2/TPBG/ATXN1/ITGB1/MAPK8IP2/APP/HRH1/ADCY3/FYN/ASIC1/NLGN4X/SRF/RAG1/ARC/NPTN/SHANK3/ABL1/PDE1B
GOMF_CELL_ADHESION_MEDIATOR_ACTIVITY	GOMF_CELL_ADHESION_MEDIATOR_ACTIVITY	56	0.663543	2.19761	2.31643e-06	2.98796e-05	1.7247e-05	4624	tags=62%, list=20%, signal=50%	DSP/DSC2/NTNG1/ANXA1/STXBP6/ITGA11/ITGA2/SIRPA/JAM3/PALLD/EMILIN1/ANXA2/NFASC/VSTM2L/NEXN/CDC42EP1/BAIAP2/ITGA1/PKP3/CNTN4/ITGB1/CNTN1/ITGA10/CD200/ROBO2/TRIM29/PDLIM5/CNN3/DSG2/NINJ1/NPTN/CD47/ROBO4/TMOD3/JUP
GOBP_HEMOSTASIS	GOBP_HEMOSTASIS	202	0.468666	1.86819	2.33801e-06	3.0082e-05	1.73638e-05	4807	tags=49%, list=21%, signal=39%	KRT1/SERPINB2/SLC7A11/GP6/CAV1/PF4V1/FAP/P2RX1/CTSG/FN1/P2RY1/THBD/FLNA/GAS6/ITGA2/PDPN/F3/DGKI/ACTN1/SERPINE2/WNT3A/THBS1/ITGB3/AXL/COL3A1/MYL9/IL6/PLAU/STXBP1/NFE2/ANXA5/SERPINA1/HPSE/FCER1G/COMP/PDGFRA/CSRP1/TBXA2R/FOXA2/F2R/SAA1/TFPI/MPIG6B/PLAUR/C4BPB/PRKG1/APOE/MMRN1/ADTRP/PAPSS2/EPHB2/F2RL1/CYP4F11/EDN1/ADRA2A/ANXA8/PRKCQ/FZD6/HBB/RAB27A/SERPING1/SERPINE1/FERMT3/PROS1/CD59/NOS3/TLN1/F12/TF…
GOCC_COATED_VESICLE	GOCC_COATED_VESICLE	264	0.430013	1.76791	2.44028e-06	3.1319e-05	1.80779e-05	6325	tags=46%, list=28%, signal=33%	SLC18A3/FOLR1/EPGN/EREG/SFTPB/CHRM2/MLC1/PCSK9/MALL/ROR2/SLC2A4/RASSF9/AREG/CEMIP/SLC17A7/IL7R/COPZ2/CTSC/PITPNM3/SYT11/SERPINA1/LDLR/TYRP1/CD207/EGF/FCGR1A/HBEGF/APOE/SEC23A/CD4/HLA-DQB1/EGFR/ADRB2/MYO1E/EDN1/DAB2/WNT5A/SH3BP4/RAB27A/HLA-DQB2/COL7A1/IGF2R/APP/STON1/CD59/HLA-G/NCALD/SYT1/SGIP1/CNIH1/HLA-DPB1/HLA-DPA1/SLC28A2/HLA-DQA1/F8/HLA-DRA/CTSZ/CNIH2/ECE1/HLA-H/CLTB/HSPA8/DENND1A/VWF/HLA-DRB…
GOBP_NEGATIVE_REGULATION_OF_MEGAKARYOCYTE_DIFFERENTIATION	GOBP_NEGATIVE_REGULATION_OF_MEGAKARYOCYTE_DIFFERENTIATION	16	-0.876091	-2.14783	2.51545e-06	3.22029e-05	1.8588e-05	618	tags=50%, list=3%, signal=49%	H4-16/H4C5/H4C13/H4C4/H4C1/H4C3/H4C2/H4C6
GOBP_REGULATION_OF_G_PROTEIN_COUPLED_RECEPTOR_SIGNALING_PATHWAY	GOBP_REGULATION_OF_G_PROTEIN_COUPLED_RECEPTOR_SIGNALING_PATHWAY	111	0.552112	2.02951	2.62061e-06	3.34652e-05	1.93167e-05	3725	tags=38%, list=16%, signal=32%	KLK5/FGF8/KLK14/CHGA/KLK6/NECAB2/APLP1/RGS20/ADRB3/RAMP1/SYP/GNG4/PDE4B/RGS2/RGS4/SLC39A14/HOMER2/CAMK2A/RGS18/CXCL8/RASGRP4/ATP2B4/APLNR/ADCYAP1/GRK5/MET/HTR2B/ADRB2/EDN1/NMT2/MGLL/RGS1/GPER1/ADM/C3/HTR1B/MRAP2/PDE6G/SNCA/TUB/ABHD6/PRMT5
GOBP_REGULATION_OF_PROTEIN_POLYMERIZATION	GOBP_REGULATION_OF_PROTEIN_POLYMERIZATION	185	0.48006	1.89506	2.64777e-06	3.37276e-05	1.94681e-05	6174	tags=45%, list=27%, signal=33%	KANK4/CCL24/STMN2/NAV3/ADD2/SLIT2/KIRREL1/MAP2/CSF3/CLIP3/LMOD1/TPPP/TPPP3/CCL26/SPTBN4/TMOD1/FMN1/MAP1B/MYADM/CCL21/ELN/GSN/HCK/SVIL/CDC42EP1/C15orf62/MET/BAIAP2/SPTBN2/NCKAP1L/CDK5R1/FHOD3/BIN1/RDX/FER/NIN/CAPZA2/SNCA/CTTN/DCTN1/TMSB15A/NCK1/DAAM2/DBN1/MTPN/CDH5/VDAC2/PINK1/ARHGAP18/RASA1/CDK5RAP2/TUBB4A/CCL11/SPTAN1/ABL1/NCKAP1/CLIP1/TMOD3/SPTBN1/CAMSAP2/PLEKHG2/SSH1/CDC42EP3/ARF6/RHOA/COTL1/C…
GOBP_ARTERY_DEVELOPMENT	GOBP_ARTERY_DEVELOPMENT	96	0.586461	2.11094	2.77038e-06	3.52018e-05	2.0319e-05	3788	tags=51%, list=17%, signal=43%	FGF8/FOLR1/EYA1/NOG/HAND2/MIR145/LOX/MYLK/FOXC2/MYOCD/NGFR/EDNRA/STRA6/PRICKLE1/COL3A1/EGR2/WNT11/TGFB2/PDGFRB/PDE2A/LDLR/AKT3/JAG1/ADAMTS6/COMP/NRP1/LRP1/PRDM1/PRRX1/APLNR/FKBP10/APOE/ROBO1/NDST1/EDN1/GJA5/FOXF1/TGFBR1/GLI3/SIX1/PROX1/NOTCH1/EFEMP2/ROBO2/ADAMTS9/EFNB2/PLXND1/SRF/LUZP1
GOBP_GLAND_MORPHOGENESIS	GOBP_GLAND_MORPHOGENESIS	113	0.558483	2.06925	2.80575e-06	3.55627e-05	2.05274e-05	4336	tags=47%, list=19%, signal=38%	SOSTDC1/FGF8/TNC/NOG/CAV1/SFRP1/SNAI2/FGF7/SEMA3A/AREG/MSN/HOXD13/SERPINB5/FGF1/TGFB3/HGF/CYP7B1/WNT3A/IL6/SOX9/SULF1/TGFB2/CSF1R/NRP1/ESR1/SLC9A3R1/LIMS2/NTN1/MMP2/TGM2/TGFB1/EGFR/CSF1/NOTCH2/WNT5A/TGFBR2/FGF10/VDR/CEBPB/GLI3/IGFBP5/PROX1/TP63/NOTCH1/TNFAIP3/WNT4/PLXND1/GLI1/TGFA/EDAR/CCL11/ARG1/LAMA1
GOBP_POSITIVE_REGULATION_OF_SUPRAMOLECULAR_FIBER_ORGANIZATION	GOBP_POSITIVE_REGULATION_OF_SUPRAMOLECULAR_FIBER_ORGANIZATION	163	0.501281	1.93998	2.8388e-06	3.58926e-05	2.07178e-05	5138	tags=44%, list=23%, signal=34%	CCL24/STMN2/SFRP1/NAV3/SYNPO2/KIRREL1/CSF3/LMOD1/CCL26/TGFB3/S100A10/FMN1/CFL2/MAP1B/FERMT2/CCL21/TPM1/WNT11/CCN2/CX3CL1/NRP1/GSN/SYNPO/HCK/CDC42EP1/C15orf62/APOE/MET/BAIAP2/F2RL1/NCKAP1L/EDN1/WASF1/CCDC88A/CDK5R1/TGFBR1/BIN1/APP/SORBS3/GPR65/ACTN2/PROX1/EFEMP2/RHOC/FER/NIN/ARHGEF5/WNT4/CTTN/DCTN1/WASF2/DSTN/NCK1/COLGALT1/LPAR1/MTSS1/CDK5RAP2/CCL11/ABL1/CD47/NCKAP1/CLIP1/LIMK1/CDC42EP3/ARF6/RHOA/…
GOBP_RESPONSE_TO_EXTRACELLULAR_STIMULUS	GOBP_RESPONSE_TO_EXTRACELLULAR_STIMULUS	418	0.38427	1.67656	2.89932e-06	3.65672e-05	2.11072e-05	3611	tags=27%, list=16%, signal=23%	PRL/PCK1/FOLR1/SPP1/CYP26A1/VGF/GAST/BCHE/PCSK1/SLC22A3/DSC2/CYP1B1/SFRP1/PCSK9/NOD2/ASCL1/SNAI2/LRAT/GAS6/ITGA2/CPS1/SSTR1/STC1/MYOCD/MN1/KYNU/KIF26A/FOLR2/SLC16A1/OXCT1/ALDH1A2/G6PD/POSTN/MAP1LC3C/MAP1B/DAPL1/AXL/SFRP2/ADORA2B/A2M/PPARGC1A/NUAK2/COL1A1/WNT11/FOSL1/LDLR/CNR1/GCLM/RASGRP4/SOD2/KLF10/TBXA2R/FOXA2/AIF1/LRRK2/ZEB1/P2RX7/IFI16/ALPL/GHRH/APOE/LPL/LAMP2/UCN2/FAS/SCT/SRD5A1/KANK2/GHR/AD…
GOBP_POSITIVE_REGULATION_OF_SECRETION	GOBP_POSITIVE_REGULATION_OF_SECRETION	254	0.4382	1.80075	2.91018e-06	3.66138e-05	2.11341e-05	4506	tags=33%, list=20%, signal=26%	TRH/PRL/NTSR1/SPP1/VIP/PCSK1/ISL1/VSNL1/SOX11/GPR68/CDK5R2/ALOX12B/INHBA/P2RY1/S100A8/OXCT1/TGFB3/INHA/STX1B/TREM2/TACR2/LRRC8A/ADORA2B/STXBP1/ADORA1/TGFB2/IL1B/HIF1A/CNR1/ANKRD1/AGT/NPPB/ADCYAP1/TLR2/P2RX7/CD38/FOXL2/GHRH/TNFSF11/CD33/CACNA1H/MYOM1/TGFB1/CXCL12/SCT/F2RL1/APBB1/EDN1/DAB2/KLRC2/RASL10B/VEGFC/GPER1/RAB27A/RAB3D/NNAT/ITGB2/RETN/KISS1/SYT1/MYH10/ADAM9/WLS/SNCA/C1QTNF1/C1QTNF12/BMP6/H…
GOBP_REGULATION_OF_BONE_MINERALIZATION	GOBP_REGULATION_OF_BONE_MINERALIZATION	73	0.621025	2.13679	3.00767e-06	3.7691e-05	2.17559e-05	4092	tags=58%, list=18%, signal=47%	ENPP1/NOTUM/BMPR1B/FZD9/ECM1/GREM1/DDR2/FAM20C/TGFB3/PKDCC/GPM6B/NELL1/ANKH/SOX9/HIF1A/SGMS2/OSR2/CCN1/COMP/IFITM5/P2RX7/OMD/TWIST1/TFAP2A/MGP/TGFB1/RFLNB/SRGN/ADRB2/FBN2/ACVR1/TMEM119/RFLNA/SLC8A1/BMP2K/GJA1/WNT4/TENT5A/S1PR1/BMP6/MEF2C/LTBP3
GOBP_EPITHELIAL_CELL_DEVELOPMENT	GOBP_EPITHELIAL_CELL_DEVELOPMENT	189	0.478117	1.88424	3.01056e-06	3.7691e-05	2.17559e-05	5296	tags=42%, list=23%, signal=32%	ROS1/KRT2/INSM1/ABCA12/FOXC2/STC1/MSN/SFN/EDNRA/PALLD/TMOD1/ACTA2/MYADM/CDK6/CLIC4/ADAMTSL4/SOX9/WNT7A/VIM/HEG1/IL1B/PDE2A/CDH2/HIF1A/HPSE/JAG1/COL15A1/PRDM1/COL18A1/FRMD6/YAP1/ESR1/MET/DLL1/CLDN3/F2RL1/MYO1E/NOTCH2/LAMB2/WNT5A/ICAM1/FOXP3/BCL11B/ADIPOQ/RARB/PROX1/PECAM1/TP63/NOTCH1/RDX/IQGAP1/VCL/PLEC/BMP5/CLDN1/GJA1/ARNTL/BMP6/PDE4D/CDH5/RAP2B/ROBO4/GPR4/IL6ST/WNT5B/TJP1/ARHGEF26/RAB1B/PDGFB/FA…
GOMF_CALCIUM_DEPENDENT_PROTEIN_BINDING	GOMF_CALCIUM_DEPENDENT_PROTEIN_BINDING	70	0.625298	2.13455	3.06175e-06	3.81449e-05	2.20179e-05	1996	tags=33%, list=9%, signal=30%	CRNN/S100A7A/S100A3/S100A7/STMN2/SNAP25/CASQ2/ANXA1/S100B/S100A8/S100A2/S100A10/SYN1/ANXA3/ANXA2/A2M/S100A9/ANXA6/LRP8/ATP2B4/S100A16/S100A14/STX2
GOBP_POSITIVE_REGULATION_OF_CELL_JUNCTION_ASSEMBLY	GOBP_POSITIVE_REGULATION_OF_CELL_JUNCTION_ASSEMBLY	82	0.604272	2.13102	3.05461e-06	3.81449e-05	2.20179e-05	3426	tags=45%, list=15%, signal=38%	LINGO2/CAV1/SFRP1/FLRT2/ADGRB3/ADGRB1/SYNDIG1/IL1RAP/S100A10/FMN1/BDNF/FERMT2/COL16A1/SLITRK4/EPHB3/WNT7A/LRRC4B/CNTNAP2/IRX3/NRP1/AGT/THBS2/VSTM5/THY1/LRRN3/TBX5/CLDN3/EPHB2/TEK/CLSTN1/TPBG/MAP4K4/PTPRD/ST8SIA2/CLDN1/WNT4/EFNA5
GOCC_COATED_VESICLE_MEMBRANE	GOCC_COATED_VESICLE_MEMBRANE	157	0.503325	1.9401	3.13409e-06	3.89512e-05	2.24833e-05	6246	tags=51%, list=28%, signal=37%	SLC18A3/FOLR1/EPGN/EREG/CHRM2/ROR2/RASSF9/AREG/CEMIP/SLC17A7/IL7R/COPZ2/SYT11/LDLR/TYRP1/CD207/EGF/FCGR1A/HBEGF/APOE/SEC23A/CD4/HLA-DQB1/EGFR/ADRB2/DAB2/WNT5A/HLA-DQB2/IGF2R/CD59/HLA-G/NCALD/SYT1/SGIP1/CNIH1/HLA-DPB1/HLA-DPA1/HLA-DQA1/HLA-DRA/CNIH2/HLA-H/CLTB/HSPA8/DENND1A/HLA-DRB1/TMED10/MCFD2/TGFA/HLA-B/HLA-F/B2M/HLA-DRB5/TMED7/CD74/HLA-A/LDLRAP1/CD3G/AP3B2/TFRC/VAMP3/SEC24D/AP3B1/M6PR/EPN2/SEC…
GOBP_CHEMICAL_SYNAPTIC_TRANSMISSION_POSTSYNAPTIC	GOBP_CHEMICAL_SYNAPTIC_TRANSMISSION_POSTSYNAPTIC	68	0.62794	2.13976	3.24875e-06	4.02782e-05	2.32492e-05	3624	tags=35%, list=16%, signal=30%	NPAS4/RELN/NTSR1/CHRNA9/SEZ6/P2RX1/CHRNA1/GRIK5/STX1B/RGS4/WNT7A/ADORA1/RIMS2/LRRK2/P2RX7/BAIAP2/ADRB2/MAPK8IP2/APP/GLRB/PPP3CA/NLGN4X/SNCA/CHRNB4
GOBP_CELL_ADHESION_MEDIATED_BY_INTEGRIN	GOBP_CELL_ADHESION_MEDIATED_BY_INTEGRIN	81	0.599103	2.10008	3.2789e-06	4.05536e-05	2.34082e-05	3599	tags=51%, list=16%, signal=43%	CYP1B1/SNAI2/ITGA11/ITGA5/ITGA2/FOXC2/JAM3/FBN1/ITGBL1/ITGB3/ITGA7/COL16A1/SFRP2/CCL21/PLAU/ITGA6/ITGB8/DPP4/TGFB2/EXT1/ITGB5/MMRN1/MUC1/CCN3/ITGA1/NCKAP1L/ITGB1/ICAM1/ITGAV/SERPINE1/NPNT/FERMT3/ITGA10/LIF/ITGB2/ITGA4/FERMT1/ADAM9/LYN/ITGB4/ITGA3
GOBP_REGULATION_OF_NEUROTRANSMITTER_TRANSPORT	GOBP_REGULATION_OF_NEUROTRANSMITTER_TRANSPORT	77	0.620586	2.15998	3.29419e-06	4.06442e-05	2.34605e-05	3924	tags=43%, list=17%, signal=36%	ATP1A2/P2RX1/P2RY1/SYP/STX1B/SYT12/ITGB3/TACR2/SYN1/GPM6B/SNCAIP/ADORA2B/STXBP1/MCTP1/WNT7A/CAMK2A/SYT11/CNR1/LRRK2/BACE1/ADRA2A/ITGB1/GPER1/CSPG5/RIMS4/HTR1B/SYT1/ASIC1/SNCA/PER2/CHRNB4/RIMS3/MEF2C
GOBP_NEUTROPHIL_MIGRATION	GOBP_NEUTROPHIL_MIGRATION	114	0.550421	2.03982	3.4808e-06	4.28139e-05	2.47129e-05	5015	tags=53%, list=22%, signal=41%	CXCL6/CCL24/CXCL5/THBS4/PPBP/PF4V1/CCL20/NOD2/TREM1/SLIT2/CCL13/JAM3/S100A8/CCL26/TNFAIP6/CXCR1/CXCL1/OLFM4/PDE4B/C3AR1/CCL21/S100A9/DPP4/TGFB2/IL1B/CD300H/CX3CL1/CXCL8/FCER1G/SAA1/SLAMF8/CXCL9/PIK3CD/CCL3L3/CD99L2/ITGA1/NCKAP1L/MPP1/C5AR1/EDN1/ITGB2/PECAM1/CXCL2/LGALS3/XG/CCL23/CCL18/CXCR2/RAC2/CCL11/CCL2/JAML/IL1R1/CD74/FUT7/PIK3CG/RHOG/CCL4/CCL19/EDN2
GOBP_TUMOR_NECROSIS_FACTOR_SUPERFAMILY_CYTOKINE_PRODUCTION	GOBP_TUMOR_NECROSIS_FACTOR_SUPERFAMILY_CYTOKINE_PRODUCTION	152	0.503956	1.92931	3.4868e-06	4.28139e-05	2.47129e-05	5152	tags=49%, list=23%, signal=38%	MIR140/IL37/ISL1/ORM2/NOD2/ACP5/GAS6/ORM1/SIRPA/CD14/CCR2/THBS1/TREM2/AXL/IL6/SYT11/CX3CL1/TYROBP/LRRK2/IL10/SPON2/TLR2/CD86/TNFRSF8/TLR1/TWIST1/IL27RA/AKAP12/LPL/CD33/CD84/EPHB2/HAVCR2/CYBB/POMC/WNT5A/LY96/FOXP3/ADIPOQ/APP/PTPN22/IRAK3/LILRA2/PTPRC/FADD/ANGPT1/LILRB4/TNFAIP3/LILRA4/IL33/SPN/CX3CR1/IFIH1/IFNGR1/STAT3/TMEM106A/PTAFR/FRMD8/MAPKAPK2/CD47/CLEC7A/VSIR/LILRA5/ILRUN/ZFP36/CD34/ARID5A/RA…
GOBP_ACTOMYOSIN_STRUCTURE_ORGANIZATION	GOBP_ACTOMYOSIN_STRUCTURE_ORGANIZATION	176	0.487563	1.9133	3.76762e-06	4.60406e-05	2.65754e-05	5104	tags=46%, list=23%, signal=36%	TCAP/ACTC1/FLNC/SFRP1/MYH11/CNN1/SORBS1/LMOD1/TGFB3/TMOD1/LDB3/NKX2-5/S100A10/CFL2/FERMT2/MYL9/PGM5/TPM1/WNT11/CCN2/PDGFRB/ELN/ANKRD1/NRP1/PDGFRA/CSRP1/FRMD6/ITGB5/MET/ZYX/PHLDB2/TNNT1/EDN1/CCDC88A/KLHL41/CGNL1/ITGB1/MYOM2/FHOD3/ANLN/TGFBR1/ADPRHL1/SORBS3/MYH3/GPR65/ACTN2/CORO2B/PROX1/MYH10/RHOC/CDC42BPB/MYH9/EPB41L2/PLEC/ARHGEF5/WNT4/MEF2A/AKAP13/S1PR1/CNN3/WASF2/NEBL/SRF/LPAR1/CSRP2/CDC42BPA/DL…
GOBP_MULTI_MULTICELLULAR_ORGANISM_PROCESS	GOBP_MULTI_MULTICELLULAR_ORGANISM_PROCESS	176	0.487515	1.91311	3.76762e-06	4.60406e-05	2.65754e-05	3599	tags=34%, list=16%, signal=28%	PRL/DSG1/KLK14/MMP9/SPP1/CRHBP/ENDOU/PTHLH/SCGB1A1/CALCA/GJB2/P2RX1/PSG4/PTGFR/THBD/ITGA5/ITGA2/STC1/ADCY7/TPPP3/TGFB3/SERPINE2/PAPPA/RGS2/CTSB/COL16A1/IL1B/FOSL1/CNR1/PAM/AGT/PRDM1/CAPN2/PCSK5/ADCYAP1/CD38/ESR1/TEAD4/MMP2/TIMP1/HAVCR2/SYDE1/EDN1/ADRA2A/CLIC5/TGFBR2/VDR/RECK/ADM/LIF/IGFBP5/IGFBP7/HEXB/PLA2G4C/GJA1/WNT4/SLC2A1/ITGB4/ITGA3
GOMF_DNA_BINDING_TRANSCRIPTION_FACTOR_BINDING	GOMF_DNA_BINDING_TRANSCRIPTION_FACTOR_BINDING	442	0.372126	1.6232	3.77864e-06	4.60651e-05	2.65895e-05	6901	tags=38%, list=30%, signal=27%	LHX3/NFE4/BEX1/ISL1/HAND1/DUSP26/SOST/ASCL1/NR0B1/HAND2/FLNA/SOX10/HES6/RUNX1T1/ZFPM2/MYOCD/DACT1/PITX1/SDR16C5/HMGA2/TBX20/NKX2-5/TGFB1I1/HDAC9/EGR2/MYC/SOX9/PPARGC1A/NHLH2/HIF1A/ANKRD1/PRRX1/NCOA7/YAP1/ESR1/NR4A3/SPI1/NEK6/TWIST1/FOXL2/PADI2/TBX5/DLL1/PER1/KLF4/RUNX2/NR4A1/GATA6/NOTCH2/FOXP3/VDR/CEBPB/NFIA/TAF4B/HDAC4/JUN/RERG/HIPK2/PROX1/ACTB/STAT1/NR4A2/BHLHE40/TCF21/MEF2A/ARNTL/STING1/CNOT1/…
GOMF_TRANSMEMBRANE_RECEPTOR_PROTEIN_KINASE_ACTIVITY	GOMF_TRANSMEMBRANE_RECEPTOR_PROTEIN_KINASE_ACTIVITY	71	0.619434	2.11472	3.90785e-06	4.75269e-05	2.74333e-05	3621	tags=46%, list=16%, signal=39%	ROS1/SOSTDC1/BMPR1B/ROR2/NRP2/DDR2/ROR1/AXL/EPHB3/PDGFRB/CSF1R/LTBP1/NRP1/PDGFRA/LTBP4/TGFBR3L/MET/EPHB2/EFEMP1/EGFR/TEK/TGFBR2/ACVR1/EPHA3/TIE1/IGF2R/TGFBR1/LTK/PDGFRL/EFNA3/EPHB4/IGF1R/EPHA7
GOBP_FEEDING_BEHAVIOR	GOBP_FEEDING_BEHAVIOR	70	0.62191	2.12298	4.02229e-06	4.88025e-05	2.81696e-05	3156	tags=40%, list=14%, signal=35%	TRH/PPY/NPSR1/NPW/UCHL1/CALCA/MCHR1/HAND2/P2RY1/CNTFR/NEGR1/STRA6/EN1/CNR1/AGT/NR4A3/DACH1/NMU/LEPR/NPY/APP/CCK/HTR1B/RETN/SGIP1/FYN/ATP8A2/MRAP2
GOBP_NEGATIVE_REGULATION_OF_BINDING	GOBP_NEGATIVE_REGULATION_OF_BINDING	150	0.498383	1.90956	4.16732e-06	5.04424e-05	2.91162e-05	5926	tags=43%, list=26%, signal=32%	NOG/SOX11/CRMP1/HAND1/CAV1/SLPI/PCSK9/ADRB3/HAND2/P2RY1/CARD18/GZMA/MAP2/PLN/DACT1/HMGA2/DKK1/RGMA/BAG2/NES/LRRK2/IL10/MSX1/IFI16/ADRB2/DAB2/XIRP1/ADIPOQ/ITGA4/JUN/ACTB/CTSZ/MDFI/STYX/PPP3CA/CDKN1A/PER2/RALB/GEMIN2/HABP4/DISC1/CCL23/LEF1/CARD16/B2M/ILRUN/PDGFB/IFIT2/ROCK1/LHX2/ATP2A2/HEY2/PSEN1/ARRB2/CTNNBIP1/CAMK1/C4orf3/PPARA/EIF4A3/HEY1/STUB1/SMO/ADAM15/JAK2/SP100
GOBP_LYMPHOCYTE_MIGRATION	GOBP_LYMPHOCYTE_MIGRATION	103	0.558516	2.03121	4.2182e-06	5.08143e-05	2.93309e-05	5001	tags=51%, list=22%, signal=40%	AIRE/S100A7/CCL24/CCL20/ECM1/CCL13/GAS6/MSN/CCL26/CCR2/CYP7B1/CCL21/CX3CL1/EXT1/GPR183/SAA1/AIF1/CH25H/IL27RA/PIK3CD/SPNS2/PADI2/ADTRP/CXCL12/CCL3L3/CD99L2/WNT5A/JAM2/ICAM1/APP/ITGA4/CRTAM/CXCL16/FADD/CD200/CD200R1/PLEC/SPN/S1PR1/MYO1G/ARTN/XG/CCL23/CCL18/CCL11/LRCH1/CCL2/FUT7/PIK3CG/RHOA/CCL4/CCL19/GBA
GOCC_PHAGOCYTIC_VESICLE	GOCC_PHAGOCYTIC_VESICLE	130	0.5252	1.96852	4.21482e-06	5.08143e-05	2.93309e-05	7195	tags=58%, list=32%, signal=40%	ATP6V0D2/NOD2/RAB38/TLR6/NCF2/RAB31/RAB7B/RAB23/ANXA3/STXBP1/ATP6V0A4/VIM/SYT11/TLR2/TLR1/GSN/MPEG1/PLA2G5/ITGB5/LAMP2/CYBB/ZYX/ITGAV/HLA-G/RAB39A/RAB32/PIP4P2/DMBT1/TAP1/HLA-H/SLC11A1/RAB9B/TAP2/RAB11FIP5/HLA-B/HLA-F/B2M/RAC2/CLEC4E/TRIM14/SNX3/FMNL1/HLA-A/RAB11FIP1/ATP6V0D1/VAMP3/CALR/HLA-E/LAMP1/ATG5/RAB14/TAPBP/INPP5B/PIK3C3/RAB7A/FLNB/RAB34/RAB22A/SYK/WAS/ATP6V0E1/HLA-C/NCF4/RAB9A/ACTG1/PIK3…
GOMF_CATION_TRANSMEMBRANE_TRANSPORTER_ACTIVITY	GOMF_CATION_TRANSMEMBRANE_TRANSPORTER_ACTIVITY	456	0.373472	1.64008	4.22789e-06	5.08143e-05	2.93309e-05	3270	tags=24%, list=14%, signal=21%	SLC18A3/KCNH6/SLC47A2/CHRNA9/OTOP3/RHCG/LRRC38/ATP1A2/SLC5A1/ATP6V0D2/CACNG6/SLC22A3/SLC7A10/KCNH2/TMEM63C/ATP12A/CACNA2D1/SNAP25/P2RX1/SLC6A15/SLC10A6/SLC30A3/TRPA1/CACNA2D4/ABCC9/CHRNA1/KCNK2/KCNMB1/KCNIP3/KCNK13/SLC22A1/RYR2/KCNQ5/GRIK5/SLC38A5/SLC9B2/SLC17A7/KCNK3/ANXA2P2/TRPV2/SLC39A8/SLC47A1/SLC6A14/CACNA1C/SCN4B/OCA2/KCNE4/ANXA2/SLC24A3/ANXA6/SLC6A9/ATP6V0A4/SLC39A14/ATP13A4/SCN1B/KCNC4/CN…
GOBP_PROTEIN_LOCALIZATION_TO_CELL_PERIPHERY	GOBP_PROTEIN_LOCALIZATION_TO_CELL_PERIPHERY	306	0.419434	1.76758	4.31947e-06	5.1793e-05	2.98958e-05	6240	tags=41%, list=28%, signal=30%	STAC2/ABCA12/CAV1/SNAP25/LRRC15/P2RY1/SORBS1/GPC6/FLNA/GAS6/ANK1/CLIP3/PRNP/RAMP1/SPTBN4/KCNIP3/RAB31/PKDCC/STX1B/EHD2/WNT3A/S100A10/DCHS1/TREM2/MYADM/FAM126A/STXBP1/NFASC/RAB26/STAC/CDH2/ATP2B4/LRP1/MMP14/MYO5A/SLC9A3R1/MAL/FYB1/SEC23A/TGFB1/EPHB2/EGFR/CLSTN1/ATP1B3/TPBG/DAB2/CCDC88A/PKP3/PID1/ITGB1/EPHA3/GPER1/RAB3D/ADIPOQ/ACTN2/PRKG2/MACF1/ACTB/GBP1/MRAP2/RDX/TSPAN5/ABI3/TTC7A/PALM/EPB41L2/LGA…
GOBP_CELLULAR_RESPONSE_TO_PEPTIDE_HORMONE_STIMULUS	GOBP_CELLULAR_RESPONSE_TO_PEPTIDE_HORMONE_STIMULUS	248	0.439414	1.80084	4.57575e-06	5.47376e-05	3.15954e-05	5411	tags=38%, list=24%, signal=29%	RPE65/PCK1/CRHBP/IRS4/ENPP1/CYP1B1/CAV1/GJB2/PCSK9/SLC2A4/MIR145/SORBS1/CAV2/CPS1/FOXC2/FBN1/EDNRA/RAB31/MAP1B/GLP2R/HDAC9/NAMPT/MYC/SLC39A14/CAMK2A/IL1B/CA2/AGT/MYO5A/NR4A3/LPL/BAIAP2/SOCS3/SRD5A1/GHR/NR4A1/IGFBP1/EDN1/PID1/PRKCQ/GPER1/TRIB3/ERFE/SESN3/ADIPOQ/RARRES2/AGTRAP/ACTN2/CPEB2/ASS1/AP3S1/AGTR1/LYN/STAT1/FER/PKM/NR4A2/IGF1R/C1QTNF12/NCK1/TNS2/SHC1/PRKDC/STAT3/SLC27A4/ARG1/CDK4/EPRS1/ZNF1…
GOBP_REGULATION_OF_TUBE_SIZE	GOBP_REGULATION_OF_TUBE_SIZE	117	0.545677	2.01123	4.7473e-06	5.65318e-05	3.26311e-05	3530	tags=50%, list=16%, signal=43%	ATP1A2/ADRA1B/CALCA/CAV1/P2RX1/ADRB3/P2RY1/CPS1/FOXC2/KCNMB1/EDNRA/RGS2/ACTA2/CHRM3/NPR3/ADORA2B/ADORA1/GCLM/SOD2/COMP/HTR1D/AGT/EXT1/TBXA2R/F2R/HTR7/NPPB/BDKRB2/CD38/KCNMA1/CRP/PRKG1/VSTM4/MMP2/APOE/TBXAS1/CYSLTR1/HTR2B/F2RL1/ADRB2/ITGA1/SOD3/GUCY1A1/EDN1/ADRA2A/GJA5/GPER1/ADRA1D/ADM/HTR1B/NOS3/HRH1/HRH2/DOCK4/AGTR1/SLC8A1/ECE1/EXT2/PER2
GOBP_DNA_CONFORMATION_CHANGE	GOBP_DNA_CONFORMATION_CHANGE	300	-0.441155	-1.74596	4.74787e-06	5.65318e-05	3.26311e-05	2036	tags=11%, list=9%, signal=10%	H2BC18/H2BC8/H4-16/H2BW1/H3C8/ATF7IP2/L3MBTL1/H2BC9/H2BC7/H2BC17/ERN2/H3C12/H3C13/H3C3/H4C5/H3C1/H2BC13/H2BC14/H1-3/H4C13/H4C4/H3C2/H3C11/H1-4/H3C7/H4C1/H1-5/H4C3/H2BC10/H4C2/H4C6/H2BC3
GOBP_NEPHRON_DEVELOPMENT	GOBP_NEPHRON_DEVELOPMENT	132	0.511652	1.92527	4.91187e-06	5.83485e-05	3.36797e-05	3924	tags=45%, list=17%, signal=38%	FGF8/SERPINB7/EYA1/NOG/SULF2/FOXD1/PROM1/HOXD11/GREM1/FOXC2/FGF1/EDNRA/CALB1/ACTA2/FMN1/DCHS1/IRX2/MYC/SOX9/SULF1/WNT11/PDGFRB/WWTR1/JAG1/EGR1/IRX3/PDGFRA/AGT/EXT1/LHX1/YAP1/NID1/DLL1/TEK/MYO1E/NOTCH2/LAMB2/ACAT1/WNT6/HEYL/KIF26B/NPNT/LIF/ADIPOQ/GLI3/SIX1/PECAM1/NOTCH1/ANGPT1/STAT1/IQGAP1/TCF21/WNT4/WNT2B/ITGA3/ADAMTS16/MTSS1/COL4A4/IL6R/MEF2C
GOBP_MEMBRANE_FUSION	GOBP_MEMBRANE_FUSION	139	0.512106	1.93914	5.03051e-06	5.96192e-05	3.44131e-05	3205	tags=22%, list=14%, signal=19%	FOLR3/FOLR1/DCSTAMP/SNAP25/SYT13/ANXA1/STXBP6/SPHK1/CAV2/GAS6/FOLR2/GRIK5/STX1B/RAB7B/ANXA2/STXBP1/SAMD9/SYT11/CH25H/STX11/STX2/STX19/PLA2G5/DYSF/CTSL/SERPINA5/TIE1/RAB39A/SPESP1/SYT1/RUBCNL
GOBP_HORMONE_TRANSPORT	GOBP_HORMONE_TRANSPORT	248	0.438796	1.79831	5.04645e-06	5.96696e-05	3.44422e-05	3929	tags=32%, list=17%, signal=27%	TRH/SPP1/CHGA/CRHBP/VIP/VGF/ISL1/PTPRN/VSNL1/SOX11/ABCA12/GPR68/SFRP1/SNAP25/ANXA1/SLC16A2/FOXD1/INHBA/P2RY1/IL11/SLC16A1/OXCT1/SLC9B2/INHA/OSM/TACR2/IL6/LRRC8A/ADORA1/IL1B/HIF1A/CNR1/RIMS2/AGT/FOXA2/SLC7A5/ADCYAP1/LTBP4/CD38/CPE/ADCY5/FOXL2/GHRH/TNFSF11/CCN3/SCT/KLF7/EDN1/DAB2/ADRA2A/POMC/NIBAN2/RASL10B/GPER1/NNAT/NR1D1/ADM/LIF/ADIPOQ/PCLO/RETN/SSTR5/KISS1/BMP8A/AGTR1/LYN/GJA1/EFNA5/PPP3CA/C1QTN…
GOCC_PRESYNAPTIC_MEMBRANE	GOCC_PRESYNAPTIC_MEMBRANE	90	0.583442	2.06427	5.09279e-06	6.00784e-05	3.46782e-05	3673	tags=49%, list=16%, signal=41%	SNAP25/IGSF21/P2RX1/ADAM23/NTNG1/P2RY1/FXYD6/SYP/GRIK5/STX1B/SNCAIP/STXBP1/ADORA1/SLC6A9/LRRC4B/SYT11/FOSL1/PDE2A/CDH2/CNR1/GRM3/RIMS2/ATP2B4/STX11/STX2/STX19/KCTD12/EPHB2/ADRA2A/ADORA3/PTPRD/GPER1/CNTN1/NTNG2/HTR1B/SYT1/ERC1/KCNA3/CNTNAP1/DNM1/EFNB2/CLTB/DENND1A/RIMS3
GOBP_RESPONSE_TO_REACTIVE_OXYGEN_SPECIES	GOBP_RESPONSE_TO_REACTIVE_OXYGEN_SPECIES	187	0.469306	1.8509	5.15043e-06	6.06184e-05	3.49899e-05	5646	tags=42%, list=25%, signal=32%	S100A7/MMP9/PTPRN/SCGB1A1/HP/CYP1B1/GPR37/ANXA1/SPHK1/HYAL1/AREG/TRPA1/SIRPA/CRYAB/HGF/AXL/IL6/TPM1/COL1A1/PDGFRB/FOSL1/HIF1A/SOD2/PDGFRA/CAPN2/LRRK2/IL10/NR4A3/MMP2/APOE/MET/EGFR/FBLN5/SOD3/EDN1/HBB/SESN3/TXN/NOS3/JUN/DHFRP1/ADAM9/FYN/PPP2CB/STAT1/SLC8A1/FER/TNFAIP3/PTPRK/FOXO3/PRDX1/AKR1C3/H19/NQO1/PINK1/ABL1/ARG1/PLK3/FANCC/PKD2/BNIP3/IMPACT/AQP1/PDCD10/BCL2/SIGMAR1/SETX/ECT2/GSTP1/ERCC6L2/ZNF…
GOBP_HOMOTYPIC_CELL_CELL_ADHESION	GOBP_HOMOTYPIC_CELL_CELL_ADHESION	82	0.596261	2.10276	5.17637e-06	6.06674e-05	3.50182e-05	4908	tags=56%, list=22%, signal=44%	SLC7A11/GP6/DSP/DSC2/CTSG/FN1/FLNA/PDPN/ACTN1/SERPINE2/WNT3A/ITGB3/MYL9/IL6/STXBP1/COMP/PDGFRA/CSRP1/CEACAM5/PLAUR/PRKG1/TNFSF11/MMRN1/PRKCQ/HBB/FERMT3/TLN1/ACTB/LYN/RDX/MYH9/VCL/SH2B3/C1QTNF1/DSG2/XG/JAK1/RAP2B/MYL12A/IL6ST/P2RY12/JUP/ANK3/EMILIN2/PIK3CG/PLEK
GOBP_RESPONSE_TO_BMP	GOBP_RESPONSE_TO_BMP	149	0.503969	1.92573	5.17834e-06	6.06674e-05	3.50182e-05	3974	tags=42%, list=18%, signal=35%	SOSTDC1/MIR140/NOG/SOX11/BMPR1B/SFRP1/SCUBE3/SOST/FSTL3/ROR2/BMPER/FOXD1/GATA5/GREM1/ADAMTS12/SKOR1/FBN1/TGFB3/TNFAIP6/DKK1/CHRDL1/HTRA3/TBX20/SFRP2/RGMA/DLX1/CHRD/LEFTY2/SOX9/SULF1/TGFB2/CCN1/EGR1/COMP/EXT1/MSX1/RBPMS2/HTRA1/SFRP4/FSTL1/FAM83G/TGFB1/RUNX2/GATA6/NOTCH2/WNT5A/ACVR1/HEYL/SFRP5/FZD1/HIPK2/BMP8A/NOTCH1/HIVEP1/RNF165/BMP5/NBL1/FST/ITGA3/BMP6/LEF1/CDH5/PELO
GOCC_CELL_PROJECTION_MEMBRANE	GOCC_CELL_PROJECTION_MEMBRANE	279	0.421382	1.73867	5.3919e-06	6.30248e-05	3.63789e-05	5301	tags=41%, list=23%, signal=32%	FOLR1/BMX/SLC5A1/SLC7A11/ABCG2/SHISA9/GAP43/CSPG4/FZD9/ARHGEF4/FAP/MCHR1/PROM1/PSD/CD44/ITGA5/PDPN/DDN/MSN/LAMP5/EVC/ITGB3/FERMT2/CDHR1/MXRA8/FSCN1/CYBRD1/TPM1/DPP4/ADORA1/ATP6V0A4/CNTNAP2/KCNC4/DPEP1/SGCE/AIF1/ANTXR1/CYS1/SLC7A5/DMD/CORO1C/SLC9A3R1/APC2/JCAD/THY1/EGFR/MYO10/EVC2/HPCA/ITGB1/GPR161/GPER1/ITGAV/CA9/PLEK2/TLN1/HLA-G/SYNE2/FERMT1/ADCY3/SLC28A2/MACF1/LCP1/SPRY2/ROBO2/TMEM17/BVES/PDE6G…
GOBP_INTERLEUKIN_1_PRODUCTION	GOBP_INTERLEUKIN_1_PRODUCTION	102	0.552348	2.00276	5.47928e-06	6.38999e-05	3.68841e-05	4321	tags=49%, list=19%, signal=40%	ISL1/ORM2/MEFV/PYDC1/NOD2/ANXA1/NLRP7/SPHK1/CARD18/ACP5/GAS6/ORM1/CARD17/SIRPA/TLR6/TREM2/IL6/SERPINB1/CX3CL1/EGR1/TYROBP/F2R/SAA1/IL10/P2RX7/IFI16/TLR8/PANX1/LPL/CD33/HAVCR2/F2RL1/MNDA/WNT5A/APP/IL16/LILRA2/LILRB4/TNFAIP3/CASP1/CX3CR1/TMED10/NLRP3/STAT3/CARD16/TMEM106A/CLEC7A/IL1R2/HK1/LILRA5
GOBP_REGULATION_OF_POSTSYNAPTIC_MEMBRANE_POTENTIAL	GOBP_REGULATION_OF_POSTSYNAPTIC_MEMBRANE_POTENTIAL	76	0.60236	2.08892	5.59066e-06	6.50503e-05	3.75481e-05	4080	tags=38%, list=18%, signal=31%	NPAS4/RELN/NTSR1/CHRNA9/SEZ6/P2RX1/CHRNA1/GRIK5/STX1B/RGS4/WNT7A/ADORA1/RIMS2/GRID1/LRRK2/P2RX7/BAIAP2/ADRB2/KCND2/MAPK8IP2/APP/GLRB/PPP3CA/NLGN4X/SNCA/CHRNB4/MEF2C/GABRR1/SHANK3
GOBP_REGULATION_OF_CALCIUM_ION_TRANSPORT	GOBP_REGULATION_OF_CALCIUM_ION_TRANSPORT	207	0.46066	1.83981	5.61239e-06	6.51547e-05	3.76084e-05	5364	tags=49%, list=24%, signal=38%	NTSR1/NPSR1/ATP1A2/STAC2/CACNG6/CAV1/CACNA2D1/P2RX1/CASQ2/MCHR1/PLN/CEMIP/MYLK/RRAD/STC1/PRNP/JPH2/RYR2/G6PD/AKAP6/CAMK2B/PDE4B/TRPV2/RGS4/GEM/CACNA1C/P2RY6/HOMER2/CAMK2A/PDGFRB/STAC/CX3CL1/PLPP4/HRC/EGF/AGT/BDKRB1/F2R/REM1/AHNAK/APLNR/CXCL9/DMD/HSPA2/P2RX7/THY1/PLP1/CD33/CD84/CD4/GRIN3B/CXCL12/LILRB2/HPCA/ADRA2A/GPER1/TMEM38B/BEST1/BIN1/IL16/NOS3/LILRA2/FYN/LYN/SLC8A1/STIM1/LGALS3/SNCA/CLIC2/PDE…
GOBP_CARDIAC_CELL_DEVELOPMENT	GOBP_CARDIAC_CELL_DEVELOPMENT	68	0.617784	2.10515	5.65899e-06	6.53984e-05	3.7749e-05	3800	tags=53%, list=17%, signal=44%	ISL1/TCAP/ACTC1/MYH11/G6PD/AKAP6/RGS2/SGCD/NKX2-5/RGS4/PDGFRB/SORBS2/JAG1/PDGFRA/AGT/SGCB/TBX5/EDN1/FHOD3/ADPRHL1/ACTN2/ASB2/PROX1/NOTCH1/PDLIM5/SLC8A1/TBX18/BVES/PLEC/MEF2A/AKAP13/ALPK2/NEBL/SRF/SPRY1/LMNA
GOBP_POSITIVE_REGULATION_OF_ION_TRANSMEMBRANE_TRANSPORT	GOBP_POSITIVE_REGULATION_OF_ION_TRANSMEMBRANE_TRANSPORT	134	0.524358	1.97304	5.64634e-06	6.53984e-05	3.7749e-05	4449	tags=41%, list=20%, signal=33%	RELN/NTSR1/NPSR1/LRRC38/STAC2/KCNH2/CACNA2D1/P2RX1/FLNA/CEMIP/KCNMB1/JPH2/RYR2/G6PD/CCR2/EDNRA/AKAP6/TREM2/P2RY6/SLC6A9/STAC/CX3CL1/AGT/BDKRB1/F2R/APLNR/CXCL9/DMD/HSPA2/P2RX7/SLC9A3R1/THY1/PLP1/EPHB2/ADRB2/ATP1B3/EDN1/ITGB1/GPER1/ACTN2/KCNJ2/STIM1/SNCA/GJC2/CALM1/ACTN4/ARC/PTAFR/PINK1/ANK2/SHANK3/ABL1/PKD2/ATP1B2/CCL2
GOCC_CHROMOSOME_CENTROMERIC_CORE_DOMAIN	GOCC_CHROMOSOME_CENTROMERIC_CORE_DOMAIN	18	-0.852908	-2.12186	5.77977e-06	6.6626e-05	3.84576e-05	618	tags=50%, list=3%, signal=49%	H4-16/H4C5/H4C13/H4C4/H2AC4/H4C1/H4C3/H4C2/H4C6
GOBP_ANION_TRANSPORT	GOBP_ANION_TRANSPORT	382	0.395584	1.70577	5.7913e-06	6.6626e-05	3.84576e-05	4125	tags=30%, list=18%, signal=25%	TRH/NTSR1/CES1/SLC35D3/FOLR3/ATP1A2/FOLR1/SLC5A1/SLC16A12/ENPP1/SLC7A11/ABCG2/SLC22A3/SLC7A10/CLCNKB/AKR1C1/GABRP/SLC6A15/ANXA1/SLC10A6/SLC16A2/CLCA2/PDPN/ABCC9/STC1/PRNP/FOLR2/SLC16A1/SLCO1B3/SLC38A5/SLC17A7/RGS2/SLC39A8/RGS4/SLC47A1/SLC6A14/LRRC8A/NMUR1/CLIC4/SLC24A3/MYC/STXBP1/ANKH/ADORA1/P2RY6/SLC6A9/SLC39A14/IL1B/SLCO2B1/CA2/AGT/SLC7A5/BDKRB2/P2RX7/SLC9A3R1/SFRP4/CALHM3/LRRC8C/SLC36A4/PLA2G5…
GOBP_NEGATIVE_REGULATION_OF_INTRACELLULAR_SIGNAL_TRANSDUCTION	GOBP_NEGATIVE_REGULATION_OF_INTRACELLULAR_SIGNAL_TRANSDUCTION	469	0.36773	1.6167	5.83073e-06	6.69289e-05	3.86324e-05	5568	tags=36%, list=25%, signal=28%	CHRNA9/MMP9/UCHL1/SERPINB3/CAV1/SFRP1/DUSP26/SH3RF2/SNAI2/MIR145/SLIT2/TNIP3/CD44/SIRPA/PRNP/DACT1/ACKR3/SERPINE2/EMILIN1/RGS2/THBS1/TREM2/MYADM/SFRP2/CAVIN3/ARHGAP24/DUSP7/MYC/ADGRG3/HOMER2/HEG1/TGFB2/IL1B/XDH/PDE2A/HIF1A/DYRK3/CREB3L1/SOD2/ATP2B4/AGT/TIMP3/DUSP10/LRRK2/APLNR/BDKRB2/SNAI1/P2RX7/ESR1/PLAUR/SPI1/SLC9A3R1/PDE3A/TWIST1/STMN3/RASA3/RCAN1/APOE/MET/MUC1/CXCL12/AJUBA/PER1/CCN3/EPHB2/F2R…
GOBP_ANTIGEN_RECEPTOR_MEDIATED_SIGNALING_PATHWAY	GOBP_ANTIGEN_RECEPTOR_MEDIATED_SIGNALING_PATHWAY	215	0.447763	1.79921	6.32464e-06	7.24355e-05	4.1811e-05	6094	tags=52%, list=27%, signal=38%	BMX/IGHV1-45/IGHV3-64D/IGHV3-72/IGLC7/IGHV3-43/IGHV5-10-1/IGHV3-38/IGHV2-26/PRNP/IGHV3-35/IGHV3-7/IGHV3-23/PDE4B/IGHV3-20/IGHV3-73/CD8B/IGHV1-3/IGHV3-48/IGHV3-21/CD38/PIK3CD/FYB1/IGHV4-39/IGHV1-69/IGHV4-28/THY1/NFAM1/IGHV3-15/IGHV5-51/IGHV4-61/IGHV1-18/HLA-DQB1/IGHA2/IGHV3-53/IGHV3-13/THEMIS2/NCKAP1L/MNDA/CD28/LAPTM5/IGHV4-59/IGHV1-69-2/CD300A/FOXP3/IGHV4-34/IGHV2-5/PTPN22/LAX1/HLA-DPB1/PTPRC/FYN…
GOBP_SECOND_MESSENGER_MEDIATED_SIGNALING	GOBP_SECOND_MESSENGER_MEDIATED_SIGNALING	251	0.428052	1.7559	6.57364e-06	7.51189e-05	4.33598e-05	5145	tags=44%, list=23%, signal=34%	ATP1A2/RASD2/CCL20/CASQ2/PTGFR/NRG1/SPHK1/PLN/CDH13/DEFB1/PRNP/ACKR3/RYR2/CCR2/CXCR1/AKAP6/SGCD/THBS1/CHRM3/FPR1/TREM2/CACNA1C/CMKLR1/NMUR1/ADORA2B/SOX9/MCTP1/HOMER2/CCR8/PDE2A/CXCL8/HRC/ATP2B4/IRAG1/AGT/TBXA2R/LRRK2/APLNR/NPPB/SAMD14/DMD/ADCYAP1/LMCD1/P2RX7/PDE3A/PRKG1/RCAN2/RCAN1/CAP2/APOE/TNFSF11/CD4/HTR2B/SCT/EGFR/GUCY1A1/EDN1/HPCA/CCR4/POMC/TMEM38B/GPR3/NR5A2/ADM/CGAS/ITPR3/NOS3/NCALD/VCAM1/…
GOBP_NEGATIVE_REGULATION_OF_NEURON_APOPTOTIC_PROCESS	GOBP_NEGATIVE_REGULATION_OF_NEURON_APOPTOTIC_PROCESS	119	0.541835	2.00419	6.58989e-06	7.51365e-05	4.337e-05	5610	tags=52%, list=25%, signal=39%	FGF8/ISL1/FZD9/DRAXIN/CRLF1/PCDHGC3/NGF/FGF20/FAIM2/CNTFR/PTPRZ1/TGFB3/BDNF/AXL/EN1/DLX1/STXBP1/PPARGC1A/NES/HIF1A/CX3CL1/GCLM/VSTM2L/SOD2/NRP1/F2R/CLCF1/IL10/IL27RA/APOE/CHL1/CEBPB/JUN/SIX1/HIPK2/ANGPT1/NR4A2/CX3CR1/SNCA/GBE1/SNX6/UNC5B/BOK/MEF2C/PINK1/RASA1/CPEB4/IL6ST/CCL2/POU4F1/ROCK1/RHOA/BCL2/KIF14/GBA/PSEN1/ARRB2/PRKCI/GRN/PIK3CA/AARS1/NDNF
GOMF_GROWTH_FACTOR_BINDING	GOMF_GROWTH_FACTOR_BINDING	129	0.525409	1.96759	6.67682e-06	7.59582e-05	4.38443e-05	4636	tags=53%, list=20%, signal=43%	FGFBP2/FGFBP1/CD109/IL36RN/IGFBP6/IGFBPL1/OSMR/NLRP7/NRP2/TGFB3/COL5A1/NGFR/LTBP2/COL6A1/PXDN/HTRA3/THBS1/ITGB3/COL3A1/ITGA6/A2M/COL1A2/COL1A1/CCN2/PDGFRB/CCN1/LTBP1/NRP1/PDGFRA/VASN/LTBP4/HTRA1/TGFBR3L/GPC1/TSKU/CCN4/CCN3/EGFR/GHR/IGFBP1/CCN5/TGFBR2/IL2RA/LRRC32/ACVR1/ITGAV/IGF2R/TGFBR1/COL4A1/IL10RA/IGFBP5/IGFBP7/GLG1/IGF1R/ITGB4/EPHA7/SHC1/SDCBP/IL6R/IL2RB/LTBP3/FURIN/IL1R2/IL6ST/NRROS/TRIM16/…
GOBP_ARTERY_MORPHOGENESIS	GOBP_ARTERY_MORPHOGENESIS	69	0.616957	2.10303	6.70116e-06	7.60656e-05	4.39063e-05	3342	tags=51%, list=15%, signal=43%	FGF8/FOLR1/EYA1/NOG/HAND2/MIR145/MYLK/FOXC2/MYOCD/EDNRA/STRA6/COL3A1/WNT11/TGFB2/PDGFRB/LDLR/AKT3/JAG1/COMP/NRP1/LRP1/PRDM1/PRRX1/FKBP10/APOE/EDN1/GJA5/FOXF1/TGFBR1/SIX1/PROX1/NOTCH1/EFEMP2/ADAMTS9/EFNB2
GOBP_REGULATION_OF_STRESS_ACTIVATED_PROTEIN_KINASE_SIGNALING_CASCADE	GOBP_REGULATION_OF_STRESS_ACTIVATED_PROTEIN_KINASE_SIGNALING_CASCADE	188	0.465703	1.83329	6.78285e-06	7.68221e-05	4.4343e-05	6406	tags=51%, list=28%, signal=37%	SERPINB3/IGFBP6/SFRP1/NOD2/BIRC7/SH3RF2/HAND2/SPHK1/SEMA3A/GREM1/WNT16/SIRPA/DACT1/HGF/DIXDC1/TREM2/SFRP2/CCL21/MYC/WNT7A/CCN2/TGFB2/TPD52L1/IL1B/XDH/DUSP10/SH3RF3/SPI1/TNFSF11/FAS/PER1/EGFR/F2RL1/PJA2/WNT5A/MAP4K4/MFHAS1/DUSP1/MAPK8IP2/APP/HIPK3/PTPN22/HIPK2/MAPK8IP1/LYN/CYLD/AIDA/GADD45B/IGF1R/PRDX1/PBK/SDCBP/DUSP3/MAGI3/FZD7/PINK1/MAP3K3/TRAF3/EDAR/EDA2R/CLEC7A/DUSP22/RELL1/STK3/PDCD10/DAB2IP/…
GOBP_DEVELOPMENT_OF_PRIMARY_SEXUAL_CHARACTERISTICS	GOBP_DEVELOPMENT_OF_PRIMARY_SEXUAL_CHARACTERISTICS	189	0.468847	1.8477	6.80133e-06	7.6861e-05	4.43654e-05	4025	tags=30%, list=18%, signal=25%	FGF8/SPRR2A/VGF/EREG/PTPRN/NR5A1/BMPR1B/CYP1B1/SFRP1/NR0B1/MAMLD1/INHBA/SLIT2/SEMA3A/ZFPM2/ZFP42/TNFAIP6/INHA/SFRP2/MYC/A2M/SOX9/NHLH2/TGFB2/PDGFRB/PDGFRA/MMP14/ESR1/FOXL2/DACH1/MMP2/IRX5/SRD5A1/GATA6/WNT5A/CEBPB/TGFBR1/NOS3/RETN/DMC1/ROBO2/GJA1/TCF21/DMRTA1/WNT4/WNT2B/FOXO3/FST/ASPM/AKR1C3/PRDX4/BOK/KITLG/TIPARP/CCND1/YBX3/HSPA5
GOMF_CARGO_RECEPTOR_ACTIVITY	GOMF_CARGO_RECEPTOR_ACTIVITY	72	0.600498	2.06058	6.84571e-06	7.71918e-05	4.45564e-05	3778	tags=50%, list=17%, signal=42%	FOLR1/ENDOU/ENPP1/TMPRSS3/FOLR2/ACKR3/SCARF2/COLEC12/OLR1/LOXL2/CD163/LDLR/LRP8/MSR1/LRP12/LRP1/SSC5D/MRC1/SCARA5/SCARA3/PRSS12/LOXL3/DAB2/ITGB2/MARCO/PRG4/ASGR2/CXCL16/LRP10/STAB1/DMBT1/CFI/FPR2/SSC4D/HHIPL1/VLDLR
GOCC_ACTOMYOSIN	GOCC_ACTOMYOSIN	71	0.613009	2.09278	6.959e-06	7.82964e-05	4.51939e-05	4074	tags=51%, list=18%, signal=42%	SYNPO2/SORBS1/PDLIM4/MYLK/ROR1/ACTN1/PALLD/PDLIM3/LDB3/ACTA2/FERMT2/MYL9/PGM5/FSCN1/TPM1/PDLIM7/SYNPO/FHL3/TEK/ZYX/XIRP1/DAAM1/BAG3/MYH10/LCP1/TPM4/CDC42BPB/PDLIM5/MYH9/PDLIM2/NEBL/DBN1/LIMA1/LPP/ACTN4/CDC42BPA
GOMF_PEPTIDE_RECEPTOR_ACTIVITY	GOMF_PEPTIDE_RECEPTOR_ACTIVITY	88	0.58193	2.05862	6.97656e-06	7.83215e-05	4.52085e-05	3537	tags=47%, list=16%, signal=39%	NTSR1/NPSR1/GPR83/NPBWR1/GPR37/MCHR1/SSTR1/RAMP1/ACKR3/CCR2/EDNRA/CXCR1/SORCS2/GPR84/FPR1/NPR3/GLP2R/TACR2/CMKLR1/NMUR1/CCR8/BDKRB1/F2R/APLNR/BDKRB2/LTB4R/CYSLTR1/F2RL1/CCR4/OGFRL1/CALCRL/PTH1R/NPY6R/AGTRAP/SSTR5/AGTR1/SSTR2/FPR3/CX3CR1/FPR2/NPY1R
GOBP_REGULATED_EXOCYTOSIS	GOBP_REGULATED_EXOCYTOSIS	195	0.465249	1.84857	7.0064e-06	7.84839e-05	4.53022e-05	6484	tags=52%, list=29%, signal=38%	CHGA/CRHBP/ABCA12/SNAP25/CDK5R2/P2RX1/SYT13/P2RY1/SYP/CCR2/GRIK5/RAB31/STX1B/SYT12/SYN1/ANXA3/ADORA2B/STXBP1/WNT7A/RAB26/SYT11/CNR1/RIMS2/LRRK2/P2RX7/NR4A3/SPI1/STX11/PIK3CD/STX2/STX19/HCK/CD84/CACNA1H/F2RL1/BACE1/NCKAP1L/ADRA2A/KLRC2/CD300A/RAB27A/RAB3D/FOXF1/CSPG5/ITGB2/RIMS4/HTR1B/PCLO/SYT1/NOTCH1/LYN/FER/MYH9/SYT5/SNCA/SNX6/ADGRE2/RIMS3/PTGDS/TMED10/RAB11FIP5/PTAFR/HLA-F/RAC2/ITGAM/MILR1/PRAM…
GOBP_SPINAL_CORD_DEVELOPMENT	GOBP_SPINAL_CORD_DEVELOPMENT	78	0.587612	2.05199	7.07163e-06	7.90413e-05	4.56239e-05	3119	tags=38%, list=14%, signal=33%	LHX3/DRGX/RELN/ACTL6B/ISL1/NOG/MDGA1/SOX11/GLI2/DRAXIN/ASCL1/LBX1/WNT3A/TBX20/CHRD/LRP8/HOXD10/LHX1/VSTM5/DLL1/SRD5A1/LOXL3/DYNC2H1/ADARB1/GLI3/BAG3/PROX1/NOTCH1/PBX3/PLXDC1
GOBP_NEGATIVE_REGULATION_OF_INFLAMMATORY_RESPONSE	GOBP_NEGATIVE_REGULATION_OF_INFLAMMATORY_RESPONSE	137	0.51223	1.93508	7.15343e-06	7.9781e-05	4.60509e-05	3956	tags=44%, list=17%, signal=36%	KRT1/IL20RB/IL22RA2/ISL1/MEFV/NOD2/PTGIS/LRFN5/MIR145/ACP5/SIRPA/TAFA3/TNFAIP6/HGF/TREM2/PLK2/ADORA1/NT5E/SYT11/CX3CL1/LDLR/MIR31/AOAH/DUSP10/SAA1/SLAMF8/IL10/HCK/APOE/SOCS3/CCN3/KLF4/TEK/TNFAIP8L2/CST7/CALCRL/IL2RA/FOXP3/MFHAS1/GPER1/FOXF1/NR1D1/ADIPOQ/NPY/RORA/PTPRC/FYN/CD200/LYN/CD200R1/TNFAIP3/SIGLEC10/SERPINF1/FPR2/C1QTNF12/HLA-DRB1/PBK/CDH5/NLRP3/FNDC4
GOBP_PROTEIN_PROCESSING	GOBP_PROTEIN_PROCESSING	209	0.44369	1.78066	7.34418e-06	8.173e-05	4.71759e-05	3323	tags=31%, list=15%, signal=27%	KLK13/BCHE/PCSK1/KLK6/PCSK2/ASPRV1/HP/PCSK9/ADAM19/CTSG/NLRP7/CMA1/CARD18/MMP16/CPA3/F3/CCBE1/SPON1/PRNP/CPXM1/SERPINE2/THBS1/S100A10/PLAU/ANXA2/LDLRAD3/BAG2/MELTF/DPP4/GAS1/AEBP1/ADAMTS3/CPXM2/PERP/ADAMTS2/COMP/CAPN2/LRRK2/MMP14/PCSK5/P2RX7/C1R/IFI16/CPE/GSN/PRSS12/SRGN/CTSL/BACE1/CST7/DYNC2H1/DHCR24/SERPINE1/CAST/GLI3/PGK1/MME/F12/FADD/CTSZ/ENO1/MYH9/PLA2G7/ECE1/CASP1
GOBP_OSTEOBLAST_DIFFERENTIATION	GOBP_OSTEOBLAST_DIFFERENTIATION	215	0.446417	1.79381	7.3708e-06	8.18479e-05	4.7244e-05	3931	tags=37%, list=17%, signal=31%	IBSP/SPP1/PTHLH/TNC/NOG/SOX11/GLI2/BMPR1B/RSPO2/SFRP1/SCUBE3/SNAI2/HAND2/ITGA11/GREM1/AREG/LOX/DDR2/FAM20C/CTHRC1/TNFAIP6/SMOC1/HGF/COL6A1/WNT3A/VCAN/FERMT2/SFRP2/CDK6/NELL1/IL6/CHRD/TWIST2/SOX9/RANBP3L/COL1A1/WNT11/WWTR1/PDLIM7/MRC2/CLEC5A/JAG1/CCN1/CREB3L1/YAP1/SNAI1/TWIST1/ALPL/SATB2/LRRC17/CCN4/RUNX2/FBN2/ACVR1/VEGFC/CEBPB/PTH1R/MAPK11/NPNT/NOCT/TMEM119/GLI3/IGFBP5/FZD1/TP63/NOTCH1/TPM4/GJA1/…
GOBP_REGULATION_OF_WOUND_HEALING	GOBP_REGULATION_OF_WOUND_HEALING	112	0.541914	2.0048	7.50478e-06	8.27957e-05	4.7791e-05	3505	tags=43%, list=15%, signal=36%	KRT1/CD109/SERPINB2/CAV1/FAP/ANXA1/THBD/MYLK/F3/FOXC2/SERPINE2/SMOC2/THBS1/ACTA2/FERMT2/PLAU/HPSE/PDGFRA/TBXA2R/FOXA2/F2R/TFPI/TNFRSF12A/HBEGF/PRKG1/APOE/MMRN1/ADTRP/CLDN3/CCN4/EPHB2/F2RL1/PHLDB2/EDN1/ADRA2A/ITGB1/TAFA5/SERPING1/SERPINE1/PROS1/NOS3/FERMT1/F12/TNFAIP3/CLDN1/WNT4/SH2B3/C1QTNF1
GOBP_CARBOXYLIC_ACID_TRANSPORT	GOBP_CARBOXYLIC_ACID_TRANSPORT	208	0.451566	1.80689	7.49887e-06	8.27957e-05	4.7791e-05	3700	tags=32%, list=16%, signal=27%	TRH/NTSR1/CES1/SLC35D3/FOLR3/ATP1A2/FOLR1/SLC16A12/SLC7A11/ABCG2/SLC22A3/SLC7A10/AKR1C1/SLC6A15/ANXA1/SLC10A6/SLC16A2/PDPN/FOLR2/SLC16A1/SLCO1B3/SLC38A5/SLC17A7/RGS2/RGS4/SLC47A1/SLC6A14/LRRC8A/MYC/STXBP1/ADORA1/SLC6A9/IL1B/SLCO2B1/AGT/SLC7A5/BDKRB2/P2RX7/SLC9A3R1/LRRC8C/SLC36A4/PLA2G5/TNFSF11/SLC1A4/SLC10A4/EDN1/AQP9/SLCO2A1/ITGB1/SLCO1A2/TRPC4/SLC7A1/HTR1B/SLC16A3/KCNJ10/SLC3A2/SLC35D1/SLCO3A1/…
GOBP_PEPTIDE_TRANSPORT	GOBP_PEPTIDE_TRANSPORT	213	0.449619	1.80358	7.48659e-06	8.27957e-05	4.7791e-05	3929	tags=30%, list=17%, signal=25%	TRH/CHGA/CRHBP/VIP/VGF/ISL1/PTPRN/SLC7A11/VSNL1/ABCA12/GPR68/SFRP1/SNAP25/ANXA1/SLC16A2/S100A8/SLC16A1/OXCT1/CD209/SLC9B2/TACR2/IL6/LRRC8A/ADORA1/IL1B/HIF1A/CNR1/RIMS2/CA2/FOXA2/ADCYAP1/CD38/CPE/SLC9A3R1/ADCY5/GHRH/TNFSF11/CCN3/SCT/KLF7/EDN1/ADRA2A/RASL10B/GPER1/NNAT/NR1D1/PCLO/SSTR5/SLC15A2/KISS1/BMP8A/ABCC1/TAP1/GJA1/EFNA5/PPP3CA/PER2/ARNTL/C1QTNF12/TAP2/HLA-DRB1/GLUL/RAB11FIP5/ILDR2
GOBP_EAR_MORPHOGENESIS	GOBP_EAR_MORPHOGENESIS	105	0.553797	2.02208	7.70342e-06	8.48041e-05	4.89503e-05	3236	tags=38%, list=14%, signal=33%	ATOH1/POU4F3/FOXI1/CHRNA9/FGF8/EYA1/TCAP/NOG/ROR2/USH1C/GJB6/CTHRC1/EDNRA/WNT3A/SOX9/LRIG1/COL11A1/OSR2/USH1G/PRRX1/ZEB1/MSX1/SLC9A3R1/TWIST1/MAFB/TFAP2A/NTN1/EPHB2/EDN1/WNT5A/FGF10/FZD6/LRIG3/PTK7/SIX1/ALDH1A3/PROX1/ATP8A2/SPRY2/TBX18
GOCC_VACUOLAR_MEMBRANE	GOCC_VACUOLAR_MEMBRANE	423	0.378351	1.64787	7.79006e-06	8.55734e-05	4.93944e-05	7840	tags=53%, list=35%, signal=35%	ANPEP/PLA2G4E/ATP6V0D2/ENPP1/PCSK9/CEACAM6/EVA1A/THBD/SLC30A3/LAMP5/GLIPR1/COL6A1/MAP1LC3C/C3AR1/FPR1/SLC39A8/OCA2/LRRC8A/ANXA2/CYBRD1/DPP4/ANXA6/ATP6V0A4/SLC39A14/SYT11/CD1B/GNB4/LDLR/HPSE/CP/EGF/LRP1/VASN/AHNAK/SLC7A5/PLD1/STOM/TLR8/NFAM1/NPC1/LAMP2/HLA-DQB1/ATG9A/MCOLN3/DAB2/IFITM3/LAPTM5/ATP6V1G2/SLC30A4/RAB3D/HLA-DQB2/CDIP1/TM6SF1/TMEM150B/CD1D/SLC3A2/HLA-DPB1/TMEM150C/HLA-DPA1/OSTM1/IFITM2/…
GOBP_RESPONSE_TO_RADIATION	GOBP_RESPONSE_TO_RADIATION	368	0.392955	1.68316	7.85875e-06	8.61426e-05	4.97229e-05	6252	tags=35%, list=28%, signal=26%	RPE65/ATP1A2/MMP9/MMP3/ABCA4/EYA1/SLC7A11/SERPINB13/SFRP1/ANXA1/SNAI2/ELOVL4/HYAL1/THBD/CACNA2D4/SEMA5B/CRYAB/HMGA2/MFAP4/SFRP2/MAP3K20/COL3A1/PRPH2/MYC/HIF1A/EGR1/SOD2/EXT1/YAP1/IFI16/SCARA3/MMP2/TIMP1/CXCL12/PER1/EGFR/FBXL22/BACE1/NMT2/CCR4/ITGB1/FOXP3/BEST1/TXN/NPY/APP/IKBIP/VCAM1/MME/HRH1/PTPRC/ATP8A2/BHLHE40/EIF2S1/CDKN1A/DTL/KDM4D/MMP1/PTPRK/SMPD1/OPN3/PER2/TMEM109/USP1/PRKDC/PBK/GNGT2/CNGB…
GOBP_REGULATION_OF_ACTIN_FILAMENT_ORGANIZATION	GOBP_REGULATION_OF_ACTIN_FILAMENT_ORGANIZATION	243	0.441739	1.80509	7.88186e-06	8.6211e-05	4.97624e-05	4959	tags=39%, list=22%, signal=31%	KANK4/CCL24/SFRP1/SYNPO2/ADD2/SLIT2/KIRREL1/FLNA/CSF3/LMOD1/CCL26/SPTBN4/TGFB3/TMOD1/S100A10/FMN1/CFL2/FERMT2/MYADM/RGS4/CCL21/TPM1/WNT11/CCN2/ELN/CX3CL1/NRP1/GSN/SYNPO/HCK/SVIL/CDC42EP1/C15orf62/MET/BAIAP2/CXCL12/F2RL1/SPTBN2/PHLDB2/NCKAP1L/WASF1/CCDC88A/CGNL1/FHOD3/TGFBR1/BIN1/SORBS3/GPR65/ACTN2/CORO2B/RHOC/RDX/FER/ARHGEF5/WNT4/CAPZA2/S1PR1/CTTN/TMSB15A/WASF2/DSTN/NCK1/DAAM2/DBN1/LPAR1/LIMA1/MT…
GOBP_EXTRACELLULAR_MATRIX_ASSEMBLY	GOBP_EXTRACELLULAR_MATRIX_ASSEMBLY	43	0.691632	2.15889	8.07937e-06	8.81825e-05	5.09004e-05	4092	tags=65%, list=18%, signal=53%	MYH11/NTNG1/GAS6/LOX/EMILIN1/PXDN/HAS1/MFAP4/COL3A1/GPM6B/SOX9/COL1A2/THSD4/AGT/ANTXR1/LAMB3/FKBP10/TGFB1/FBLN5/PHLDB2/LAMB2/TIE1/NTNG2/NOTCH1/EFEMP2/HAS2/PHLDB1/LTBP3
GOBP_REGULATION_OF_EPITHELIAL_TO_MESENCHYMAL_TRANSITION	GOBP_REGULATION_OF_EPITHELIAL_TO_MESENCHYMAL_TRANSITION	96	0.573376	2.06384	8.28839e-06	9.02709e-05	5.21059e-05	3964	tags=49%, list=18%, signal=41%	ISL1/NOG/SERPINB3/SFRP1/ALX1/GREM1/PDPN/TGFB3/TBX20/FERMT2/SFRP2/TGFB1I1/DACT3/IL6/OLFM1/LOXL2/COL1A1/TGFB2/IL1B/WWTR1/JAG1/FOXA2/VASN/GLIPR2/IL17RD/SNAI1/TWIST1/TBX5/TGFB1/PHLDB2/DAB2/SPRED3/TGFBR2/ACVR1/EPHA3/TGFBR1/NOTCH1/ZNF750/SPRY2/SPRED1/BMP5/AXIN2/BCL9L/SPRY1/SDCBP/LEF1/PHLDB1
GOBP_REGULATION_OF_CARTILAGE_DEVELOPMENT	GOBP_REGULATION_OF_CARTILAGE_DEVELOPMENT	62	0.63338	2.12465	8.31328e-06	9.03494e-05	5.21511e-05	4115	tags=55%, list=18%, signal=45%	PTHLH/NOG/BMPR1B/SNAI2/GREM1/ADAMTS12/PKDCC/CTSK/MAF/BMP1/SOX9/LOXL2/WNT11/MBOAT2/CCN2/WNT9A/CCN1/TRPS1/ZBTB16/RFLNB/CCN4/EFEMP1/RUNX2/WNT5A/TGFBR1/GLI3/RARB/FGF18/RFLNA/AXIN2/GLG1/BMP6/LTBP3/SMAD1
GOCC_SITE_OF_POLARIZED_GROWTH	GOCC_SITE_OF_POLARIZED_GROWTH	148	0.498023	1.89815	8.4439e-06	9.15741e-05	5.28581e-05	6296	tags=47%, list=28%, signal=34%	TENM2/GAP43/STMN2/CRMP1/SNAP25/CDK5R2/FLNA/MAP2/TSHZ3/LAMP5/NGFR/PALLD/DPYSL3/TRPV2/MAP1B/OLFM1/FSCN1/L1CAM/GPRIN1/UNC5C/RASGRF1/CNR1/LRRK2/MYO5A/STMN3/SHTN1/PCDHGB1/THY1/APBB1/CDK5R1/APP/ITGA4/APBB2/NIN/IQGAP1/AUTS2/SNCA/CTTN/ITGA3/DISC1/DBN1/PINK1/SLC2A13/CPEB4/ABL1/FEZ1/GDPD5/SIGMAR1/COBL/CYFIP1/PSEN1/SETX/FKBP15/TOR1A/NDEL1/ARPC5/AMFR/USP9X/FXR1/PAFAH1B1/ABITRAM/CBARP/NEO1/HSP90AB1/DBNL/TIAM2…
GOBP_POSTSYNAPSE_ORGANIZATION	GOBP_POSTSYNAPSE_ORGANIZATION	135	0.512025	1.92551	8.58422e-06	9.27023e-05	5.35093e-05	5200	tags=45%, list=23%, signal=35%	RELN/SLC7A11/GAP43/FZD9/ZNF365/NRXN2/NRP2/PRNP/IL1RAP/ACTN1/CAMK2B/LRRC4/TREM2/ARHGAP22/EPHB3/WNT7A/LRRC4B/CDH2/ITPKA/LRP8/NRP1/LRRK2/APOE/BAIAP2/EPHB2/SRGN/ZDHHC15/SPTBN2/LILRB2/WNT5A/PTPRD/CDK5R1/GPHN/NTNG2/DOCK10/GLRB/ACTB/CNTNAP1/FYN/PDLIM5/ABI3/NLGN4X/IGF1R/CTTN/ITGA3/HSPA8/EPHA7/WASF2/DBN1/ARC/SHANK3/LRFN4/MTMR2/ARF6/CAPRIN1/ARF4/PRMT3/NLGN1/TMEM108/FCGR2B/ZDHHC2
GOBP_NEGATIVE_REGULATION_OF_CYTOKINE_PRODUCTION	GOBP_NEGATIVE_REGULATION_OF_CYTOKINE_PRODUCTION	262	0.424209	1.74177	8.58266e-06	9.27023e-05	5.35093e-05	4582	tags=39%, list=20%, signal=32%	LGALS7B/MIR140/IL20RB/IL37/IL36RN/SCGB1A1/MEFV/PYDC1/NOD2/NAV3/ANXA1/NLRP7/MIR145/INHBA/FN1/CARD18/ACP5/GAS6/ORM1/CARD17/SIRPA/ADCY7/PRNP/CDH3/TLR6/TGFB3/HGF/INHA/THBS1/TREM2/AXL/TNFSF4/HDAC9/IL6/CMKLR1/SERPINB1/WNT11/HOMER2/TGFB2/SYT11/CX3CL1/VSIG4/MIR31/TYROBP/SSC5D/IL10/TWIST1/IL27RA/PDCD1LG2/TLR8/CD33/CD84/TGFB1/DLL1/TSKU/EPHB2/KLF4/HAVCR2/SRGN/F2RL1/GATA6/NCKAP1L/LAPTM5/POMC/LRRC32/FOXP3/ADI…
GOCC_BASAL_PART_OF_CELL	GOCC_BASAL_PART_OF_CELL	222	0.444184	1.79804	8.93822e-06	9.63215e-05	5.55984e-05	3659	tags=36%, list=16%, signal=30%	CDH16/RHCG/KRT14/FOLR1/SLC16A12/ENPP1/DSP/ATP12A/MLC1/FAP/NOD2/ANXA1/P2RY1/CLCA2/CD44/ITGA2/ANK1/PDPN/MSN/SLC16A1/SLC22A1/SLCO1B3/SLC9B2/CHRM3/SLC39A8/SLC47A1/ANXA2/ADORA1/P2RY6/SLC6A9/SLC39A14/CDH2/LDLR/ATP2B4/LRP1/CEACAM5/SLC7A5/ATP1A1/CD38/CALHM3/STX2/SLC43A3/CLDN8/MET/SLC40A1/HEPH/EGFR/TEK/ITGA1/ATP1B3/PHLDB2/C5AR1/EDN1/ADRA2A/AQP9/DST/LEPR/TRPC4/PTH1R/SLC7A1/BEST1/CA9/SLC16A3/CD1D/KCNJ10/SLC…
GOBP_NEGATIVE_REGULATION_OF_CELL_CELL_ADHESION	GOBP_NEGATIVE_REGULATION_OF_CELL_CELL_ADHESION	170	0.48067	1.88498	8.97937e-06	9.65613e-05	5.57368e-05	4330	tags=41%, list=19%, signal=34%	LGALS7B/MUC21/IL20RB/SCGB1A1/ABCA12/ANXA1/CTSG/PRNP/NRARP/SERPINE2/MYADM/TNFSF4/CCL21/VSIG4/JAG1/MIR31/FGL2/TMEM131L/IL10/CD86/SPI1/PRKG1/PDCD1LG2/RUNX3/ADTRP/TGFB1/CXCL12/KLF4/HAVCR2/LOXL3/TNFAIP8L2/NCKAP1L/LILRB2/LAPTM5/IL2RA/LRRC32/CD300A/FOXP3/CEBPB/ADIPOQ/CRTAM/GLI3/CD80/HLA-G/PTPN22/LAX1/ASS1/NOTCH1/CCL28/LILRB4/RDX/FXYD5/SPN/LGALS3/SH2B3/C1QTNF1/BMP6/HLA-DRB1/DUSP3/ILDR2/MBP/HLX/CR1/ABL1/A…
GOBP_HETEROPHILIC_CELL_CELL_ADHESION_VIA_PLASMA_MEMBRANE_CELL_ADHESION_MOLECULES	GOBP_HETEROPHILIC_CELL_CELL_ADHESION_VIA_PLASMA_MEMBRANE_CELL_ADHESION_MOLECULES	37	0.715617	2.17437	9.09229e-06	9.75702e-05	5.63191e-05	3866	tags=59%, list=17%, signal=49%	LGALS7B/CADM3/TENM2/IGSF21/CEACAM6/HMCN1/ITGA5/CD209/TENM3/SCARF2/DCHS1/CDH2/FAT4/CEACAM5/PVR/ICAM1/PTPRD/CRTAM/VCAM1/TENM4/CADM1/SELP
GOBP_REGULATION_OF_LYMPHOCYTE_DIFFERENTIATION	GOBP_REGULATION_OF_LYMPHOCYTE_DIFFERENTIATION	167	0.484442	1.88654	9.17157e-06	9.82147e-05	5.66911e-05	5553	tags=47%, list=25%, signal=36%	PCK1/SPINK5/GLI2/SFRP1/ANXA1/INHBA/GAS6/CAMK4/NRARP/CCR2/INHA/IL7R/AXL/TNFSF4/TNFSF9/EGR3/FGL2/PRDM1/DUSP10/MMP14/ZEB1/SLAMF8/TMEM131L/IL10/ZBTB16/IL18/CD86/RUNX3/NFAM1/LOXL3/NCKAP1L/LILRB2/CD28/TGFBR2/IL2RA/FOXP3/TOX/PIK3R6/PNP/CRTAM/GLI3/CD80/HLA-G/IL15RA/PTPRC/IL15/HLA-DRA/LILRB4/FOXO3/PRKDC/HLA-DRB1/LEF1/NLRP3/RAG1/HLX/CR1/ABL1/VSIR/RC3H2/ADA/CD74/RASGRP1/RHOA/SOS2/CCL19/ZFP36L2/ZFP36L1/SMAD7…
GOMF_CYTOKINE_RECEPTOR_ACTIVITY	GOMF_CYTOKINE_RECEPTOR_ACTIVITY	81	0.584444	2.04869	9.39229e-06	0.000100368	5.7934e-05	5361	tags=58%, list=24%, signal=44%	IL20RB/IL22RA2/CRLF1/OSMR/CD44/F3/CNTFR/IL1RAP/ACKR3/CCR2/CXCR1/IL7R/IL12RB2/CMKLR1/CCR8/IL17RD/IL27RA/CD4/GHR/CCR4/IL2RA/LEPR/IL10RA/IL22RA1/IL15RA/IL17RE/CX3CR1/IL21R/CSF2RB/IFNGR1/IL6R/IL2RB/CXCR2/CCR5/IL1R2/IL13RA1/IL6ST/GFRA2/CXCR3/IL1R1/CD74/XCR1/CCR1/CXCR4/IL18R1/CSF3R/IL4R
GOBP_RIBONUCLEOPROTEIN_COMPLEX_SUBUNIT_ORGANIZATION	GOBP_RIBONUCLEOPROTEIN_COMPLEX_SUBUNIT_ORGANIZATION	190	-0.482688	-1.81999	9.45589e-06	0.000100837	5.82045e-05	966	tags=6%, list=4%, signal=6%	RNU4ATAC/RNVU1-4/RNU5F-1/RNVU1-7/RNU6ATAC/RNU5D-1/RNVU1-2A/RNU4-2/RNU4-1/RNU5A-1/RNU5B-1
GOBP_REGULATION_OF_OSTEOBLAST_DIFFERENTIATION	GOBP_REGULATION_OF_OSTEOBLAST_DIFFERENTIATION	116	0.526118	1.94275	9.54758e-06	0.00010156	5.86222e-05	4454	tags=48%, list=20%, signal=39%	NOG/SOX11/BMPR1B/SFRP1/SCUBE3/SNAI2/HAND2/GREM1/AREG/DDR2/FAM20C/CTHRC1/TNFAIP6/SMOC1/HGF/FERMT2/SFRP2/CDK6/NELL1/IL6/CHRD/TWIST2/SOX9/RANBP3L/WWTR1/PDLIM7/JAG1/CCN1/YAP1/TWIST1/CCN4/RUNX2/FBN2/ACVR1/VEGFC/CEBPB/NPNT/NOCT/TMEM119/GLI3/IGFBP5/TP63/NOTCH1/WNT4/ZHX3/AXIN2/TENT5A/BMP6/GLI1/IL6R/MEF2C/SMAD1/CEBPD/IL6ST/FBXO5/FGF2
GOCC_TRANSPORT_VESICLE	GOCC_TRANSPORT_VESICLE	345	0.396328	1.6853	9.56353e-06	0.00010156	5.86222e-05	6325	tags=44%, list=28%, signal=32%	SLC18A3/NTS/FOLR1/CHGA/VGF/SCG3/PCSK1/PTPRN/PCSK2/ABCA12/SCGN/SNAP25/SYT13/SLC2A4/NGF/RASSF9/CAV2/AREG/SLC30A3/CPA3/SYNDIG1/LAMP5/SYPL2/SYP/DGKI/SLC9B2/SLC17A7/PDE4B/STX1B/SYT12/DPYSL3/COPZ2/BDNF/BGN/SYN1/SNCAIP/MCTP1/AMPH/RAB26/SLC6A9/SYT11/PAM/CRISPLD2/LRRK2/CPE/STX11/STX2/STX19/HCK/SEC23A/SLC40A1/PLIN3/RAB3IL1/HLA-DQB1/BACE1/EDN1/LAPTM5/RAB27A/RAB3D/HLA-DQB2/IGF2R/BIN1/APP/STON1/CD59/HLA-G/GAL…
GOCC_PROTEIN_COMPLEX_INVOLVED_IN_CELL_ADHESION	GOCC_PROTEIN_COMPLEX_INVOLVED_IN_CELL_ADHESION	42	0.694766	2.16103	9.66496e-06	0.000102425	5.91211e-05	3599	tags=67%, list=16%, signal=56%	ITGA11/ITGA5/ITGA2/JAM3/LGALS1/ITGBL1/EMILIN1/ITGB3/ITGA7/PLAU/ITGA6/ITGB8/PLAUR/PLP1/ITGB5/MMRN1/ITGA1/CD28/JAM2/ITGB1/ITGAV/ITGA10/ITGB2/ITGA4/CD80/LYN/ITGB4/ITGA3
GOBP_RESPONSE_TO_FIBROBLAST_GROWTH_FACTOR	GOBP_RESPONSE_TO_FIBROBLAST_GROWTH_FACTOR	98	0.551783	1.99311	9.70459e-06	0.000102632	5.92406e-05	5077	tags=58%, list=22%, signal=45%	FGF8/FGFBP1/FGF4/NOG/SCGB1A1/SFRP1/FLRT2/SULF2/HYAL1/FGF7/FGF20/CD44/CPS1/FGF1/FAM20C/NGFR/SMOC2/THBS1/EGR3/MYC/SULF1/COL1A1/CCN2/GCLM/CXCL8/CREB3L1/EXT1/LHX1/FGF12/GPC1/RUNX2/NR4A1/NDST1/WNT5A/FGF10/SPRY2/FGF18/CHURC1/IQGAP1/WNT4/EXT2/SPRY4/SHCBP1/SPRY1/NPTN/DSTYK/CCL2/FGF2/FGFR1/ZFP36/APLN/KL/GALNT3/ZFP36L2/ZFP36L1/CTNNB1/SETX
GOBP_EXTRACELLULAR_MATRIX_DISASSEMBLY	GOBP_EXTRACELLULAR_MATRIX_DISASSEMBLY	58	0.628818	2.07235	9.94315e-06	0.000104937	6.05715e-05	2185	tags=45%, list=10%, signal=41%	KLK5/KLK7/MMP9/MMP3/MMP13/CTSV/FAP/MMP10/CTSG/CMA1/ADAMTS15/PDPN/DDR2/TPSAB1/CTSK/IL6/FSCN1/MELTF/DPP4/ADAMTS4/LRP1/MMP14/MMP11/GSN/MMP2/TGFB1
GOBP_EPITHELIAL_TO_MESENCHYMAL_TRANSITION	GOBP_EPITHELIAL_TO_MESENCHYMAL_TRANSITION	157	0.489926	1.88845	1.01478e-05	0.000106876	6.16905e-05	3847	tags=43%, list=17%, signal=36%	FGF8/ISL1/NOG/SERPINB3/SFRP1/SNAI2/ALX1/FLNA/GREM1/WNT16/PDPN/TGFB3/EDNRA/HGF/HMGA2/TBX20/FERMT2/SFRP2/TGFB1I1/DACT3/IL6/OLFM1/SOX9/LOXL2/COL1A1/WNT11/TGFB2/IL1B/WWTR1/HIF1A/JAG1/FOXA2/VASN/GLIPR2/IL17RD/MSX1/SNAI1/TWIST1/TGFBR3L/TBX5/TGFB1/RFLNB/LOXL3/PHLDB2/EDN1/DAB2/SPRED3/WNT5A/TGFBR2/ACVR1/EPHA3/HEYL/TGFBR1/FAM83D/NOTCH1/ZNF750/SPRY2/SPRED1/BMP5/WNT4/AXIN2/HAS2/BCL9L/WNT2/SPRY1/SDCBP/LEF1
GOBP_HOMEOSTASIS_OF_NUMBER_OF_CELLS	GOBP_HOMEOSTASIS_OF_NUMBER_OF_CELLS	263	0.416918	1.71036	1.02997e-05	0.000108253	6.24855e-05	6062	tags=43%, list=27%, signal=32%	LMO1/IL20RB/SLC7A11/CXCL6/ANXA1/TRIM58/INHBA/JAM3/G6PD/CCR2/INHA/PDE4B/IL7R/AXL/CDK6/IL6/SOX9/CDH2/HIF1A/DYRK3/AKT3/KLF13/EXT1/F2R/GPR183/MPIG6B/P2RX7/SPI1/LIPA/PIK3CD/CRISPLD1/FSTL1/SPNS2/MAFB/SLC40A1/FAS/CCN3/CSF1/NCKAP1L/CCR4/IL2RA/FOXP3/MFHAS1/GLIS2/MAPK11/DOCK11/NOS3/TNFSF13B/HIPK2/DOCK10/MYCT1/NOTCH1/EMCN/FADD/LYN/STAT1/TNFAIP3/RCOR1/ARHGEF5/CX3CR1/TRAF3IP2/SH2B3/FOXO3/THRA/PRDX1/PMAIP1/SRF…
GOBP_REGULATION_OF_CHONDROCYTE_DIFFERENTIATION	GOBP_REGULATION_OF_CHONDROCYTE_DIFFERENTIATION	46	0.681996	2.15777	1.06274e-05	0.000111467	6.43408e-05	3711	tags=57%, list=16%, signal=47%	PTHLH/BMPR1B/SNAI2/GREM1/ADAMTS12/PKDCC/MAF/SOX9/LOXL2/MBOAT2/CCN2/WNT9A/TRPS1/ZBTB16/RFLNB/CCN4/EFEMP1/RUNX2/TGFBR1/GLI3/RARB/FGF18/RFLNA/AXIN2/GLG1/BMP6
GOBP_SYNAPTIC_TRANSMISSION_GLUTAMATERGIC	GOBP_SYNAPTIC_TRANSMISSION_GLUTAMATERGIC	62	0.629458	2.11149	1.06884e-05	0.000111878	6.45779e-05	5029	tags=56%, list=22%, signal=44%	RELN/ATP1A2/P2RX1/ROR2/TSHZ3/CCR2/GRIK5/DGKI/SERPINE2/SLC17A7/DKK1/STXBP1/ADORA1/CDH2/CNR1/GRM3/GRID1/EXT1/LRRK2/SLC1A4/CDH8/PLPPR4/MAPK8IP2/HTR1B/SYT1/CNIH2/DISC1/GLUL/MEF2C/SHANK3/OXTR/CCL2/PTGS2/NLGN1/PSEN1
GOBP_RESPONSE_TO_OXYGEN_LEVELS	GOBP_RESPONSE_TO_OXYGEN_LEVELS	289	0.407169	1.69248	1.07307e-05	0.000112088	6.46988e-05	5102	tags=37%, list=23%, signal=29%	PCK1/MIR140/CAV1/SFRP1/PTGIS/SLC2A4/MIR145/ITGA2/PDPN/AK4/STC1/KCNK2/MYOCD/KCNMB1/CRYAB/TGFB3/RYR2/EDNRA/KCNK3/THBS1/TREM2/PLAU/MYC/LOXL2/COL1A1/DPP4/ADORA1/CCN2/TGFB2/PDGFRB/HIF1A/EGR1/SOD2/PAM/NDRG1/CAPN2/VASN/MMP14/TLR2/CD38/KCNMA1/TWIST1/RYR1/MMP2/FAS/CXCL12/CLDN3/AJUBA/GATA6/SOD3/CYBB/KCND2/EDN1/TGFBR2/VEGFC/PLOD1/ADM/ADIPOQ/CA9/AGTRAP/DIO3/CPEB2/RORA/VCAM1/PGK1/BIRC2/HIPK2/NOTCH1/SLC8A1/ENO…
GOCC_APICAL_PART_OF_CELL	GOCC_APICAL_PART_OF_CELL	338	0.393303	1.66919	1.07523e-05	0.000112088	6.46988e-05	3658	tags=31%, list=16%, signal=27%	DSG1/GNAT3/RHCG/FOLR1/SLC5A1/CEACAM7/ATP6V0D2/SLC7A11/ABCG2/ATP12A/CSPG4/FAP/OSMR/ANXA1/SLC16A2/CEACAM6/PROM1/FN1/P2RY1/CD44/PDPN/STC1/KCNK2/MSN/CNTFR/DDR2/SLC16A1/USH1C/GJB6/SLC22A1/MYO7B/SLC9B2/INSC/MYO1B/DCHS1/CTSB/SLC39A8/CTSK/SLC47A1/KCNE4/CLIC4/CYBRD1/DPP4/P2RY6/SLC6A9/ATP6V0A4/SLC39A14/HOMER2/PDGFRB/CDH2/SORBS2/LDLR/JAG1/DPEP1/SLCO2B1/CA2/ECRG4/CEACAM5/SLC7A5/ATP1A1/PLD1/SLC9A3R1/KCNMA1/MA…
GOBP_POSITIVE_REGULATION_OF_BINDING	GOBP_POSITIVE_REGULATION_OF_BINDING	161	0.478626	1.84679	1.09515e-05	0.000113931	6.5763e-05	5521	tags=40%, list=24%, signal=31%	MMP9/ISL1/CAV1/HAND2/ADD2/NGF/ITGA2/CSF3/SPON1/MYOCD/DACT1/CTHRC1/WNT3A/S100A10/BDNF/ANXA2/MYC/PLCL1/NRP1/EGF/LRP1/LRRK2/PLAUR/TWIST1/APOE/MET/TGFB1/KLF4/WNT5A/NIBAN2/TRIB3/MFNG/TXN/APP/HIPK2/PPP2CB/EIF2S1/KDM4D/STING1/RALB/PLXND1/CLIC2/CALM1/B2M/ABL1/PINX1/EIF3C/STK3/POU4F1/PARP9/EIF4G1/RB1/PKD1/TICAM1/CTNNB1/PSEN1/LARP6/CALM2/NCBP1/BMP4/CTBP2/GPSM1/IGF1/DTX3L/RAN
GOBP_T_CELL_MEDIATED_IMMUNITY	GOBP_T_CELL_MEDIATED_IMMUNITY	103	0.543737	1.97746	1.11581e-05	0.000115845	6.68677e-05	5588	tags=54%, list=25%, signal=41%	AIRE/IL20RB/CLC/NOD2/CD1A/CD70/CCR2/CD1E/IL7R/TNFSF4/IL6/CTSC/IL1B/CD1B/JAG1/IL18/P2RX7/NCKAP1L/PRF1/PVR/ICAM1/FOXP3/RAB27A/CRTAM/HLA-G/CD1D/PTPRC/FADD/HLA-DRA/LILRB4/HLA-H/CD55/CADM1/MYO1G/HLA-DRB1/NLRP3/HLA-B/HLA-F/B2M/TNFRSF1B/ARG1/DUSP22/IL1R1/ARID5A/CD8A/HLA-A/FUT7/ZP3/KLRD1/FCGR2B/BTN3A3/SMAD7/IL18R1/SASH3/BTN3A2/HLA-E
GOCC_CELL_CORTEX	GOCC_CELL_CORTEX	282	0.411224	1.70672	1.13036e-05	0.000117118	6.76022e-05	5138	tags=41%, list=23%, signal=32%	SPRR4/LAMC2/SPINK5/CAV1/RHOD/STXBP6/HMCN1/FLNA/FGF1/SPTBN4/PDZD4/ACTN1/CALD1/TMOD1/INSC/CALB1/FERMT2/MYADM/MYL9/FSCN1/CCN2/CDH2/RIMS2/CAPN2/DMD/CORO1C/GSN/AKAP12/RYR1/RND3/DENND2B/SPTBN2/MYO10/PHLDB2/MPP1/MYO1E/CLIC5/DST/TRPC4/ANLN/AGTRAP/PCLO/ACTN2/ERC1/GYPC/MYH10/ACTB/RHOC/TPM4/KIAA1614/CTSZ/RDX/FER/ENO1/MYH9/SPIRE1/EPB41L2/GUCY1B1/IQGAP1/STIM1/CYTIP/PLA2G4C/CLTB/ERMN/CAPZA2/SLC2A1/AKAP13/SNCA/…
GOBP_REGULATION_OF_NERVOUS_SYSTEM_PROCESS	GOBP_REGULATION_OF_NERVOUS_SYSTEM_PROCESS	102	0.543902	1.97213	1.13595e-05	0.000117458	6.77989e-05	4343	tags=40%, list=19%, signal=33%	RELN/NTSR1/KLK8/VIP/SHISA9/SOX10/ITGA2/TPPP/HGF/STX1B/RGS4/EGR2/CTSC/WNT7A/ADORA1/RIMS2/AGT/F2R/LRRK2/IL10/FABP5/TYMP/FGF12/BAIAP2/CCN3/ADRB2/CST7/EDN1/MGLL/JAM2/APP/NOS3/CNIH2/TENM4/NLGN4X/CHRNB4/PTAFR/SHANK3/TNFRSF1B/SLC25A12/DLGAP3
GOBP_POSITIVE_REGULATION_OF_DEFENSE_RESPONSE	GOBP_POSITIVE_REGULATION_OF_DEFENSE_RESPONSE	245	0.429866	1.7645	1.15013e-05	0.000118684	6.85064e-05	4756	tags=41%, list=21%, signal=33%	KLK5/KLK7/EREG/CCL24/SUCNR1/NOD2/OSMR/ITGA2/PGC/TAFA3/S100A8/LGALS1/CCR2/EMILIN1/OSM/TREM2/TNFSF4/POLR3G/IL6/ADORA2B/CTSC/S100A9/PTGER3/IL1B/PDE2A/CX3CL1/LDLR/CNR1/TSLP/TYROBP/ALOX5AP/AGT/LRRK2/IL18/TLR2/IFI16/SPI1/TLR8/HCK/PLA2G5/TNFSF11/LPL/CCN4/HAVCR2/F2RL1/RAET1E/MNDA/CD28/WNT5A/PVR/KLRC2/CEBPB/SERPINE1/CGAS/C3/APP/CRTAM/IL16/FCN1/HLA-G/CD1D/LILRA2/FADD/FYN/IL15/AGTR1/LYN/ABCC1/PLA2G7/FABP4/C…
GOBP_NEGATIVE_REGULATION_OF_TRANSMEMBRANE_RECEPTOR_PROTEIN_SERINE_THREONINE_KINASE_SIGNALING_PATHWAY	GOBP_NEGATIVE_REGULATION_OF_TRANSMEMBRANE_RECEPTOR_PROTEIN_SERINE_THREONINE_KINASE_SIGNALING_PATHWAY	114	0.533889	1.97855	1.20158e-05	0.000123744	7.1427e-05	3793	tags=43%, list=17%, signal=36%	SOSTDC1/CD109/NOG/CAV1/SFRP1/SOST/FSTL3/BMPER/CAV2/GREM1/SKOR1/FBN1/TGFB3/TNFAIP6/EMILIN1/DKK1/CHRDL1/HTRA3/TBX20/PMEPA1/SFRP2/CHST11/TGFB1I1/CILP/DLX1/CHRD/LTBP1/LRP1/VASN/IL17RD/RBPMS2/HTRA1/CCN3/FBN2/SPRED3/WNT5A/ACVR1/FZD1/HIPK2/NOTCH1/SPRY2/SPRED1/NBL1/GLG1/BCL9L/FST/SNX6/SPRY1/ASPN
GOMF_CALMODULIN_BINDING	GOMF_CALMODULIN_BINDING	158	0.480078	1.84625	1.20557e-05	0.000123905	7.15198e-05	4512	tags=41%, list=20%, signal=33%	GAP43/MYH11/CNN1/ADD2/SPHK1/PCP4/MAP2/CAMK4/MYLK/RRAD/RYR2/NGFR/KCNQ5/CALD1/CAMK2B/MYO1B/RGS2/RGS4/GEM/CACNA1C/PDE1C/CAMK2A/AEBP1/ITPKA/ATP2B4/REM1/KCNN3/MYO5A/PDE1A/AKAP12/RYR1/FAS/MYO10/MYO1E/RGS1/MYH3/NOS3/SYT1/ADCY3/MYH10/SLC8A1/MYO1F/MYH9/IQGAP2/IQGAP1/PPP3CC/PPP3CA/CNN3/ASPM/MYO1G/MYO1D/EEF1A1/CDK5RAP2/CAMK2D/MBP/MAPKAPK2/IQCG/SPTAN1/PDE1B/CNN2/NOS2/SPTBN1/CAMSAP2/TJP1
GOBP_ASTROCYTE_DEVELOPMENT	GOBP_ASTROCYTE_DEVELOPMENT	37	0.709981	2.15725	1.27935e-05	0.000131223	7.57442e-05	2764	tags=57%, list=12%, signal=50%	ROR2/S100A8/ROR1/TREM2/CDK6/IL6/S100A9/VIM/IL1B/LDLR/C1QA/LRP1/PLP1/DLL1/TSPAN2/POU3F2/C5AR1/LAMB2/LAMC3/NR1D1/APP
GOBP_MAINTENANCE_OF_LOCATION_IN_CELL	GOBP_MAINTENANCE_OF_LOCATION_IN_CELL	198	0.462908	1.84697	1.31237e-05	0.00013434	7.75434e-05	4483	tags=36%, list=20%, signal=29%	NTSR1/NPSR1/ATP1A2/NR5A1/CAV1/CASQ2/SLC30A3/TRPA1/PLN/CEMIP/S100A8/JPH2/RYR2/GRIK5/AKAP6/CACNA1C/CCL21/LCN2/S100A9/ANXA6/P2RY6/CX3CL1/FTHL17/HRC/BDKRB1/F2R/APLNR/CXCL9/DMD/P2RX7/GSN/RYR1/RASA3/APOE/THY1/CD4/HTR2B/SRGN/MCOLN3/CCDC88A/SLC30A4/GPER1/TMEM38B/TXN/ITPR3/PTPRC/LYN/SLC8A1/FTL/ARHGAP21/SNCA/ASPM/CLIC2/TMSB15A/GPSM2/PDE4D/DBN1/CALM1/CCR5/PINK1/HSPA5/DIAPH1/ANK2/CAMK2D/ABL1/ARL2BP/ITPR2/HK1…
GOBP_INTERFERON_GAMMA_PRODUCTION	GOBP_INTERFERON_GAMMA_PRODUCTION	100	0.549547	1.99204	1.32089e-05	0.000134673	7.77353e-05	4849	tags=50%, list=21%, signal=39%	LGALS7B/IL20RB/ISL1/IL36RN/SCGB1A1/NOD2/CD244/INHBA/GAS6/SIRPA/PRNP/CD14/CCR2/INHA/PDE4B/IL12RB2/AXL/TNFSF4/IL1B/SLC7A5/IL10/IL18/IL27RA/PDCD1LG2/TLR8/HAVCR2/F2RL1/LAPTM5/WNT5A/FOXP3/CRTAM/PTPN22/HLA-DPB1/HLA-DPA1/FADD/LILRB4/SLC11A1/HLA-DRB1/PDE4D/CR1/ABL1/CD47/CLEC7A/VSIR/CD276/IL1R1/ARID5A/HLA-A/RASGRP1/ZP3
GOBP_POSITIVE_REGULATION_OF_INTERLEUKIN_6_PRODUCTION	GOBP_POSITIVE_REGULATION_OF_INTERLEUKIN_6_PRODUCTION	87	0.557681	1.97678	1.32e-05	0.000134673	7.77353e-05	5179	tags=51%, list=23%, signal=39%	EREG/ISL1/NOD2/TLR6/IL1RAP/RAB7B/TNFSF4/IL6/ADORA2B/IL1B/TSLP/TYROBP/F2R/AIF1/SPON2/TLR2/P2RX7/TLR1/TWIST1/TLR8/LPL/F2RL1/LILRB2/WNT5A/APP/IL16/LILRA2/IL33/POU2AF1/IFIH1/IL6R/STAT3/SIGLEC16/TMEM106A/PTAFR/MBP/CLEC7A/LILRA5/NOS2/ARID5A/CD74/DDX58/TICAM1/AKIRIN2
GOBP_OUTFLOW_TRACT_MORPHOGENESIS	GOBP_OUTFLOW_TRACT_MORPHOGENESIS	75	0.599283	2.07768	1.32763e-05	0.00013509	7.79761e-05	3932	tags=53%, list=17%, signal=44%	FGF8/FOLR1/ISL1/EYA1/NOG/SOX11/HAND2/NRP2/FOXC2/ZFPM2/EDNRA/TBX20/NKX2-5/SFRP2/WNT11/TGFB2/ELN/HIF1A/JAG1/NRP1/TWIST1/RYR1/ROBO1/GATA6/EDN1/WNT5A/TGFBR2/GJA5/ACVR1/HEYL/JUN/SIX1/PARVA/FZD1/NOTCH1/ROBO2/NPY1R/PLXND1/MEF2C/SOX17
GOBP_ENDOTHELIUM_DEVELOPMENT	GOBP_ENDOTHELIUM_DEVELOPMENT	124	0.5161	1.92206	1.33276e-05	0.000135159	7.80158e-05	5837	tags=58%, list=26%, signal=43%	NRG1/PDPN/FOXC2/ADAMTS12/STC1/MSN/FGF1/EDNRA/MESP1/MYADM/CLIC4/HEG1/IL1B/XDH/PDE2A/HPSE/JAG1/COL15A1/NRP1/COL18A1/ZEB1/FSTL1/MET/STARD13/DLL1/SLC40A1/CLDN3/F2RL1/GJA5/ICAM1/ACVR1/FOXP3/TIE1/PROX1/PECAM1/NOTCH1/RDX/VCL/CLDN1/S1PR1/BMP6/PDE4D/CDH5/SOX17/RAP2B/ROBO4/SCUBE1/TJP1/CD34/ARHGEF26/RAB1B/BMPR2/ROCK1/RHOA/SOX18/PLOD3/HEY2/CTNNB1/CXCR4/CCM2/PPP1R16B/BMP4/GJA4/FOXJ2/EZR/APOLD1/ITGAX/RAPGEF1/R…
GOCC_ACTIN_BASED_CELL_PROJECTION	GOCC_ACTIN_BASED_CELL_PROJECTION	187	0.458198	1.80709	1.33359e-05	0.000135159	7.80158e-05	5028	tags=43%, list=22%, signal=34%	TENM2/ACTC1/GAP43/FZD9/PROM1/ACTG2/MAP2/CD44/PDPN/MSN/JAM3/USH1C/MYO7B/MYO1B/CALB1/ACTA2/ADGRA2/ITGB3/CLIC4/FSCN1/NFASC/UNC5C/HOMER2/ARL4C/DPEP1/PDGFRA/LRRK2/ANTXR1/SLC7A5/MYO5A/DMD/SLC9A3R1/SHTN1/BAIAP2/TGFB1/TEK/MYO10/MPP1/MYO1E/AOC3/ITGB1/ITGAV/APP/CA9/HLA-G/ACTN2/SYNE2/VCAM1/ESPN/LCP1/ATP6V1B2/RHOC/DOCK4/ANGPT1/RDX/MYO1F/ENAH/PALM/IQGAP2/SPN/ERMN/ITGA3/MYO1G/KITLG/MTM1/SLC27A4/MYO1D/CD302/PTP…
GOBP_APPENDAGE_MORPHOGENESIS	GOBP_APPENDAGE_MORPHOGENESIS	135	0.501851	1.88726	1.39318e-05	0.000140918	8.13401e-05	3395	tags=38%, list=15%, signal=32%	FGF8/FGF4/NOG/SOX11/RSPO2/ROR2/HAND2/AFF3/TBX4/GREM1/HOXD13/ALDH1A2/PITX1/DKK1/PKDCC/FMN1/SFRP2/MAP3K20/COL3A1/CHST11/EN1/CACNA1C/SOX9/WNT7A/TGFB2/HOXD10/OSR2/EXT1/PRRX1/PCSK5/ZBTB16/MSX1/TWIST1/TFAP2A/TBX5/RUNX2/FBN2/NOTCH2/WNT5A/DYNC2H1/FGF10/FZD6/RECK/MYH3/GLI3/RARB/TP63/NOTCH1/ECE1/RNF165/GJA1
GOBP_RECEPTOR_MEDIATED_ENDOCYTOSIS	GOBP_RECEPTOR_MEDIATED_ENDOCYTOSIS	221	0.433565	1.74899	1.46638e-05	0.000148029	8.54445e-05	5176	tags=42%, list=23%, signal=33%	SH3GL3/FOLR1/NECAB2/CAV1/SNAP25/PCSK9/ADRB3/CAV2/GREM1/RAMP1/DNAJC6/CD14/ACKR3/CXCR1/RAB31/SLC9B2/DKK1/WNT3A/ITGB3/CCL21/ANXA2/LDLRAD3/HSPG2/LDLR/PDLIM7/MSR1/CXCL8/FCER1G/EGF/LRP1/MRC1/SFRP4/APOE/DLL1/HTR2B/ADRB2/CTSL/SIGLEC1/DAB2/HPCA/WASF1/TGFBR2/CALCRL/ITGB1/ITGAV/SERPINE1/ADM/IGF2R/ADIPOQ/C3/ITGB2/APP/ITGA4/HTR1B/MARCO/SGIP1/CXCL16/ANGPT1/LILRB4/STAB1/DNM1/BMP2K/EFNB2/CLTB/FPR2/SNCA/CTTN/VLDL…
GOBP_CRANIAL_SKELETAL_SYSTEM_DEVELOPMENT	GOBP_CRANIAL_SKELETAL_SYSTEM_DEVELOPMENT	64	0.634604	2.1303	1.51521e-05	0.000152657	8.81161e-05	3210	tags=45%, list=14%, signal=39%	FGF8/FGF4/FOXE1/MMP16/FOXC2/TGFB3/EDNRA/DLX2/RAB23/CHST11/TGFB2/PDGFRA/EXT1/PRRX1/MMP14/LHX1/TWIST1/TFAP2A/IRX5/RUNX2/NDST1/TGFBR2/TGFBR1/GLI3/MTHFD1L/SIX1/TBX15/TP63/IRF6
GOBP_OVULATION_CYCLE	GOBP_OVULATION_CYCLE	58	0.620364	2.04449	1.52784e-05	0.000153626	8.86755e-05	3554	tags=47%, list=16%, signal=39%	EREG/PTPRN/NR5A1/BMPR1B/CYP1B1/ANXA1/INHBA/SLIT2/TGFB3/TNFAIP6/AXL/A2M/NHLH2/TGFB2/EGR1/PAM/PDGFRA/ESR1/MMP2/NOS3/RETN/KISS1/ROBO2/SERPINF1/HAS2/IGF1R/FOXO3
GOCC_EARLY_ENDOSOME_MEMBRANE	GOCC_EARLY_ENDOSOME_MEMBRANE	159	0.476094	1.83479	1.54318e-05	0.000154864	8.93901e-05	7234	tags=52%, list=32%, signal=36%	NSG2/SH3GL3/PLA2G4E/CAV1/STEAP4/KREMEN2/ANXA1/OSBPL6/SPHK1/PDLIM4/SYNDIG1/CLIP3/LAMP5/RAB31/DKK1/WNT3A/SORCS2/PMEPA1/SLC39A14/CD8B/ATP13A4/CD207/FCGR1A/EGFR/MCOLN3/IFITM3/MMGT1/HLA-G/HLA-DRA/SNX20/WLS/HSD17B6/HLA-H/SNX6/BOK/LITAF/RAB11FIP5/ARC/HLA-B/HLA-F/B2M/SNX7/SNX3/SLC9A6/HLA-A/MTMR2/ARF6/SNX19/PSEN1/PLD3/DTX3L/SNX8/HLA-E/MARCHF1/RAB14/FGD2/KIAA0319/INPP5B/TSG101/VTI1B/EHD1/TMEM30A/EPHB1/LLGL…
GOBP_AMINO_ACID_TRANSPORT	GOBP_AMINO_ACID_TRANSPORT	114	0.53152	1.96977	1.5595e-05	0.000156194	9.0158e-05	3530	tags=35%, list=16%, signal=30%	TRH/NTSR1/ATP1A2/SLC7A11/SLC7A10/SLC6A15/SLC16A2/PDPN/SLC38A5/SLC17A7/RGS2/RGS4/SLC47A1/SLC6A14/OCA2/LRRC8A/MYC/STXBP1/ADORA1/SLC6A9/AGT/SLC7A5/P2RX7/SLC9A3R1/LRRC8C/SLC36A4/SLC1A4/ITGB1/SH3BP4/SLC22A4/TRPC4/SLC7A1/HTR1B/KCNJ10/SLC3A2/SLC66A1L/SLC7A7/GJA1/SNCA/PER2
GOBP_PROTEIN_LOCALIZATION_TO_PLASMA_MEMBRANE	GOBP_PROTEIN_LOCALIZATION_TO_PLASMA_MEMBRANE	260	0.423952	1.73902	1.56472e-05	0.000156411	9.02828e-05	5998	tags=40%, list=26%, signal=30%	STAC2/ABCA12/LRRC15/P2RY1/SORBS1/FLNA/GAS6/ANK1/CLIP3/PRNP/RAMP1/SPTBN4/KCNIP3/RAB31/PKDCC/EHD2/WNT3A/S100A10/DCHS1/TREM2/MYADM/FAM126A/STXBP1/NFASC/RAB26/STAC/CDH2/ATP2B4/LRP1/MMP14/MYO5A/SLC9A3R1/FYB1/SEC23A/TGFB1/EPHB2/EGFR/ATP1B3/TPBG/DAB2/CCDC88A/PKP3/PID1/ITGB1/EPHA3/GPER1/RAB3D/ADIPOQ/ACTN2/PRKG2/MACF1/ACTB/GBP1/MRAP2/RDX/TSPAN5/ABI3/TTC7A/PALM/LGALS3/GPR158/TAMALIN/EXOC5/OPTN/ITGA3/KIF13A…
GOBP_NEUROTRANSMITTER_TRANSPORT	GOBP_NEUROTRANSMITTER_TRANSPORT	158	0.476661	1.83311	1.57802e-05	0.000157432	9.08722e-05	3673	tags=32%, list=16%, signal=27%	SLC18A3/ATP1A2/SLC22A3/SNAP25/P2RX1/SLC6A15/P2RY1/NRXN2/SYP/SLC22A1/GRIK5/SLC17A7/STX1B/SYT12/ITGB3/TACR2/SYN1/GPM6B/SNCAIP/ADORA2B/STXBP1/MCTP1/WNT7A/SLC6A9/CAMK2A/SYT11/CNR1/RIMS2/LRRK2/P2RX7/STX11/STX2/STX19/NR4A1/BACE1/ADRA2A/ITGB1/GPER1/CSPG5/RIMS4/HTR1B/PCLO/KCNJ10/SYT1/SLC28A2/ASIC1/SYT5/SNCA/PER2/CHRNB4/RIMS3
GOBP_MACROPHAGE_ACTIVATION	GOBP_MACROPHAGE_ACTIVATION	91	0.559342	1.98606	1.58967e-05	0.000158285	9.13649e-05	3491	tags=47%, list=15%, signal=40%	SUCNR1/LRFN5/SPHK1/MIR145/CSF2/TAFA3/TLR6/THBS1/TREM2/IL6/CTSC/SYT11/CX3CL1/LDLR/C1QA/VSIG4/TYROBP/AIF1/LRRK2/IL10/TLR2/TLR1/DYSF/CD84/HAVCR2/CD93/PJA2/C5AR1/CST7/WNT5A/MFHAS1/NR1D1/ITGB2/APP/RORA/JUN/PTPRC/CD200/IL33/SLC11A1/CX3CR1/FPR2/SNCA
GOBP_REGULATION_OF_SYNAPTIC_TRANSMISSION_GLUTAMATERGIC	GOBP_REGULATION_OF_SYNAPTIC_TRANSMISSION_GLUTAMATERGIC	44	0.680739	2.13936	1.62959e-05	0.000161765	9.33733e-05	5029	tags=61%, list=22%, signal=48%	RELN/ATP1A2/ROR2/TSHZ3/CCR2/DGKI/SERPINE2/DKK1/STXBP1/ADORA1/CDH2/CNR1/GRM3/LRRK2/PLPPR4/MAPK8IP2/HTR1B/SYT1/DISC1/GLUL/MEF2C/SHANK3/OXTR/CCL2/PTGS2/NLGN1/PSEN1
GOBP_T_CELL_PROLIFERATION	GOBP_T_CELL_PROLIFERATION	189	0.460845	1.81617	1.63095e-05	0.000161765	9.33733e-05	5646	tags=49%, list=25%, signal=37%	LGALS7B/LMO1/IL20RB/CLC/SCGB1A1/ANXA1/CD70/MSN/PRNP/CD209/CCR2/TNFSF4/IL6/TNFSF9/IL1B/VSIG4/AIF1/TMEM131L/IL10/IL18/CD86/P2RX7/IL27RA/PDCD1LG2/HAVCR2/NCKAP1L/LILRB2/CD28/TGFBR2/IL2RA/LRRC32/PRKCQ/FOXP3/CEBPB/SLC7A1/PNP/CRTAM/CD80/HLA-G/CD1D/VCAM1/TNFSF13B/PTPN22/DOCK2/HLA-DPB1/HLA-DPA1/PTPRC/FADD/TNFRSF4/FYN/IL15/MAPK8IP1/LILRB4/CD55/GJA1/SPN/LGALS3/TNFSF18/SLC11A1/WNT4/CADM1/NCK1/TNFSF8/HLA-DRB1…
GOCC_CAJAL_BODY	GOCC_CAJAL_BODY	66	-0.630472	-2.04846	1.69932e-05	0.000168161	9.70654e-05	1298	tags=12%, list=6%, signal=11%	SCARNA20/SCARNA8/SNORA38B/SNORA38/SCARNA3/SCARNA21/SCARNA1/SCARNA5
GOBP_LEUKOCYTE_HOMEOSTASIS	GOBP_LEUKOCYTE_HOMEOSTASIS	82	0.580244	2.04628	1.70202e-05	0.000168161	9.70654e-05	5909	tags=56%, list=26%, signal=42%	LMO1/SLC7A11/CXCL6/ANXA1/JAM3/CCR2/PDE4B/AXL/IL6/HIF1A/GPR183/P2RX7/PIK3CD/SPNS2/SLC40A1/FAS/NCKAP1L/IL2RA/FOXP3/DOCK11/TNFSF13B/DOCK10/FADD/LYN/TNFAIP3/TRAF3IP2/SH2B3/PMAIP1/KITLG/MEF2C/RAG1/ABL1/RC3H2/TSC22D3/ADA/HCAR2/CD74/SOS2/BCL2/ADAM17/ITPKB/FOXN1/PPP2R3C/BAK1/PPP3CB/CCNB2
GOBP_ANIMAL_ORGAN_FORMATION	GOBP_ANIMAL_ORGAN_FORMATION	59	0.631895	2.0909	1.71e-05	0.000168566	9.72991e-05	3932	tags=53%, list=17%, signal=44%	FGF8/FOLR1/ISL1/EYA1/NOG/HAND2/GATA5/FGF1/DKK1/MESP1/WNT3A/SULF1/WNT11/EXT1/TBX5/ROBO1/GATA6/WNT5A/TGFBR2/FGF10/GLI3/SIX1/TP63/NOTCH1/ROBO2/AXIN2/WNT2B/WNT2/SPRY1/MEF2C/SOX17
GOBP_ENDOCRINE_SYSTEM_DEVELOPMENT	GOBP_ENDOCRINE_SYSTEM_DEVELOPMENT	111	0.53014	1.94874	1.71272e-05	0.000168566	9.72991e-05	3748	tags=40%, list=17%, signal=33%	LHX3/FGF8/INSM1/PCSK1/ISL1/NR5A1/NOG/GLI2/CYP1B1/ASCL1/NR0B1/ANXA1/FOXE1/ALDH1A2/PITX1/EDNRA/STRA6/NKX2-5/CDK6/IL6/SOX9/WNT11/CDH2/PDGFRA/FOXA2/DKK3/GHRH/DLL1/SRD5A1/GATA6/POU3F2/EDN1/WNT5A/FGF10/TGFBR1/SIX1/LY6E/BMP5/WNT4/ARNTL/THRA/SRF/BMP6/GLI1
GOBP_DORSAL_VENTRAL_PATTERN_FORMATION	GOBP_DORSAL_VENTRAL_PATTERN_FORMATION	74	0.596618	2.063	1.7224e-05	0.000169192	9.76606e-05	3457	tags=35%, list=15%, signal=30%	LHX3/SOSTDC1/FGF8/NOG/GLI2/BMPR1B/SFRP1/ASCL1/HOXD11/GREM1/WNT3A/TBX20/EN1/CHRD/WNT7A/LHX1/EDN1/DYNC2H1/GPR161/ACVR1/GLI3/MDFI/WNT8B/AIDA/NBL1/AXIN2
GOBP_CARDIAC_CONDUCTION	GOBP_CARDIAC_CONDUCTION	77	0.594938	2.07071	1.73444e-05	0.000170049	9.81548e-05	5188	tags=62%, list=23%, signal=48%	KCNH6/ATP1A2/ISL1/KCNH2/DSP/DSC2/CAV1/CACNA2D1/CASQ2/FLNA/PLN/ABCC9/SPTBN4/RYR2/NKX2-5/CACNA1C/SCN4B/KCNE4/SCN1B/KCND3/IRX3/HRC/ATP2B4/AGT/ATP1A1/TBX5/GJA5/BIN1/SLC8A1/KCNJ2/TBX18/GJA1/TMEM65/MEF2A/DSG2/PDE4D/CALM1/ANK2/CAMK2D/NUP155/KCNJ5/ATP1B2/JUP/GJC1/CORIN/ATP2A2/CALM2/CACNB2
GOCC_VESICLE_LUMEN	GOCC_VESICLE_LUMEN	292	0.406184	1.68973	1.77559e-05	0.00017375	0.000100291	4723	tags=40%, list=21%, signal=32%	FOLR3/S100A7/SCG3/PCSK1/CHI3L1/ORM2/SERPINB3/HP/PPBP/CDA/SLPI/RNASE2/ECM1/CTSG/FN1/GAS6/ORM1/S100A8/TGFB3/ACTN1/HGF/CXCL1/OLFM4/THBS1/LCN2/ANXA2/CTSC/A2M/LEFTY2/SERPINB1/S100A9/GGH/TGFB2/SERPINA1/ISLR/HPSE/TIMP2/EGF/CRISPLD2/TIMP3/PYGB/FABP5/SPARC/OSCAR/GSN/FAM3C/TIMP1/PADI2/MMRN1/TGFB1/IMPDH1/SRGN/EGFR/BACE1/MNDA/TCN1/POMC/ARSB/VEGFC/RAB27A/HK3/SERPING1/SERPINE1/FERMT3/PNP/C3/RARRES2/APP/PROS1/F…
GOBP_PLATELET_ACTIVATION	GOBP_PLATELET_ACTIVATION	119	0.527	1.94932	1.793e-05	0.000175118	0.000101081	4908	tags=49%, list=22%, signal=38%	SLC7A11/GP6/PF4V1/P2RX1/CTSG/FN1/P2RY1/THBD/FLNA/PDPN/DGKI/ACTN1/SERPINE2/WNT3A/ITGB3/AXL/COL3A1/MYL9/IL6/STXBP1/FCER1G/COMP/PDGFRA/CSRP1/F2R/SAA1/PRKG1/APOE/MMRN1/ADRA2A/PRKCQ/FZD6/HBB/FERMT3/NOS3/TLN1/ACTB/LYN/MYH9/VCL/SH2B3/C1QTNF1/DGKG/SRF/VWF/SELP/RAP2B/MYL12A/ENTPD2/IL6ST/P2RY12/ADRA2C/MAPK14/PDGFB/EMILIN2/PIK3CG/FUNDC2/PLEK
GOBP_POSITIVE_REGULATION_OF_CYTOSKELETON_ORGANIZATION	GOBP_POSITIVE_REGULATION_OF_CYTOSKELETON_ORGANIZATION	180	0.463631	1.82432	1.86443e-05	0.000181747	0.000104907	5138	tags=39%, list=23%, signal=31%	CCL24/STMN2/SFRP1/NAV3/SYNPO2/KIRREL1/CSF3/LMOD1/CCL26/TGFB3/S100A10/FMN1/CFL2/MAP1B/FERMT2/CCL21/TPM1/WNT11/CCN2/NES/CX3CL1/NRP1/P2RX7/GSN/SYNPO/HCK/CDC42EP1/C15orf62/MET/BAIAP2/TEK/F2RL1/NCKAP1L/EDN1/WASF1/CCDC88A/CDK5R1/TGFBR1/BIN1/SORBS3/GPR65/ACTN2/PROX1/RHOC/FER/NIN/ARHGEF5/WNT4/CTTN/DCTN1/WASF2/DSTN/GPSM2/NCK1/LPAR1/MTSS1/CDK5RAP2/CCL11/ABL1/CD47/NCKAP1/CLIP1/LIMK1/DYNC1H1/CDC42EP3/ARF6/RH…
GOCC_FILOPODIUM	GOCC_FILOPODIUM	100	0.543787	1.97116	1.90121e-05	0.000184979	0.000106773	5014	tags=47%, list=22%, signal=37%	TENM2/ACTC1/GAP43/FZD9/ACTG2/MAP2/PDPN/MSN/MYO1B/ACTA2/ADGRA2/ITGB3/FSCN1/UNC5C/ARL4C/ANTXR1/MYO5A/DMD/SLC9A3R1/SHTN1/BAIAP2/MYO10/ITGB1/ITGAV/APP/HLA-G/ACTN2/SYNE2/VCAM1/LCP1/RDX/ENAH/PALM/IQGAP2/ERMN/ITGA3/MYO1G/KITLG/MTM1/CD302/FGD4/FAT1/DYNC1H1/UTRN/ARF6/CYFIP1/NLGN1
GOCC_ACTIN_FILAMENT	GOCC_ACTIN_FILAMENT	104	0.532686	1.9432	1.92491e-05	0.000186929	0.000107898	4281	tags=43%, list=19%, signal=35%	ACTC1/ANXA1/PDLIM4/LMOD1/JAM3/SPTBN4/GJB6/GAS7/ACTN1/PALLD/PDLIM3/TMOD1/LDB3/MYO1B/DPYSL3/FMN1/TPM2/TPM1/PDLIM7/AIF1/MYO5A/PLS3/APC2/HCK/TEK/EHBP1/SPECC1/WIPF1/ACTN2/ESPN/WIPF3/LCP1/ACTB/FYN/TPM4/PDLIM5/PDLIM2/IQGAP1/CTTN/MICAL2/SMTN/DBN1/RAC2/NCKAP1/DUSP22
GOBP_PROTEIN_POLYMERIZATION	GOBP_PROTEIN_POLYMERIZATION	256	0.416493	1.70747	2.07263e-05	0.000200892	0.000115958	6208	tags=41%, list=27%, signal=30%	KANK4/CCL24/STMN2/NAV3/CASQ2/ADD2/SLIT2/KIRREL1/MAP2/CSF3/CLIP3/LMOD1/TPPP/TPPP3/CCL26/SPTBN4/GAS7/TMOD1/FMN1/MAP1B/MYADM/CCL21/ELN/AIF1/MAP7D3/GSN/HCK/SVIL/CDC42EP1/C15orf62/MET/BAIAP2/SPTBN2/NCKAP1L/WASF1/CDK5R1/FHOD3/DIAPH3/BIN1/NDE1/RDX/FER/NIN/SPIRE1/CAPZA2/SNCA/CTTN/DCTN1/TMSB15A/NCK1/DAAM2/DBN1/MTPN/CDH5/VDAC2/PINK1/DIAPH1/ARHGAP18/RASA1/CDK5RAP2/TUBB4A/HAUS2/WASHC5/CCL11/SPTAN1/ABL1/NCKAP…
GOBP_REGULATION_OF_CATION_CHANNEL_ACTIVITY	GOBP_REGULATION_OF_CATION_CHANNEL_ACTIVITY	131	0.504712	1.89884	2.11004e-05	0.000204131	0.000117828	4655	tags=44%, list=21%, signal=35%	RELN/NTSR1/LRRC38/MMP9/CRHBP/STAC2/SHISA9/CAV1/CACNA2D1/CASQ2/PLN/RRAD/JPH2/CCR2/EDNRA/AKAP6/PDE4B/TREM2/GEM/KCNE4/P2RY6/SLC6A9/RASGRF1/STAC/HRC/REM1/AHNAK/DMD/FGF12/STOM/EPHB2/ADRB2/EDN1/HPCA/ITGB1/MAPK8IP2/APP/ACTN2/CNIH2/STIM1/CLIC2/KCNS1/NETO2/PDE4D/MEF2C/CALM1/ARC/PINK1/ANK2/CAMK2D/SHANK3/SLMAP/PKD2/CCL2/UBQLN1/GNB5/ANK3
GOBP_NEURON_PROJECTION_EXTENSION	GOBP_NEURON_PROJECTION_EXTENSION	149	0.48814	1.86525	2.12954e-05	0.000205627	0.000118691	6124	tags=49%, list=27%, signal=36%	POU4F3/ISLR2/DRAXIN/SEMA6D/FN1/SLIT2/NRP2/SEMA3A/MAP2/SEMA5B/EDNRA/WNT3A/TRPV2/MAP1B/OLFM1/L1CAM/DPYSL2/RIMS2/NRP1/DCLK1/SHTN1/NTN1/APOE/CXCL12/EDN1/WASF1/LAMB2/WNT5A/ITGB1/SEMA3D/CDK5R1/ITGA4/ST8SIA2/SYT1/MACF1/IQGAP1/VCL/NDN/AUTS2/CTTN/SEMA6B/SRF/SEMA3E/DISC1/DBN1/DIP2B/TTL/ABL1/IMPACT/SLC9A6/BMPR2/LIMK1/MEGF8/MUL1/CYFIP1/LHX2/EDN2/CTNNB1/CXCR4/TMEM108/SEMA3G/SEMA4F/NDEL1/SEMA3B/USP9X/PPP3CB/KI…
GOBP_REGULATION_OF_EXTRACELLULAR_MATRIX_ORGANIZATION	GOBP_REGULATION_OF_EXTRACELLULAR_MATRIX_ORGANIZATION	47	0.659475	2.09405	2.14588e-05	0.000206532	0.000119213	4195	tags=57%, list=19%, signal=47%	FAP/PDPN/DDR2/ANGPTL7/EMILIN1/IL6/FSCN1/SOX9/MELTF/DPP4/ZNF469/AEBP1/AGT/LRP1/ANTXR1/ADTRP/TGFB1/PHLDB2/TIE1/NOTCH1/EFEMP2/HAS2/COLGALT1/PHLDB1/PRDM5/TNFRSF1B/ABL1
GOBP_ACTIN_POLYMERIZATION_OR_DEPOLYMERIZATION	GOBP_ACTIN_POLYMERIZATION_OR_DEPOLYMERIZATION	182	0.467604	1.83725	2.14699e-05	0.000206532	0.000119213	6208	tags=48%, list=27%, signal=35%	KANK4/CCL24/ADD2/SLIT2/KIRREL1/CSF3/LMOD1/CCL26/SPTBN4/GAS7/TMOD1/FMN1/CFL2/MYADM/CCL21/ELN/AIF1/GSN/HCK/SVIL/CDC42EP1/C15orf62/BAIAP2/CXCL12/F2RL1/SPTBN2/NCKAP1L/WASF1/FHOD3/DIAPH3/BIN1/WIPF1/ACTN2/RDX/FER/ENAH/SPIRE1/CAPZA2/CTTN/TMSB15A/MICAL2/DSTN/NCK1/DAAM2/DBN1/MICAL3/LIMA1/MTPN/DIAPH1/ARHGAP18/RASA1/WASHC5/CCL11/SPTAN1/ABL1/NCKAP1/PLEKHH2/TMOD3/SPTBN1/PLEKHG2/SSH1/CDC42EP3/ARF6/RHOA/COTL1/P…
GOBP_CELLULAR_RESPONSE_TO_KETONE	GOBP_CELLULAR_RESPONSE_TO_KETONE	84	0.581329	2.04852	2.16382e-05	0.000207759	0.000119922	4279	tags=42%, list=19%, signal=34%	NPAS4/PCK1/SPP1/CYP1B1/SFRP1/GJB2/PTGFR/SOX10/GAS6/MSN/NR3C1/POSTN/TNFSF4/MYC/FBXO32/P2RY6/SGK1/KLF9/PTGER2/ADCY5/AKR1C2/SRD5A1/GNG2/ADCY3/ASS1/EFNA5/SERPINF1/IGF1R/FOXO3/AKR1C3/DDIT4/GNAI1/ARG1/CDK4/PRKAA2
GOBP_RAS_PROTEIN_SIGNAL_TRANSDUCTION	GOBP_RAS_PROTEIN_SIGNAL_TRANSDUCTION	321	0.389157	1.64587	2.17566e-05	0.000208504	0.000120352	5871	tags=44%, list=26%, signal=33%	RHOD/NRG1/NGF/PSD/PDPN/CDH13/CELSR1/NGFR/COL3A1/ARHGAP24/PLK2/COL1A2/HEG1/TGFB2/PDGFRB/RASGRF1/RASGRP4/NRP1/F2R/RHOJ/AIF1/PLD1/RASGEF1B/STMN3/SHTN1/RASA3/DOK2/NTN1/RAPGEF5/CDC42EP1/C15orf62/APOE/MET/STARD13/ROBO1/EPHB2/CYTH3/KANK2/F2RL1/CSF1/PRAG1/RRAS/ADRA2A/WASF1/NOTCH2/MAP4K4/ITGB1/FGF10/STARD8/MAPRE2/DHCR24/CYTH4/MRAS/GPR65/RAB39A/JUN/RERG/NOTCH1/PPP2CB/RAB30/RAB42/AGTR1/SPRY2/ARHGEF25/RDX/AB…
GOMF_METALLOENDOPEPTIDASE_ACTIVITY	GOMF_METALLOENDOPEPTIDASE_ACTIVITY	93	0.558547	1.99567	2.18062e-05	0.000208588	0.000120401	3776	tags=45%, list=17%, signal=38%	KLK7/MMP9/MMP3/MMP13/TLL1/MMP10/ADAM23/ADAM19/ADAMTSL3/ADAMTS15/ADAMTSL1/MMP16/CLCA2/ADAMTS12/PAPPA/BMP1/TLL2/ADAM12/ADAMTS3/ADAMTS4/ADAMTS6/ADAMTS2/MMP14/MMP11/ADAM33/ADAMTS8/MMP2/ADAMDEC1/ADAMTS14/MME/ADAM9/MMP25/ADAMTS9/ECE1/ADAMTS5/ADAMTS10/MMP24/MMP1/PHEX/NLN/ADAMTS16/MBTPS2
GOBP_POSITIVE_REGULATION_OF_LEUKOCYTE_MIGRATION	GOBP_POSITIVE_REGULATION_OF_LEUKOCYTE_MIGRATION	132	0.493908	1.8585	2.24381e-05	0.000214231	0.000123658	5646	tags=57%, list=25%, signal=43%	S100A7/CCL24/THBS4/CCL20/GAS6/ITGA2/JAM3/CCR2/THBS1/C3AR1/TREM2/TNFRSF18/CCL21/IL6/CMKLR1/LYVE1/CX3CL1/CSF1R/CXCL8/BDKRB1/AIF1/MMP14/SPI1/S100A14/THY1/CXCL12/CD99L2/F2RL1/CSF1/NCKAP1L/C5AR1/EDN1/WNT5A/JAM2/ICAM1/VEGFC/SERPINE1/IL34/RARRES2/APP/ITGA4/FADD/PLA2G7/SPN/LGALS3/TNFSF18/CX3CR1/FPR2/KITLG/XG/SELP/IL6R/PTAFR/RAC2/CD47/P2RY12/IL1R1/CXCL17/CD74/FUT7/RHOA/ZP3/CCR1/CCL4/CCL19/VEGFB/PGF/EDN2/V…
GOBP_CELL_SUBSTRATE_JUNCTION_ORGANIZATION	GOBP_CELL_SUBSTRATE_JUNCTION_ORGANIZATION	96	0.560601	2.01786	2.2493e-05	0.000214355	0.000123729	4886	tags=52%, list=22%, signal=41%	SFRP1/COL17A1/RHOD/FN1/SORBS1/GREM1/ITGA5/ITGA2/ACTN1/THBS1/S100A10/FMN1/FERMT2/COL16A1/GPM6B/ITGA6/NRP1/MMP14/CORO1C/THSD1/THY1/AJUBA/TEK/PHLDB2/MAP4K4/DST/MAPRE2/EPHA3/LAMC1/TLN1/ACTN2/CORO2B/MACF1/VCL/PLEC/WNT4/EFNA5/PTPRK/CTTN/ITGB4/DUSP3/DLC1/ABL1/DUSP22/LIMS1/PEAK1/ROCK1/ARF6/RHOA/BCL2
GOCC_SPECIFIC_GRANULE	GOCC_SPECIFIC_GRANULE	145	0.497129	1.88742	2.25584e-05	0.000214578	0.000123858	5110	tags=46%, list=23%, signal=36%	FOLR3/CHI3L1/ORM2/HP/SNAP25/SLPI/P2RX1/ORM1/CXCL1/OLFM4/DEGS1/C3AR1/GPR84/ANXA3/OLR1/PLAU/LCN2/GGH/ADGRG3/MCEMP1/HPSE/CLEC5A/TIMP2/PLD1/PLAUR/OSCAR/STOM/LAIR1/CD33/CD93/CYBB/TCN1/RAB27A/ITGAV/ITGB2/CD59/RETN/DOCK2/SLC2A3/MMP25/ATP8B4/CTSZ/VCL/FPR2/CHRNB4/KCNAB2/ATP6V1D/RAP2B/B2M/TNFRSF1B/TOM1/SPTAN1/CD47/ARG1/DNASE1L1/CKAP4/CNN2/ITGAM/JUP/CD53/NFKB1/RAB37/CAMP/ALDH3B1/CYFIP1/SLC2A5/PTPRJ
GOBP_REGULATION_OF_CELL_SIZE	GOBP_REGULATION_OF_CELL_SIZE	162	0.475174	1.83801	2.27266e-05	0.000215776	0.00012455	6308	tags=48%, list=28%, signal=35%	SPP1/ISLR2/DRAXIN/SEMA6D/NGF/FN1/SEMA3A/MAP2/SEMA5B/MSN/IL7R/WNT3A/TRPV2/MAP1B/BDNF/PRR16/LRRC8A/OLFM1/L1CAM/AKT3/DPYSL2/NRP1/P2RX7/SLC9A3R1/KCNMA1/SHTN1/NTN1/APOE/SLC12A8/CXCL12/SCT/EDN1/WNT5A/SEMA3D/CDK5R1/TMEM123/MACF1/LPAR3/RDX/SLC12A6/EFNA5/CTTN/SEMA6B/EPHA7/SRF/SEMA3E/DISC1/DBN1/DIP2B/MTPN/SHANK3/TTL/ABL1/BMPR2/AQP1/LIMK1/MEGF8/RHOA/PLEK/CYFIP1/SEMA3G/SEMA4F/SLC12A2/SPART/NDEL1/EZR/SEMA3B/V…
GOBP_POSITIVE_REGULATION_OF_LEUKOCYTE_PROLIFERATION	GOBP_POSITIVE_REGULATION_OF_LEUKOCYTE_PROLIFERATION	136	0.49869	1.87621	2.30549e-05	0.000218487	0.000126114	5737	tags=52%, list=25%, signal=39%	ANXA1/CD70/CSF2/CD209/CCR2/WNT3A/TNFSF4/IL6/TNFSF9/FCGR3A/IL1B/CSF1R/GPR183/AIF1/CLCF1/IL18/CD86/CD38/IL27RA/PDCD1LG2/EPHB2/HAVCR2/CSF1/NCKAP1L/LILRB2/CD28/TGFBR2/IL2RA/FGF10/PRKCQ/FOXP3/SLC7A1/IL34/PNP/CD80/CD1D/VCAM1/TNFSF13B/PTPN22/HLA-DPB1/HLA-DPA1/PTPRC/FADD/TNFRSF4/IL15/LYN/CD55/CDKN1A/CSF2RB/NCK1/KITLG/MEF2C/VTCN1/CD276/IL6ST/ADA/CD74/HLA-A/ZP3/BCL2/CCL19/HLA-DMB/TICAM1/TFRC/CD3E/MAPK1/SAS…
GOBP_NEURAL_CREST_CELL_DIFFERENTIATION	GOBP_NEURAL_CREST_CELL_DIFFERENTIATION	89	0.553028	1.95545	2.31798e-05	0.000219264	0.000126563	2573	tags=34%, list=11%, signal=30%	FOLR1/ISL1/SOX11/SFRP1/SNAI2/SEMA6D/HAND2/ALX1/NRG1/FN1/NRP2/SEMA3A/SOX10/FOXC2/SEMA5B/ALDH1A2/EDNRA/SOX9/ANXA6/CDH2/HIF1A/JAG1/NRP1/EXT1/CORO1C/TWIST1/HTR2B/EDN1/ACVR1/SEMA3D
GOBP_NEGATIVE_REGULATION_OF_SECRETION	GOBP_NEGATIVE_REGULATION_OF_SECRETION	136	0.498575	1.87578	2.34298e-05	0.000221218	0.000127691	3553	tags=35%, list=16%, signal=29%	TRH/NPSR1/CHGA/CRHBP/VSNL1/SFRP1/MAOB/ANXA1/STXBP6/NRG1/INHBA/P2RY1/IL11/CCR2/INHA/OSM/TACR2/ADORA1/PTGER3/IL1B/SYT11/CNR1/EGF/F2R/SPI1/APOE/CD84/ADTRP/CCN3/SCT/KLF7/NCKAP1L/EDN1/ADRA2A/CD300A/FOXF1/LIF/ADIPOQ/HTR1B/BMP8A/NOTCH1/CD200/ASIC1/GJA1/PPP3CA/SNCA/CYP51A1
GOBP_ACTION_POTENTIAL	GOBP_ACTION_POTENTIAL	103	0.532689	1.93728	2.41649e-05	0.000227739	0.000131455	5188	tags=50%, list=23%, signal=39%	KCNH6/NTSR1/ATP1A2/KCNH2/DSP/DSC2/CAV1/CACNA2D1/P2RX1/FLNA/CHRNA1/RYR2/AKAP6/CACNA1C/SCN4B/KCNE4/SCN1B/CNR1/KCND3/HCN2/ATP1A1/DMD/FGF12/CACNA1H/KCND2/KCNJ8/GJA5/GPER1/BIN1/CNTNAP1/SLC8A1/KCNJ2/TBX18/GJA1/CHRNB4/DSG2/CLCN1/KCNAB2/CALM1/ANK2/CAMK2D/SLMAP/NUP155/KCNJ5/GNA15/JUP/ANK3/GJC1/GBA/ATP2A2/YWHAH/CACNB2
GOBP_SUBPALLIUM_DEVELOPMENT	GOBP_SUBPALLIUM_DEVELOPMENT	22	0.778263	2.12075	2.43066e-05	0.000228652	0.000131982	2930	tags=59%, list=13%, signal=51%	FGF8/SLC7A11/ASCL1/INHBA/DLX2/FOXP2/DLX1/CNTNAP2/LRRK2/BCL11B/GLI3/RARB/ALDH1A3
GOBP_CELLULAR_RESPONSE_TO_INTERLEUKIN_1	GOBP_CELLULAR_RESPONSE_TO_INTERLEUKIN_1	96	0.558506	2.01032	2.45534e-05	0.000230549	0.000133077	4911	tags=49%, list=22%, signal=39%	PCK1/CCL24/SFRP1/CCL20/PTGIS/NLRP7/HYAL1/CCL13/ADAMTS12/SIRPA/CCL26/CCL21/IL6/MYC/SOX9/IL1B/HIF1A/CX3CL1/ANKRD1/CXCL8/EGR1/AKAP12/MMP2/CCL3L3/EDN1/CEBPB/MAPK11/NR1D1/RORA/IRAK3/GBP1/RPS6KA4/HAS2/CCL23/CCL18/CCL11/CD47/IL1R2/INHBB/CCL2/IL1R1/DAB2IP/NFKB1/CAMP/HYAL3/CCL4/CCL19
GOMF_PASSIVE_TRANSMEMBRANE_TRANSPORTER_ACTIVITY	GOMF_PASSIVE_TRANSMEMBRANE_TRANSPORTER_ACTIVITY	299	0.394959	1.6562	2.47648e-05	0.000232107	0.000133976	3995	tags=34%, list=18%, signal=29%	KCNH6/CHRNA9/OTOP3/LRRC38/CACNG6/KCNH2/CLCNKB/TMEM63C/GJB2/GABRP/CACNA2D1/SNAP25/P2RX1/GJA3/CLCA2/TRPA1/PDPN/CACNA2D4/ABCC9/CHRNA1/KCNK2/KCNMB1/KCNIP3/KCNK13/GJB6/RYR2/KCNQ5/GRIK5/KCNK3/ANXA2P2/TRPV2/CACNA1C/SCN4B/KCNE4/LRRC8A/ANXA2/CLIC4/SLC24A3/ANXA6/SCN1B/KCNC4/CNR1/KCND3/KCNJ12/GRID1/CALHM5/HCN2/KCNN3/CACNA2D3/P2RX7/FXYD4/NCS1/KCNMA1/RYR1/CALHM3/RASA3/LRRC8C/PANX1/CLIC3/CACNA1H/SLC1A4/GJB3/GR…
GOCC_INTRINSIC_COMPONENT_OF_POSTSYNAPTIC_MEMBRANE	GOCC_INTRINSIC_COMPONENT_OF_POSTSYNAPTIC_MEMBRANE	71	0.592065	2.02128	2.48237e-05	0.000232234	0.000134049	5014	tags=54%, list=22%, signal=42%	CHRNA9/SHISA9/P2RX1/LRFN5/NRP2/FXYD6/CHRNA1/GRIK5/LRRC4/ADORA1/SLC6A9/LRRC4B/CDH2/KCND3/GRM3/GRID1/NRP1/EPHB2/KCND2/ADRA2A/CNTN1/PLPPR4/CSPG5/SLC16A3/KCNA3/SLC8A1/CNIH2/EFNB2/NLGN4X/EPHA7/ABHD6/NPTN/SLC30A1/LRFN4/CANX/PCDH17/GABRA3/NLGN1
GOCC_COPII_COATED_ER_TO_GOLGI_TRANSPORT_VESICLE	GOCC_COPII_COATED_ER_TO_GOLGI_TRANSPORT_VESICLE	87	0.548009	1.9425	2.48825e-05	0.000232358	0.000134121	6325	tags=57%, list=28%, signal=42%	FOLR1/PCSK9/AREG/CTSC/PITPNM3/SERPINA1/SEC23A/HLA-DQB1/HLA-DQB2/COL7A1/APP/CD59/HLA-G/CNIH1/HLA-DPB1/HLA-DPA1/HLA-DQA1/F8/HLA-DRA/CTSZ/CNIH2/HLA-H/HLA-DRB1/YIPF5/TMED10/MCFD2/TGFA/HLA-B/HLA-F/B2M/HLA-DRB5/TMED7/CD74/HLA-A/YIF1A/ECPAS/SEC24D/SEC23B/HLA-E/SEC16A/ERGIC1/SEC24A/STX5/TMED1/VTI1B/SEC24C/SREBF2/LMAN1/F5/SEC31A
GOBP_STRIATED_MUSCLE_CELL_DEVELOPMENT	GOBP_STRIATED_MUSCLE_CELL_DEVELOPMENT	52	0.652182	2.14347	2.50218e-05	0.000233233	0.000134626	3666	tags=60%, list=16%, signal=50%	TCAP/ACTC1/FLNC/MYH11/LMOD1/TMOD1/LDB3/NKX2-5/CFL2/MYL9/PGM5/TPM1/PDGFRB/ANKRD1/PDGFRA/CSRP1/TNNT1/EDN1/KLHL41/ITGB1/MYOM2/FHOD3/ADPRHL1/MYH3/ACTN2/PROX1/PLEC/MEF2A/AKAP13/NEBL/SRF
GOBP_NERVE_DEVELOPMENT	GOBP_NERVE_DEVELOPMENT	63	0.6148	2.06239	2.57733e-05	0.0002398	0.000138416	3333	tags=46%, list=15%, signal=39%	POU4F3/DRGX/ISL1/SULF2/NGF/NRP2/SEMA3A/ACKR3/NGFR/EDNRA/SERPINE2/BDNF/EGR2/SULF1/LRIG1/NRP1/EXT1/MAFB/TFAP2A/EPHB2/EDN1/ADARB1/ITGA4/GLI3/NAV2/VCAM1/SIX1/ECE1/RNF165
GOBP_NEGATIVE_REGULATION_OF_PROTEIN_CONTAINING_COMPLEX_ASSEMBLY	GOBP_NEGATIVE_REGULATION_OF_PROTEIN_CONTAINING_COMPLEX_ASSEMBLY	132	0.492189	1.85203	2.61468e-05	0.000242832	0.000140167	5001	tags=36%, list=22%, signal=28%	KANK4/ISL1/STMN2/MEFV/PYDC1/SOST/ADD2/SLIT2/MAP2/CLIP3/LMOD1/DACT1/JAM3/SPTBN4/CRYAB/TMOD1/DKK1/TBX20/PMEPA1/TREM2/MYADM/STXBP1/SOX9/GSN/SVIL/SPTBN2/FHOD3/BIRC2/RDX/AIDA/CAPZA2/SNCA/THRA/TMSB15A/MTPN/CDH5/VDAC2/HSPA5/TUBB4A/SPTAN1/TMOD3/SPTBN1/IMPACT/RIOK3/SSH1/KIF14/PPM1A/GBA
GOBP_MORPHOGENESIS_OF_EMBRYONIC_EPITHELIUM	GOBP_MORPHOGENESIS_OF_EMBRYONIC_EPITHELIUM	141	0.485727	1.83878	2.65001e-05	0.000245222	0.000141546	3788	tags=31%, list=17%, signal=26%	FGF8/FOLR1/NOG/SOX11/HAND1/SFRP1/GREM1/WNT16/CELSR1/ALDH1A2/CTHRC1/PRICKLE1/SFRP2/RGMA/TGFB1I1/IRX2/SOX9/SULF1/TGFB2/HIF1A/IRX3/TWIST1/TFAP2A/TGFB1/WNT5A/WNT6/FGF10/FZD6/VEGFC/PTK7/ADM/MTHFD1L/SIX1/ALDH1A3/FZD1/TP63/TBX18/BMP5/WNT4/WNT2B/JAG2/WNT2/MTHFD1/LUZP1
GOBP_NEGATIVE_REGULATION_OF_LYMPHOCYTE_ACTIVATION	GOBP_NEGATIVE_REGULATION_OF_LYMPHOCYTE_ACTIVATION	141	0.485444	1.83771	2.65001e-05	0.000245222	0.000141546	4330	tags=41%, list=19%, signal=33%	LGALS7B/IL20RB/SCGB1A1/SOX11/SFRP1/ANXA1/CTSG/INHBA/PRNP/NRARP/INHA/AXL/TNFSF4/VSIG4/TYROBP/FGL2/TMEM131L/IL10/CD86/PDCD1LG2/RUNX3/HAVCR2/LOXL3/TNFAIP8L2/NCKAP1L/LILRB2/MNDA/LAPTM5/IL2RA/LST1/LRRC32/CD300A/FOXP3/CEBPB/CRTAM/GLI3/CD80/HLA-G/PTPN22/LAX1/LYN/LILRB4/TNFAIP3/SPN/LGALS3/SAMSN1/HLA-DRB1/DUSP3/ILDR2/HLA-F/HLX/CR1/ARG1/TIGIT/VTCN1/VSIR/DUSP22/RC3H2
GOBP_NEGATIVE_REGULATION_OF_KINASE_ACTIVITY	GOBP_NEGATIVE_REGULATION_OF_KINASE_ACTIVITY	214	0.428477	1.72614	2.6572e-05	0.000245442	0.000141673	5135	tags=36%, list=23%, signal=28%	UCHL1/SERPINB3/CAV1/SFRP1/PYDC1/MYOCD/SFN/CAMK2N2/RGS2/SFRP2/DUSP7/HEG1/IL1B/WWTR1/AGT/FOXA2/DUSP10/CORO1C/APOE/THY1/AJUBA/EPHB2/LATS2/CDKN2B/ADARB1/CD300A/TRIB3/DUSP1/ADIPOQ/HIPK3/PTPN22/IRAK3/LAX1/PTPRC/MAPK8IP1/CDKN2C/SPRY2/LYN/LILRB4/SLC8A1/TNFAIP3/SPRED1/FABP4/AIDA/PLEC/GADD45B/WARS1/CDKN1A/SH2B3/SNCA/SMPD1/SPRY4/SNX6/SPRY1/DUSP3/CDKN2A/IPO7/CDK5RAP2/PKIG/PTPRH/ABL1/DUSP22/PIP4K2A/YWHAG/NCAP…
GOBP_REGULATION_OF_EPIDERMIS_DEVELOPMENT	GOBP_REGULATION_OF_EPIDERMIS_DEVELOPMENT	61	0.61439	2.05582	2.70164e-05	0.000249097	0.000143783	3153	tags=33%, list=14%, signal=28%	ATOH1/KRT84/KRT2/CD109/KRT36/KRT10/ABCA12/SULT2B1/SFN/ZBED2/IL20/SFRP4/SGPP1/DLL1/NAB1/KLF7/VDR/TP63/NOTCH1/ALOX15B
GOCC_CLATHRIN_COATED_VESICLE_MEMBRANE	GOCC_CLATHRIN_COATED_VESICLE_MEMBRANE	95	0.553185	1.99144	2.71664e-05	0.000250029	0.000144321	3749	tags=39%, list=17%, signal=33%	SLC18A3/EPGN/EREG/CHRM2/ROR2/RASSF9/AREG/CEMIP/SLC17A7/IL7R/SYT11/LDLR/TYRP1/CD207/EGF/FCGR1A/HBEGF/APOE/CD4/HLA-DQB1/EGFR/ADRB2/DAB2/WNT5A/HLA-DQB2/IGF2R/NCALD/SYT1/SGIP1/HLA-DPB1/HLA-DPA1/HLA-DQA1/HLA-DRA/CLTB/HSPA8/DENND1A/HLA-DRB1
GOBP_CALCIUM_MEDIATED_SIGNALING	GOBP_CALCIUM_MEDIATED_SIGNALING	176	0.464902	1.82438	2.75497e-05	0.000253101	0.000146094	5773	tags=49%, list=26%, signal=37%	ATP1A2/CCL20/CASQ2/PTGFR/NRG1/SPHK1/PLN/CDH13/DEFB1/PRNP/ACKR3/RYR2/CCR2/CXCR1/AKAP6/SGCD/CHRM3/TREM2/CACNA1C/CMKLR1/NMUR1/MCTP1/HOMER2/CCR8/CXCL8/HRC/ATP2B4/LRRK2/SAMD14/DMD/LMCD1/P2RX7/RCAN2/RCAN1/TNFSF11/CD4/HTR2B/EGFR/EDN1/HPCA/CCR4/POMC/TMEM38B/NR5A2/NCALD/VCAM1/PTPRC/GBP1/AGTR1/SLC8A1/TRAT1/CX3CR1/PPP3CC/PPP3CA/FPR2/CLIC2/NFATC1/SELP/CALM1/CXCR2/CCR5/ANK2/CAMK2D/CLEC7A/P2RY12/ADA/CXCR3/XCR1…
GOBP_FIBROBLAST_PROLIFERATION	GOBP_FIBROBLAST_PROLIFERATION	74	0.590148	2.04062	2.78479e-05	0.00025538	0.00014741	5228	tags=49%, list=23%, signal=38%	EREG/SFRP1/SPHK1/FN1/GAS6/DDR2/PDGFC/NGFR/CDK6/COL3A1/MYC/PDGFRB/SOD2/PDGFRA/AGT/ESR1/DACH1/EGFR/WNT5A/FGF10/CD300A/JUN/CDKN1A/WNT2/ABL1/CDK4/CDC73/CCNA2/PDGFB/AQP1/CD74/DAB2IP/CCNB1/CTNNB1/GSTP1/FBXO4
GOCC_SPECIFIC_GRANULE_LUMEN	GOCC_SPECIFIC_GRANULE_LUMEN	54	0.635078	2.0985	2.80951e-05	0.000257186	0.000148452	4959	tags=52%, list=22%, signal=41%	FOLR3/CHI3L1/ORM2/HP/SLPI/ORM1/CXCL1/OLFM4/LCN2/GGH/HPSE/TIMP2/OSCAR/TCN1/RAB27A/RETN/DOCK2/CTSZ/VCL/B2M/SPTAN1/ARG1/DNASE1L1/CNN2/JUP/NFKB1/CAMP/CYFIP1
GOBP_AMINOGLYCAN_BIOSYNTHETIC_PROCESS	GOBP_AMINOGLYCAN_BIOSYNTHETIC_PROCESS	74	0.589954	2.03995	2.81698e-05	0.000257408	0.00014858	3926	tags=50%, list=17%, signal=41%	HS3ST3A1/HYAL1/CEMIP/GALNT5/CHST15/HAS1/DSEL/CHST11/CHST9/CHSY3/PDGFRB/IL1B/B3GNT7/EGF/B3GNT4/DSE/EXT1/CHST3/HS3ST2/ST3GAL6/TGFB1/CHST13/CHST1/NDST1/CSGALNACT1/CSGALNACT2/HS3ST3B1/CHST7/ANGPT1/CHPF/B4GALT5/EXT2/HAS2/GLCE/UGDH/B4GAT1/CHSY1
GOBP_NEGATIVE_REGULATION_OF_APOPTOTIC_SIGNALING_PATHWAY	GOBP_NEGATIVE_REGULATION_OF_APOPTOTIC_SIGNALING_PATHWAY	209	0.431043	1.7299	2.89117e-05	0.000263716	0.000152221	6719	tags=47%, list=30%, signal=33%	MMP9/EYA1/NOG/FZD9/SNAI2/CSF2/FAIM2/CD44/EYA4/ACKR3/HGF/THBS1/BDNF/SFRP2/ITGA6/IL1B/HIF1A/CX3CL1/GCLM/ITPRIP/CREB3L1/SOD2/NRP1/SCG2/LRRK2/BDKRB2/YAP1/SNAI1/PLAUR/MUC1/CXCL12/ICAM1/FGF10/ACVR1/ITGAV/SERPINE1/MAPK8IP2/TGFBR1/NOS3/MAPK8IP1/ENO1/TNFAIP3/NR4A2/BMP5/LGALS3/WNT4/CX3CR1/CTTN/UNC5B/BOK/LMNA/VDAC2/YBX3/PINK1/SLC25A5/MCL1/IFI6/CD74/SLC35F6/BCL2L10/BCL2/RB1/PTGS2/CTNNB1/PSEN1/GHITM/PTPN1/BCL…
GOCC_FICOLIN_1_RICH_GRANULE_LUMEN	GOCC_FICOLIN_1_RICH_GRANULE_LUMEN	120	0.511785	1.89454	2.91558e-05	0.000265468	0.000153233	7648	tags=59%, list=34%, signal=39%	KRT1/MMP9/CDA/CALML5/TNFAIP6/CTSB/SERPINA1/TIMP2/FGL2/CRISPLD2/GSN/IMPDH1/PGM1/MNDA/ARSB/HBB/HK3/PNP/FCN1/PGAM1/PYGL/CTSZ/PKM/PLEKHO2/VCL/PRDX4/HSPA8/DERA/BIN2/CAB39/ACTR10/EEF1A1/PSMD2/CFD/MAPK14/JUP/AMPD3/COTL1/PSMC3/GSTP1/MAPK1/LTA4H/COMMD9/ARPC5/EEF2/PSMD7/PSMB7/ATG7/HSP90AB1/CANT1/DBNL/HSP90AA1/MVP/GPI/CTSD/FTH1/PSMD14/VCP/PSMB1/XRCC6/PAFAH1B2/PSMC2/ALAD/ACTR2/AGL/OSTF1/CAT/DDX3X/IMPDH2/KPNB…
GOBP_REGULATION_OF_CELL_KILLING	GOBP_REGULATION_OF_CELL_KILLING	87	0.544339	1.92949	2.94965e-05	0.000268092	0.000154747	5176	tags=56%, list=23%, signal=44%	DNASE1L3/CXCL6/SERPINB4/CD1A/IL11/CD1E/IL7R/TGFB2/CD1B/TYROBP/IL10/P2RX7/SPI1/CFH/HAVCR2/F2RL1/RAET1E/NCKAP1L/PRF1/PVR/ICAM1/KLRC2/PIK3R6/CRTAM/CD59/HLA-G/CD1D/PTPRC/FADD/HLA-DRA/HLA-H/CD55/CX3CR1/CADM1/HLA-DRB1/HLA-B/HLA-F/B2M/ARG1/CLEC7A/NOS2/ITGAM/SH2D1A/HLA-A/RASGRP1/SERPINB9/KLRD1/ARRB2/FCGR2B
GOBP_RESPONSE_TO_ESTRADIOL	GOBP_RESPONSE_TO_ESTRADIOL	103	0.530315	1.92865	3.00757e-05	0.000272388	0.000157227	5149	tags=44%, list=23%, signal=34%	SPRR2A/CRHBP/CYP1B1/SFRP1/GJB2/ANXA1/PTGFR/AREG/ITGA2/SSTR1/CRYAB/ALDH1A2/MAP1B/MYC/STXBP1/COL1A1/WNT7A/CCN2/PDGFRB/PAM/AGT/IL10/CD38/ESR1/MMP2/TGFB1/SRD5A1/EGFR/FGF10/GPER1/ASS1/SSTR2/WNT8B/IGF1R/NQO1/STAT3/CCND1/OXTR/CCNA2/POU4F1/STRN3/PTGS2/CTNNB1/BCL2L2/RAMP3
GOBP_POSITIVE_REGULATION_OF_INFLAMMATORY_RESPONSE	GOBP_POSITIVE_REGULATION_OF_INFLAMMATORY_RESPONSE	122	0.500885	1.85882	3.00366e-05	0.000272388	0.000157227	4389	tags=42%, list=19%, signal=34%	CCL24/SUCNR1/OSMR/ITGA2/TAFA3/S100A8/LGALS1/CCR2/OSM/TREM2/TNFSF4/IL6/ADORA2B/CTSC/S100A9/PTGER3/IL1B/PDE2A/CX3CL1/LDLR/CNR1/TSLP/ALOX5AP/AGT/LRRK2/IL18/TLR2/TNFSF11/LPL/CCN4/CD28/WNT5A/CEBPB/SERPINE1/C3/APP/IL16/IL15/AGTR1/ABCC1/PLA2G7/FABP4/CASP1/IL33/SNCA/NINJ1/CD47/GPR4/LILRA5/IL6ST/TNIP1
GOBP_SKIN_EPIDERMIS_DEVELOPMENT	GOBP_SKIN_EPIDERMIS_DEVELOPMENT	87	0.543512	1.92656	3.04852e-05	0.000275161	0.000158827	3560	tags=36%, list=16%, signal=30%	SOSTDC1/KRT84/CD109/SPINK5/GLI2/FOXE1/INHBA/FGF7/KRT17/CDH3/NGFR/DKK1/SOX9/TGFB2/HPSE/EXT1/SNAI1/DLL1/EGFR/SAV1/GATA6/WNT5A/FGF10/FZD6/FERMT1/IGFBP5/TP63/NOTCH1/WNT10A/LDB2/FST
GOBP_PROTEIN_CONTAINING_COMPLEX_DISASSEMBLY	GOBP_PROTEIN_CONTAINING_COMPLEX_DISASSEMBLY	227	0.426446	1.72939	3.05435e-05	0.000275161	0.000158827	6360	tags=40%, list=28%, signal=29%	KIF19/SH3GL3/STMN2/NAV3/ADD2/LMOD1/DNAJC6/SPTBN4/TMOD1/MAP1LC3C/CFL2/MAP1B/MYC/NFE2/NES/DYRK3/EIF5A2/GSN/STMN3/APC2/MAP1A/SVIL/LAMP2/F2RL1/LIX1L/ADRB2/SPTBN2/TRIM54/ACTN2/IRAK3/NCKAP5/RDX/RUBCNL/CAPZA2/IGF1R/HSPA8/DDIT4/MICAL2/BMERB1/DSTN/MICAL3/LIMA1/MTPN/CALM1/ETF1/SPTAN1/PLEKHH2/ASPH/BNIP3/HDGFL3/TMOD3/SPTBN1/CAMSAP2/SUPT16H/HMGA1/UBQLN1/APC/CKAP2/PLEK/KIF14/SMCR8/GBA/ATP2A2/SETX/GLE1/CAMSAP1/…
GOBP_ENDOTHELIAL_CELL_MIGRATION	GOBP_ENDOTHELIAL_CELL_MIGRATION	227	0.426015	1.72765	3.05435e-05	0.000275161	0.000158827	4817	tags=43%, list=21%, signal=34%	LGALS12/FGFBP1/FGF4/CYP1B1/FAP/ANXA1/BMPER/SLIT2/NRP2/GREM1/ADGRB1/CDH13/FOXC2/STC1/CCBE1/FGF1/SMOC2/S100A2/THBS1/ADGRA2/ITGB3/ANXA3/HDAC9/DCN/EGR3/PLK2/LOXL2/DPP4/WNT7A/HIF1A/AKT3/MIR31/ATP2B4/NRP1/EGF/AGT/SCG2/TBXA2R/RHOJ/SPARC/RIN2/PIK3CD/FSTL1/JCAD/VSTM4/APOE/MET/STARD13/ADTRP/TGFB1/ROBO1/CCN3/KLF4/TEK/CARD10/NR4A1/RRAS/EDN1/WNT5A/ITGB1/VEGFC/TGFBR1/NOS3/MIR196A1/PROX1/NOTCH1/FGF18/ANGPT1/STA…
GOBP_MORPHOGENESIS_OF_AN_EPITHELIAL_SHEET	GOBP_MORPHOGENESIS_OF_AN_EPITHELIAL_SHEET	56	0.619659	2.05227	3.08185e-05	0.000277149	0.000159975	5424	tags=57%, list=24%, signal=44%	SOX11/FLNA/CD44/ITGA5/PDPN/COL5A1/TBX20/FERMT2/ARHGAP24/WNT7A/JAG1/CCN1/HBEGF/AJUBA/PHLDB2/NOTCH2/WNT5A/FERMT1/LCP1/NOTCH1/RHOC/BMP5/SRF/MMP12/LAMA1/PDCD10/MEGF8/RHOA/CD151/TOR1A/ADAM17/ARHGAP35
GOMF_CHEMOKINE_RECEPTOR_BINDING	GOMF_CHEMOKINE_RECEPTOR_BINDING	54	0.632582	2.09025	3.11994e-05	0.000280082	0.000161668	3893	tags=56%, list=17%, signal=46%	DEFB4A/CXCL6/CCL24/CXCL5/PPBP/PF4V1/CCL20/CXCL14/CCL13/DEFB1/CCL26/CCR2/CXCL1/CCL21/NES/CX3CL1/CXCL8/CXCL9/S100A14/CXCL12/CCL3L3/CXCL16/CCL28/STAT1/CXCL2/CX3CR1/C5/CCL23/CCL18/JAK1
GOBP_MOLTING_CYCLE	GOBP_MOLTING_CYCLE	103	0.527865	1.91974	3.18142e-05	0.000285099	0.000164564	3560	tags=35%, list=16%, signal=30%	SOSTDC1/KRT84/KRT14/CD109/KRT16/SPINK5/GLI2/FOXE1/INHBA/FGF7/KRT33B/KRT17/CDH3/NGFR/DKK1/SOX9/TGFB2/LRIG1/HPSE/EXT1/SNAI1/TSKU/PER1/EGFR/SAV1/WNT5A/FGF10/FZD6/FERMT1/IGFBP5/TP63/NOTCH1/WNT10A/LDB2/ARNTL/FST
GOBP_REGULATION_OF_EPITHELIAL_CELL_MIGRATION	GOBP_REGULATION_OF_EPITHELIAL_CELL_MIGRATION	236	0.414501	1.69177	3.28272e-05	0.000293662	0.000169507	4825	tags=41%, list=21%, signal=32%	MMP9/FGFBP1/FGF4/ANXA1/BMPER/HYAL1/FGF7/SLIT2/NRP2/SEMA3A/ITGA2/ADGRB1/FOXC2/STC1/CCBE1/FGF1/SMOC2/THBS1/ADGRA2/ITGB3/ANXA3/HDAC9/DCN/PLK2/SOX9/WNT7A/TGFB2/HIF1A/AKT3/MIR31/ATP2B4/NRP1/EGF/AGT/TBXA2R/RHOJ/DUSP10/GLIPR2/HBEGF/CORO1C/SPARC/RIN2/PIK3CD/JCAD/APOE/MET/STARD13/TGFB1/KLF4/TEK/CARD10/RRAS/EDN1/WNT5A/TGFBR2/MAP4K4/ARSB/FGF10/MAPRE2/VEGFC/NOS3/MCC/JUN/MIR196A1/MACF1/PROX1/NOTCH1/ADAM9/FGF1…
GOBP_MUCOPOLYSACCHARIDE_METABOLIC_PROCESS	GOBP_MUCOPOLYSACCHARIDE_METABOLIC_PROCESS	79	0.586726	2.05132	3.29823e-05	0.000294534	0.00017001	4895	tags=59%, list=22%, signal=47%	HYAL1/CD44/CEMIP/CHST15/TNFAIP6/EDNRA/HAS1/DSEL/BGN/CHST11/CHST9/DCN/CHSY3/IL1B/HPSE/B3GNT7/EGF/B3GNT4/DSE/EXT1/CHST3/ST3GAL6/TGFB1/CHST13/SPOCK3/CHST1/NDST1/CSGALNACT1/ITIH5/SPOCK2/CSGALNACT2/CHST7/IL15/ANGPT1/CHPF/EXT2/HAS2/GLCE/UGDH/B4GAT1/CHSY1/CHPF2/FGF2/PDGFB/NFKB1/BPNT2/HYAL3
GOBP_REGULATION_OF_GRANULOCYTE_CHEMOTAXIS	GOBP_REGULATION_OF_GRANULOCYTE_CHEMOTAXIS	48	0.665215	2.12421	3.31372e-05	0.000295401	0.00017051	2762	tags=44%, list=12%, signal=38%	S100A7/THBS4/NOD2/SLIT2/JAM3/TNFAIP6/THBS1/C3AR1/CCL21/CMKLR1/DPP4/CSF1R/CXCL8/S100A14/CSF1/NCKAP1L/MPP1/C5AR1/EDN1/IL34/RARRES2
GOBP_CARDIAC_MUSCLE_CONTRACTION	GOBP_CARDIAC_MUSCLE_CONTRACTION	105	0.534385	1.9512	3.32049e-05	0.000295489	0.000170561	5255	tags=55%, list=23%, signal=43%	ATP1A2/CHGA/TCAP/KCNH2/ADRA1B/DSP/DSC2/CAV1/CACNA2D1/CASQ2/FLNA/PLN/STC1/RYR2/PDE4B/RGS2/SGCD/NKX2-5/CACNA1C/SCN4B/KCNE4/TPM1/ADORA1/CCN2/SCN1B/KCND3/HRC/ATP1A1/DMD/GSN/FGF12/MYL4/MYL3/KCNJ8/GJA5/TMEM38B/BIN1/SLC8A1/KCNJ2/GJA1/CLIC2/DSG2/PDE4D/CALM1/ANK2/CAMK2D/NUP155/KCNJ5/JUP/PIK3CG/GJC1/VEGFB/ATP2A2/CXCR4/CALM2/TNNI1/CACNB2/SMAD7
GOBP_REGULATION_OF_TRANSPORTER_ACTIVITY	GOBP_REGULATION_OF_TRANSPORTER_ACTIVITY	226	0.424892	1.72277	3.40012e-05	0.000302049	0.000174348	4080	tags=33%, list=18%, signal=27%	RELN/NTSR1/LRRC38/ATP1A2/MMP9/CRHBP/STAC2/SHISA9/CAV1/CACNA2D1/PCSK9/CASQ2/FXYD6/PLN/RRAD/FHL1/PRNP/JPH2/RYR2/CCR2/EDNRA/AKAP6/PDE4B/CHRM3/TREM2/GEM/SCN4B/KCNE4/P2RY6/SLC6A9/RASGRF1/STAC/SCN1B/SGK1/HRC/REM1/AHNAK/DMD/HSPA2/FXYD4/SLC9A3R1/TWIST1/FGF12/STOM/EPHB2/ADRB2/ATP1B3/EDN1/HPCA/ADRA2A/ITGB1/MAPK8IP2/ADIPOQ/APP/ACTN2/ACTB/CNIH2/STIM1/FXYD5/SNCA/CLIC2/KCNS1/NETO2/CAB39/PDE4D/MEF2C/CALM1/ACTN4…
GOBP_RESPONSE_TO_CHEMOKINE	GOBP_RESPONSE_TO_CHEMOKINE	84	0.572191	2.01632	3.41947e-05	0.00030324	0.000175035	5172	tags=56%, list=23%, signal=43%	CXCL6/CCL24/CXCL5/PPBP/PF4V1/CCL20/SLIT2/CCL13/LOX/CCL26/ACKR3/CCR2/CXCR1/CXCL1/TREM2/CCL21/CMKLR1/CCR8/HIF1A/CX3CL1/CXCL8/CXCL9/PADI2/CXCL12/ROBO1/CCL3L3/EDN1/CCR4/DUSP1/CXCL2/CX3CR1/SH2B3/CCL23/CCL18/CXCR2/CCR5/CCL11/LRCH1/CCL2/CXCR3/RHOA/XCR1/CCR1/CCL4/CCL19/CXCR4/SLC12A2
GOCC_PLASMA_MEMBRANE_RAFT	GOCC_PLASMA_MEMBRANE_RAFT	97	0.541531	1.95456	3.42632e-05	0.000303307	0.000175074	5808	tags=60%, list=26%, signal=45%	ATP1A2/ADRA1B/CAV1/MLC1/PTGIS/ADD2/SORBS1/CAV2/CDH13/CAVIN1/AKAP6/EHD2/TREM2/CAVIN3/MS4A4A/CDH2/LRP8/ATP2B4/F2R/LRRK2/TFPI/CORO1C/KCNMA1/MAL/HCK/SELPLG/CAVIN2/ADTRP/KCND2/TGFBR2/TRPC4/ITGB2/NOS3/BVES/LCP2/SPRED1/STIM1/EFNA5/HAS2/SLC2A1/IGF1R/CR1/DLC1/IRS1/ITGAM/CD8A/BMPR2/PTGS2/PACSIN2/CTNNB1/ORAI1/MAPK1/EZR/ATP1B1/KIF18A/MYOF/PRKAR2A/SMO
GOBP_SMALL_GTPASE_MEDIATED_SIGNAL_TRANSDUCTION	GOBP_SMALL_GTPASE_MEDIATED_SIGNAL_TRANSDUCTION	468	0.361606	1.58928	3.4321e-05	0.000303307	0.000175074	6177	tags=41%, list=27%, signal=31%	RELN/ARHGEF4/RHOD/RAB38/NRG1/NGF/PSD/SLIT2/PDPN/RRAD/CDH13/CELSR1/NGFR/ARHGAP20/COL3A1/ARHGAP24/ARHGAP22/PLK2/COL1A2/HEG1/TGFB2/PDGFRB/RASGRF1/RASGRP4/NRP1/DIRAS3/F2R/RHOJ/AIF1/PLD1/RASGEF1B/STMN3/RIN2/SHTN1/RASA3/DOK2/NTN1/RAPGEF5/CDC42EP1/C15orf62/ARHGAP31/APOE/TGM2/MET/STARD13/RND3/ROBO1/EPHB2/CYTH3/KANK2/F2RL1/CSF1/PRAG1/RRAS/ADRA2A/WASF1/NOTCH2/CCDC88A/MAP4K4/CGNL1/ITGB1/FGF10/PLEKHG3/STARD8…
GOBP_POSITIVE_REGULATION_OF_PROTEIN_SERINE_THREONINE_KINASE_ACTIVITY	GOBP_POSITIVE_REGULATION_OF_PROTEIN_SERINE_THREONINE_KINASE_ACTIVITY	195	0.446182	1.77281	3.54256e-05	0.000312528	0.000180396	6292	tags=47%, list=28%, signal=34%	EPGN/BMPR1B/CDK5R2/NOD2/ROR2/FAM20A/CEMIP/TLR6/FGF1/PDGFC/DIRAS1/HMGA2/DKK1/THBS1/FERMT2/TPD52L1/PDGFRB/IL1B/CSF1R/ATP2B4/EGF/LRRK2/P2RX7/TNFSF11/TGFB1/CCNYL1/AJUBA/ROBO1/HTR2B/EGFR/GHR/ADRB2/EDN1/ADRA2A/WNT5A/CDK5R1/IL34/PIK3R6/ADIPOQ/PROX1/PTPRC/ADAM9/SPRY2/FGF18/FZD8/NOX4/IQGAP1/PIK3R5/ARHGEF5/AKAP13/SNCA/RALB/KITLG/CAB39/CALM1/CCND1/TGFA/MNAT1/PKD2/STK3/FGF2/FGFR1/PDGFB/BMPR2/PDCD10/DAB2IP/RA…
GOMF_PROTEASE_BINDING	GOMF_PROTEASE_BINDING	128	0.505712	1.89598	3.57787e-05	0.000315099	0.00018188	4886	tags=48%, list=22%, signal=38%	SERPINB13/SERPINB3/SERPINB4/FAP/CD70/ECM1/CTSG/NLRP7/FN1/CARD18/F3/CARD17/CCBE1/PRNP/ANXA2P2/ITGB3/COL3A1/ANXA2/ADAMTSL4/A2M/A2ML1/COL1A2/COL1A1/DPP4/ADAMTS4/SERPINA1/LDLR/TIMP2/COMP/TIMP3/BDKRB2/TIMP1/PANX1/CSTA/CHL1/SERPINA5/TNFRSF10A/CD28/ITGB1/CDK5R1/ITGAV/SERPINE1/BIN1/SH3PXD2A/FADD/TNFAIP3/STIM1/ITGA3/VWF/CARD16/PINK1/SLC2A13/MBP/FURIN/PSAP/DERL3/IL1R1/RIOK3/SERPINB9/BCL2L10/BCL2
GOBP_CELLULAR_COMPONENT_ASSEMBLY_INVOLVED_IN_MORPHOGENESIS	GOBP_CELLULAR_COMPONENT_ASSEMBLY_INVOLVED_IN_MORPHOGENESIS	88	0.56056	1.98303	3.58633e-05	0.000315165	0.000181918	4066	tags=49%, list=18%, signal=40%	TCAP/ACTC1/FLNC/MYH11/LMOD1/TPPP/TMOD1/LDB3/NKX2-5/CFL2/MYL9/PGM5/TPM1/PDGFRB/ANKRD1/UGT8/PDGFRA/CSRP1/TLR2/GPC1/PHLDB2/TNNT1/EDN1/KLHL41/ITGB1/MYOM2/CNTN1/FHOD3/ADPRHL1/MYH3/ACTN2/PROX1/CNTNAP1/TENM4/PLEC/MEF2A/AKAP13/ITGB4/NEBL/SRF/PHLDB1/ANK2/CSRP2
GOCC_BASOLATERAL_PLASMA_MEMBRANE	GOCC_BASOLATERAL_PLASMA_MEMBRANE	182	0.459258	1.80446	3.59095e-05	0.000315165	0.000181918	3659	tags=38%, list=16%, signal=32%	CDH16/RHCG/FOLR1/SLC16A12/ENPP1/DSP/ATP12A/MLC1/NOD2/ANXA1/P2RY1/CD44/ANK1/PDPN/MSN/SLC16A1/SLC22A1/SLCO1B3/SLC9B2/CHRM3/SLC39A8/SLC47A1/ANXA2/ADORA1/P2RY6/SLC6A9/SLC39A14/CDH2/LDLR/ATP2B4/LRP1/CEACAM5/SLC7A5/ATP1A1/CD38/CALHM3/STX2/SLC43A3/CLDN8/SLC40A1/HEPH/EGFR/TEK/ATP1B3/C5AR1/ADRA2A/AQP9/LEPR/TRPC4/PTH1R/SLC7A1/BEST1/CA9/SLC16A3/CD1D/KCNJ10/SLC3A2/ABCC1/SLC2A9/PALM/SLC7A7/SLC12A6/CLDN1/SLC2A…
GOBP_NEGATIVE_REGULATION_OF_PROTEIN_BINDING	GOBP_NEGATIVE_REGULATION_OF_PROTEIN_BINDING	87	0.540071	1.91436	3.61008e-05	0.0003163	0.000182573	5219	tags=41%, list=23%, signal=32%	NOG/CRMP1/CAV1/SLPI/PCSK9/ADRB3/CARD18/MAP2/DACT1/DKK1/RGMA/BAG2/NES/LRRK2/IL10/ADRB2/DAB2/XIRP1/ADIPOQ/ITGA4/ACTB/CTSZ/STYX/CDKN1A/RALB/DISC1/CCL23/CARD16/B2M/PDGFB/IFIT2/ROCK1/ATP2A2/ARRB2/CTNNBIP1/CAMK1
GOBP_REGULATION_OF_KERATINOCYTE_PROLIFERATION	GOBP_REGULATION_OF_KERATINOCYTE_PROLIFERATION	33	0.721919	2.13114	3.63907e-05	0.000318294	0.000183725	3492	tags=58%, list=15%, signal=49%	CRNN/SLURP1/CD109/TGM1/SNAI2/FGF7/AREG/CDH3/SFN/KLF9/YAP1/NOTCH2/FGF10/VDR/BCL11B/TP63/EFNB2/HAS2/PTPRK
GOBP_POSITIVE_REGULATION_OF_NF_KAPPAB_TRANSCRIPTION_FACTOR_ACTIVITY	GOBP_POSITIVE_REGULATION_OF_NF_KAPPAB_TRANSCRIPTION_FACTOR_ACTIVITY	145	0.491143	1.86469	3.67271e-05	0.000320687	0.000185106	4235	tags=27%, list=19%, signal=22%	CRNN/NTSR1/NTS/CAV1/NOD2/SPHK1/GREM1/S100A8/TLR6/IL1RAP/ROR1/RAB7B/IL6/S100A9/CAMK2A/IL1B/CX3CL1/AGT/IL18/TLR2/TNFSF11/WNT5A/PRKCQ/APP/IRAK3/ERC1/SLCO3A1/FER/RPS6KA4/TNFSF18/CX3CR1/MID2/MTDH/MTPN/NLRP3/STAT3/CARD16/EDA2R/CLEC7A
GOBP_VENTRICULAR_CARDIAC_MUSCLE_TISSUE_MORPHOGENESIS	GOBP_VENTRICULAR_CARDIAC_MUSCLE_TISSUE_MORPHOGENESIS	40	0.689275	2.13615	3.69009e-05	0.000321655	0.000185664	3121	tags=50%, list=14%, signal=43%	ISL1/NOG/DSP/HAND1/NRG1/FOXC2/ZFPM2/RYR2/EDNRA/NKX2-5/TPM1/HEG1/TGFB2/COL11A1/TGFB1/MYL3/TGFBR1/PROX1/NOTCH1/LY6E
GOBP_SKELETAL_MUSCLE_ORGAN_DEVELOPMENT	GOBP_SKELETAL_MUSCLE_ORGAN_DEVELOPMENT	141	0.479951	1.81692	3.70249e-05	0.000322186	0.000185971	5126	tags=46%, list=23%, signal=36%	RBM24/SOX11/CAV1/MSC/CAV2/NEURL1/CHRNA1/CNTFR/MYOCD/PITX1/STRA6/WNT3A/ITGA7/CFL2/POPDC3/HDAC9/EGR2/HLF/TLL2/ELN/HOXD10/ANKRD1/POPDC2/EGR1/DMD/DNER/TWIST1/RYR1/FOXL2/SVIL/RCAN1/GPC1/TGFB1/DLL1/NR4A1/NIBAN2/KLHL41/MYORG/ACVR1/HEYL/SIX1/ASS1/ASB2/NOTCH1/CNTNAP1/BVES/PLEC/TCF21/PPP3CA/ARNTL/NLN/MTM1/MEF2C/YBX3/HLX/MAPK14/RHOA/MEOX2/VAMP5/BCL2/RB1/MEF2D/CTNNB1/SAP30/WNT10B
GOBP_HEART_FORMATION	GOBP_HEART_FORMATION	30	0.726215	2.13055	3.76293e-05	0.000326384	0.000188394	3932	tags=63%, list=17%, signal=52%	FOLR1/ISL1/EYA1/HAND2/GATA5/DKK1/MESP1/WNT3A/WNT11/EXT1/TBX5/ROBO1/WNT5A/SIX1/NOTCH1/ROBO2/AXIN2/MEF2C/SOX17
GOBP_DEVELOPMENTAL_MATURATION	GOBP_DEVELOPMENTAL_MATURATION	251	0.409659	1.68045	3.76352e-05	0.000326384	0.000188394	5028	tags=39%, list=22%, signal=31%	RELN/ACTL6B/PAEP/SEZ6/BNC1/EREG/PTPRN/SPINK5/CDK5R2/IGSF21/ASCL1/CEND1/RAB38/TRIM58/ADGRB3/GREM1/SOX10/NEURL1/DEFB1/ADAMTS12/CDH3/SYP/SPTBN4/ALDH1A2/FAM20C/G6PD/EDNRA/CAMK2B/DCHS1/MAP1B/AXL/CCL21/STXBP1/CDC25B/TGFB2/CABYR/HIF1A/CX3CL1/CNTNAP2/C1QA/EXT1/LRRK2/ZBTB16/PDE3A/RYR1/TDRD10/MMP2/RFLNB/RUNX2/ZDHHC15/CLSTN1/EDN1/WNT5A/CDK5R1/PTH1R/RECK/C3/APP/LHX6/NFIA/FERMT1/DMC1/RAB32/IL15/RFLNA/B4GALT5/…
GOBP_REGULATION_OF_CALCIUM_ION_TRANSMEMBRANE_TRANSPORT	GOBP_REGULATION_OF_CALCIUM_ION_TRANSMEMBRANE_TRANSPORT	129	0.502896	1.88328	3.7984e-05	0.000328852	0.000189819	4076	tags=39%, list=18%, signal=32%	NTSR1/NPSR1/ATP1A2/STAC2/CACNG6/CACNA2D1/P2RX1/CASQ2/PLN/CEMIP/RRAD/PRNP/JPH2/RYR2/G6PD/AKAP6/PDE4B/GEM/CACNA1C/P2RY6/STAC/CX3CL1/HRC/BDKRB1/F2R/REM1/AHNAK/APLNR/CXCL9/DMD/HSPA2/THY1/PLP1/HPCA/ADRA2A/GPER1/TMEM38B/BIN1/FYN/LYN/SLC8A1/STIM1/SNCA/CLIC2/PDE4D/GJC2/CALM1/DIAPH1/ANK2/CAMK2D
GOBP_REGULATION_OF_LEUKOCYTE_MEDIATED_IMMUNITY	GOBP_REGULATION_OF_LEUKOCYTE_MEDIATED_IMMUNITY	211	0.444901	1.7873	3.8122e-05	0.000329487	0.000190185	5603	tags=45%, list=25%, signal=34%	DNASE1L3/IL20RB/CLC/CXCL6/SERPINB4/NOD2/CD1A/CAMK4/CCR2/CD1E/IL7R/TREM2/TNFSF4/IL6/ADORA2B/STXBP1/IL1B/CD1B/TYROBP/CLCF1/IL10/IL18/P2RX7/SPI1/C4BPB/IL27RA/CD84/TGFB1/HAVCR2/F2RL1/RAET1E/NCKAP1L/CD28/PVR/ICAM1/KLRC2/CD300A/FOXP3/FOXF1/PIK3R6/C3/ITGB2/CRTAM/HLA-G/CD1D/PTPRC/FADD/LYN/HLA-DRA/LILRB4/FER/HLA-H/CD55/CX3CR1/RAET1G/ADGRE2/CADM1/DDX21/HLA-DRB1/NLRP3/PTAFR/HLA-B/HLA-F/B2M/RAC2/TNFRSF1B/CR1…
GOBP_POSITIVE_REGULATION_OF_CELL_SUBSTRATE_ADHESION	GOBP_POSITIVE_REGULATION_OF_CELL_SUBSTRATE_ADHESION	117	0.515475	1.89992	3.85438e-05	0.000332571	0.000191965	3766	tags=41%, list=17%, signal=34%	SFRP1/CEACAM6/FN1/FLNA/ITGA5/CDH13/CCDC80/EMILIN1/OLFM4/S100A10/FMN1/FERMT2/MYADM/COL16A1/CDK6/CCL21/ABI3BP/COL8A1/CX3CL1/CCN1/EDIL3/NRP1/LIMS2/RIN2/NID1/THY1/ECM2/TEK/CSF1/RRAS/DAB2/MAP4K4/FOXF1/CSPG5/NPNT/NPY/SPOCK2/FERMT1/FBLN2/CASS4/EFEMP2/CCL28/RSU1/WNT4/HAS2/HSD17B12/ITGA3/DISC1
GOBP_REGULATION_OF_CELL_SHAPE	GOBP_REGULATION_OF_CELL_SHAPE	143	0.487988	1.84744	3.93444e-05	0.000338906	0.000195622	5089	tags=45%, list=22%, signal=35%	CCL24/ANXA1/RHOD/FN1/P2RY1/CCL13/PDPN/MSN/ITGA7/FERMT2/TPM1/PARVB/CSF1R/RHOJ/PALM2AKAP2/SLC9A3R1/HCK/CDC42EP1/C15orf62/BAIAP2/RND3/PLXNC1/PRAG1/MYO10/LST1/FMNL2/FGD1/STRIP2/ITGB2/PARVA/MYH10/HEXB/RHOC/FYN/PEAK3/RDX/MYH9/BVES/PALM/FMNL3/ERMN/PLXND1/SEMA3E/GNA12/LPAR1/COCH/DIAPH1/ARHGAP18/ATP10A/RASA1/SYNE3/RAC2/CCL11/DLC1/PLXNA2/CCL2/FGD4/FMNL1/CDC42EP3/RHOA/PALMD/RHOG/CYFIP1/SEPTIN7/FAM171A1
GOBP_RESPONSE_TO_INTERFERON_GAMMA	GOBP_RESPONSE_TO_INTERFERON_GAMMA	122	0.497609	1.84666	3.9881e-05	0.000342949	0.000197956	6771	tags=57%, list=30%, signal=40%	GBP6/CCL24/MEFV/CCL20/CCL13/SIRPA/KYNU/CCL26/RAB7B/CCL21/MYC/STXBP1/VIM/CX3CL1/AIF1/MRC1/TLR2/GSN/HCK/CCL3L3/ZYX/EDN1/IFITM3/WNT5A/CXCL16/ASS1/HLA-DPA1/IFITM2/GBP1/STAT1/CASP1/CLDN1/SLC11A1/NLRC5/SNCA/CCL23/CCL18/JAK1/CCL11/CD47/ARG1/EPRS1/CCL2/NOS2/PARP9/CD74/ACTR3/GAPDH/CD58/CCL4/CCL19/CYP27B1/VAMP3/SOCS1/JAK2/SP100/NMI/HSP90AB1/CCL3/IRF8/FLNB/WAS/TLR3/IL12RB1/CCL5/PTPN2/SYNCRIP/DAPK3/ACTG1
GOBP_DENDRITE_DEVELOPMENT	GOBP_DENDRITE_DEVELOPMENT	203	0.443143	1.77127	4.06254e-05	0.000348764	0.000201312	5294	tags=38%, list=23%, signal=29%	FEZF2/RELN/ACTL6B/SEZ6/LAMC2/ZNF365/GPR37/ADGRB3/SEMA3A/MAP2/NEURL1/CAMK2B/SDC2/MAP1B/CELSR2/EPHB3/WNT7A/CAMK2A/ITPKA/LRP8/NRP1/DCLK1/LRRK2/PRKG1/MAP1A/NTN1/APOE/BAIAP2/EPHB2/KLF7/ZDHHC15/TPBG/LST1/ITGB1/PTPRD/CDK5R1/MAPK8IP2/APP/DOCK10/FYN/LZTS1/PDLIM5/ABI3/BMP5/MEF2A/PPP3CA/DGKG/DISC1/VLDLR/DBN1/MEF2C/ARC/SHANK3/CDC20/MAPK6/ABL1/RTN4IP1/ASAP1/CAMSAP2/DAB2IP/ARF6/RHOA/CAPRIN1/CARM1/COBL/CYFIP1/A…
GOCC_PHAGOCYTIC_VESICLE_MEMBRANE	GOCC_PHAGOCYTIC_VESICLE_MEMBRANE	74	0.583656	2.01818	4.10886e-05	0.000352148	0.000203266	7051	tags=65%, list=31%, signal=45%	ATP6V0D2/RAB38/TLR6/RAB31/RAB7B/RAB23/ANXA3/ATP6V0A4/TLR2/TLR1/LAMP2/CYBB/HLA-G/RAB39A/RAB32/PIP4P2/DMBT1/TAP1/HLA-H/SLC11A1/RAB9B/TAP2/HLA-B/HLA-F/B2M/RAC2/CLEC4E/HLA-A/RAB11FIP1/ATP6V0D1/VAMP3/CALR/HLA-E/LAMP1/ATG5/TAPBP/INPP5B/PIK3C3/RAB7A/RAB34/RAB22A/ATP6V0E1/HLA-C/RAB9A/PIK3R4/ATP6V0A1/ATP6V0B/RAB10
GOBP_MUSCLE_ORGAN_MORPHOGENESIS	GOBP_MUSCLE_ORGAN_MORPHOGENESIS	68	0.589059	2.00727	4.20904e-05	0.000359528	0.000207525	3121	tags=47%, list=14%, signal=41%	ISL1/TCAP/ACTC1/NOG/DSP/HAND1/NRG1/MIR145/MYLK/FOXC2/ZFPM2/RYR2/EDNRA/TBX20/NKX2-5/COL3A1/TPM1/HEG1/TGFB2/COL11A1/ANKRD1/TGFB1/MYL3/WNT5A/ADARB1/LIF/TGFBR1/FZD1/PROX1/NOTCH1/EFEMP2/LY6E
GOMF_INORGANIC_MOLECULAR_ENTITY_TRANSMEMBRANE_TRANSPORTER_ACTIVITY	GOMF_INORGANIC_MOLECULAR_ENTITY_TRANSMEMBRANE_TRANSPORTER_ACTIVITY	498	0.349839	1.54976	4.20835e-05	0.000359528	0.000207525	3416	tags=25%, list=15%, signal=21%	KCNH6/SLC47A2/CHRNA9/OTOP3/RHCG/LRRC38/ATP1A2/SLC5A1/ATP6V0D2/CACNG6/KCNH2/CLCNKB/TMEM63C/ATP12A/GABRP/CACNA2D1/SNAP25/P2RX1/SLC6A15/SLC10A6/CLCA2/SLC30A3/TRPA1/PDPN/CACNA2D4/ABCC9/CHRNA1/KCNK2/KCNMB1/KCNIP3/KCNK13/SLC22A1/RYR2/KCNQ5/GRIK5/SLC9B2/SLC17A7/KCNK3/ANXA2P2/TRPV2/SLC39A8/SLC47A1/CACNA1C/SCN4B/KCNE4/LRRC8A/ANXA2/CLIC4/SLC24A3/ANKH/ANXA6/SLC6A9/ATP6V0A4/SLC39A14/ATP13A4/SCN1B/KCNC4/CNR1/…
GOBP_REACTIVE_OXYGEN_SPECIES_METABOLIC_PROCESS	GOBP_REACTIVE_OXYGEN_SPECIES_METABOLIC_PROCESS	196	0.436009	1.73583	4.22288e-05	0.000360108	0.00020786	5215	tags=42%, list=23%, signal=32%	MMP3/HP/CYP1B1/AKR1C1/MAOB/ACP5/ADGRB1/TLR6/NCF2/CRYAB/G6PD/PXDN/CYP1A2/THBS1/CCN2/PDGFRB/XDH/HIF1A/CBR1/CCN1/SOD2/TYROBP/AGT/LRRK2/P2RX7/CRP/TFAP2A/TGFB1/F2RL1/FBLN5/SOD3/CYBB/EDN1/STK17A/TGFBR2/PID1/HBB/RAB27A/DUOXA2/ITGB2/NOS3/DHFRP1/BIRC2/SH3PXD2A/FYN/AGTR1/NOX4/CDKN1A/FPR2/SH3PXD2B/SNCA/FOXO3/PRDX1/PMAIP1/AKR1C3/PRDX4/DDIT4/H19/NQO1/RFK/PINK1/RAC2/CLEC7A/FANCC/BNIP3/PRCP/IFI6/NOS2/ITGAM/NRRO…
GOMF_CELL_CELL_ADHESION_MEDIATOR_ACTIVITY	GOMF_CELL_CELL_ADHESION_MEDIATOR_ACTIVITY	46	0.65919	2.08561	4.29303e-05	0.00036548	0.000210961	4624	tags=61%, list=20%, signal=49%	DSP/DSC2/NTNG1/ANXA1/STXBP6/SIRPA/JAM3/PALLD/ANXA2/NFASC/VSTM2L/NEXN/CDC42EP1/BAIAP2/PKP3/CNTN4/CNTN1/CD200/ROBO2/TRIM29/PDLIM5/CNN3/DSG2/NPTN/CD47/ROBO4/TMOD3/JUP
GOBP_REGULATION_OF_NEURON_DIFFERENTIATION	GOBP_REGULATION_OF_NEURON_DIFFERENTIATION	163	0.463342	1.79315	4.31573e-05	0.000366801	0.000211724	5134	tags=45%, list=23%, signal=35%	FEZF2/ATOH1/BRINP3/SH3GL3/ISL1/EYA1/SOX11/SFRP1/ASCL1/NGF/PCP4/FGF20/LBX1/DIXDC1/DKK1/WNT3A/NKX2-5/MAP1B/BDNF/DLX2/SFRP2/DLX1/SOX9/JAG1/DPYSL2/IRX3/BEND6/CDON/LRRK2/ZEB1/DLL1/CXCL12/CNTN4/CDK5R1/HEYL/TLX3/BCL11B/BIN1/APP/GLI3/TCF4/LTK/SIX1/PROX1/NREP/NOTCH1/FEZF1/NAP1L2/NBL1/FOXO3/ASPM/BMP6/MEF2C/CDK5RAP2/B2M/FEZ1/NOTCH3/TP73/YWHAG/IMPACT/ADRA2C/FGFR1/ZHX2/GDPD5/ROCK1/RHOA/EIF4G1/S1PR5/MIB1/BCL2/…
GOBP_NEGATIVE_REGULATION_OF_BMP_SIGNALING_PATHWAY	GOBP_NEGATIVE_REGULATION_OF_BMP_SIGNALING_PATHWAY	46	0.659044	2.08515	4.35759e-05	0.000369744	0.000213422	3398	tags=50%, list=15%, signal=43%	SOSTDC1/NOG/SFRP1/SOST/FSTL3/BMPER/GREM1/SKOR1/FBN1/TNFAIP6/DKK1/CHRDL1/HTRA3/SFRP2/DLX1/CHRD/RBPMS2/HTRA1/WNT5A/FZD1/HIPK2/NOTCH1/NBL1
GOBP_IMPORT_INTO_CELL	GOBP_IMPORT_INTO_CELL	179	0.454768	1.78896	4.39587e-05	0.000372373	0.00021494	3530	tags=35%, list=16%, signal=30%	NTSR1/ATP1A2/FOLR1/SLC5A1/SLC7A11/SLC22A3/KCNH2/ATP12A/CACNA2D1/SNAP25/STEAP4/P2RX1/SLC16A2/ABCC9/PRNP/FOLR2/SLC22A1/RGS2/THBS1/TRPV2/ITGB3/TREM2/SLC39A8/RGS4/SLC47A1/GPM6B/SLC6A14/LRRC8A/CYBRD1/SLC6A9/SLC39A14/KCNJ12/ATP2B4/HCN2/AGT/SLC7A5/ATP1A1/LRRC8C/SLC36A4/SLC12A8/SLC1A4/ATP1B3/KCNJ8/NEURL1B/ITGB1/SLC22A4/SLC7A1/PLPPR4/ITGA4/IL10RA/KCNJ10/SLC9A9/SLC3A2/SLC15A2/SLC2A3/ACTB/FYN/SLC8A1/KCNJ2/S…
GOBP_REGULATION_OF_NEURONAL_SYNAPTIC_PLASTICITY	GOBP_REGULATION_OF_NEURONAL_SYNAPTIC_PLASTICITY	39	0.684828	2.11033	4.44266e-05	0.000375176	0.000216558	4080	tags=51%, list=18%, signal=42%	VGF/SHISA9/S100B/NEURL1/SYP/CAMK2B/EGR2/MCTP1/CAMK2A/RASGRF1/AGT/APOE/EPHB2/APP/KCNJ10/SNCA/DBN1/ARC/NPTN/SHANK3
GOBP_EXTRINSIC_APOPTOTIC_SIGNALING_PATHWAY	GOBP_EXTRINSIC_APOPTOTIC_SIGNALING_PATHWAY	209	0.425079	1.70597	4.44365e-05	0.000375176	0.000216558	6719	tags=48%, list=30%, signal=34%	EYA1/BMPR1B/SRPX/CAV1/SFRP1/SNAI2/CD70/NGF/INHBA/CSF2/FAIM2/G0S2/EYA4/HGF/THBS1/SFRP2/ITGA6/TGFB2/IL1B/CX3CL1/GCLM/ITPRIP/NRP1/AGT/SCG2/TIMP3/TNFRSF12A/YAP1/P2RX7/SPI1/MAL/MLLT11/SGPP1/TGFB1/FAS/TNFRSF10A/ICAM1/FGF10/ACVR1/GPER1/ITGAV/SERPINE1/TGFBR1/NOS3/BAG3/TNFRSF10C/PTPRC/FADD/CYLD/TNFAIP3/BMP5/LGALS3/CTTN/FOXO3/PMAIP1/UNC5B/BOK/KITLG/LMNA/IFI27/IL6R/TNFRSF1B/MCL1/TNFSF10/IFI6/STK3/FGFR1/DAB2…
GOCC_FICOLIN_1_RICH_GRANULE_MEMBRANE	GOCC_FICOLIN_1_RICH_GRANULE_MEMBRANE	54	0.625122	2.0656	4.52366e-05	0.000381301	0.000220093	4882	tags=48%, list=22%, signal=38%	DSG1/DSC1/PKP1/SERPINB12/DSP/SIRPA/FPR1/NFASC/FCER1G/LAMP2/CD93/NCKAP1L/LILRB2/CD300A/ITGB2/SLC2A3/CD55/LGALS3/SLC11A1/FPR2/DIAPH1/CR1/PRCP/MGAM/RHOA/CD58
GOBP_NEGATIVE_REGULATION_OF_SMOOTH_MUSCLE_CELL_PROLIFERATION	GOBP_NEGATIVE_REGULATION_OF_SMOOTH_MUSCLE_CELL_PROLIFERATION	52	0.637714	2.09592	4.53543e-05	0.000381664	0.000220303	4777	tags=60%, list=21%, signal=47%	MIR140/VIP/CNN1/MIR145/MYOCD/TGFB3/NPR3/OGN/PPARGC1A/TPM1/SOD2/AIF1/IL10/PRKG1/APOE/TAFA5/GPER1/ADIPOQ/NOS3/IGFBP5/EFEMP2/IL15/TNFAIP3/CDKN1A/PTGIR/GNA12/MEF2C/NPR1/BMPR2/APLN/RHOA
GOBP_POSITIVE_REGULATION_OF_LYMPHOCYTE_DIFFERENTIATION	GOBP_POSITIVE_REGULATION_OF_LYMPHOCYTE_DIFFERENTIATION	101	0.528557	1.90835	4.57609e-05	0.000383924	0.000221607	5553	tags=52%, list=25%, signal=40%	PCK1/GLI2/ANXA1/GAS6/IL7R/AXL/TNFSF4/TNFSF9/EGR3/DUSP10/MMP14/IL10/ZBTB16/IL18/CD86/RUNX3/NCKAP1L/LILRB2/TGFBR2/IL2RA/FOXP3/TOX/PIK3R6/PNP/GLI3/CD80/HLA-G/IL15RA/PTPRC/IL15/HLA-DRA/LILRB4/FOXO3/PRKDC/HLA-DRB1/LEF1/NLRP3/RAG1/HLX/CR1/VSIR/ADA/CD74/RASGRP1/RHOA/CCL19/AP3B1/IL4R/ITPKB/BTK/SASH3/PPP2R3C/SOCS1
GOBP_FEMALE_SEX_DIFFERENTIATION	GOBP_FEMALE_SEX_DIFFERENTIATION	106	0.518768	1.89248	4.57733e-05	0.000383924	0.000221607	4025	tags=38%, list=18%, signal=31%	SPRR2A/VGF/EREG/PTPRN/NR5A1/BMPR1B/SFRP1/INHBA/SLIT2/ZFPM2/ZFP42/TNFAIP6/INHA/STRA6/AXL/MYC/A2M/PDGFRA/MMP14/LHX1/ESR1/FOXL2/DACH1/MMP2/SRD5A1/WNT5A/FGF10/CEBPB/NOS3/RETN/TP63/DMC1/ROBO2/DMRTA1/WNT4/FOXO3/FST/KITLG/TIPARP/HSPA5
GOMF_CARBOHYDRATE_BINDING	GOMF_CARBOHYDRATE_BINDING	215	0.426623	1.71427	4.59452e-05	0.000384734	0.000222075	5096	tags=47%, list=23%, signal=36%	KRT1/LGALS7B/LGALS12/ENDOU/CLC/ENPP1/CHI3L1/CLEC18B/REG1A/HKDC1/C4B/CHI3L2/FBXO2/GALNT5/CLEC3A/LGALS1/CD209/G6PD/P4HA3/VCAN/COLEC12/GALNT6/OLR1/LOXL2/MRC2/SIGLEC7/CLEC11A/CLEC5A/P4HA2/CD207/PAM/CD248/MRC1/GALNT16/EVA1C/SIGLEC9/SIGLEC12/LAYN/CD33/GALNT18/CD93/SIGLEC1/CD69/KLRC2/GALNT10/CLEC10A/HK3/CNTN1/PLOD1/IGF2R/ADGRL3/CRYBG1/FCN1/GALNT15/PFKP/PRG4/ASGR2/LGALSL/SLC2A3/GALNT2/PYGL/HLA-DRA/SIGLEC…
GOBP_INSULIN_SECRETION	GOBP_INSULIN_SECRETION	150	0.461342	1.76763	4.69643e-05	0.00039232	0.000226454	4464	tags=31%, list=20%, signal=25%	TRH/CHGA/VGF/ISL1/PTPRN/VSNL1/ABCA12/GPR68/SFRP1/SNAP25/ANXA1/SLC16A1/OXCT1/SLC9B2/IL6/LRRC8A/IL1B/HIF1A/CNR1/RIMS2/FOXA2/ADCYAP1/CD38/ADCY5/CCN3/KLF7/ADRA2A/GPER1/NNAT/NR1D1/PCLO/SSTR5/BMP8A/EFNA5/PPP3CA/PER2/ARNTL/C1QTNF12/HLA-DRB1/GLUL/RAB11FIP5/ILDR2/ANO1/IRS1/INHBB/PFKFB2/NOS2
GOMF_RNA_POLYMERASE_II_SPECIFIC_DNA_BINDING_TRANSCRIPTION_FACTOR_BINDING	GOMF_RNA_POLYMERASE_II_SPECIFIC_DNA_BINDING_TRANSCRIPTION_FACTOR_BINDING	325	0.389797	1.6499	4.70047e-05	0.00039232	0.000226454	6062	tags=34%, list=27%, signal=25%	LHX3/BEX1/ISL1/HAND1/DUSP26/NR0B1/HAND2/HES6/ZFPM2/MYOCD/DACT1/PITX1/SDR16C5/HMGA2/TBX20/NKX2-5/TGFB1I1/HDAC9/EGR2/PPARGC1A/NHLH2/HIF1A/ANKRD1/PRRX1/NCOA7/ESR1/NR4A3/SPI1/FOXL2/PADI2/TBX5/DLL1/KLF4/NR4A1/GATA6/NOTCH2/FOXP3/VDR/CEBPB/TAF4B/HDAC4/JUN/RERG/HIPK2/PROX1/ACTB/STAT1/NR4A2/BHLHE40/TCF21/MEF2A/ARNTL/STING1/CNOT1/SRF/PRKDC/IFI27/MTDH/NFATC1/LEF1/MEF2C/STAT3/SOX17/CDKN2A/ACTN4/MLXIPL/TRIP12…
GOBP_CELL_CYCLE_G1_S_PHASE_TRANSITION	GOBP_CELL_CYCLE_G1_S_PHASE_TRANSITION	213	0.432026	1.733	4.76211e-05	0.000396816	0.000229049	5673	tags=35%, list=25%, signal=27%	CRNN/ANXA1/HYAL1/INHBA/GFI1/FHL1/DACT1/MN1/SUSD2/CDK6/MYC/PLK2/CAMK2A/ATP2B4/AIF1/BCAT1/CDK14/MUC1/KLF4/EGFR/KANK2/APBB1/UBE2E2/LATS2/CDKN2B/ITGB1/FGF10/ACVR1/NACC2/E2F7/CDKN3/FAM83D/CDKN2C/RDX/RRM1/PPP3CA/CDKN1A/SLFN11/USP37/RRM2/PRKDC/GLI1/GJC2/BACH1/GPR132/CDKN2A/CCND1/LSM11/MNAT1/CDK4/PLK3/PKD2/CTDSP2/CCL2/CDC73/CCNA2/APC/EIF4G1/BCL2/RB1/KIF14/PKD1/CTDSPL/RBBP8/MLF1/SDE2/CCNE2/ADAM17/PPP6C/NK…
GOCC_CLATHRIN_COATED_ENDOCYTIC_VESICLE_MEMBRANE	GOCC_CLATHRIN_COATED_ENDOCYTIC_VESICLE_MEMBRANE	62	0.605856	2.03232	4.89339e-05	0.00040643	0.000234598	3175	tags=44%, list=14%, signal=38%	SLC18A3/EPGN/EREG/CHRM2/ROR2/AREG/IL7R/LDLR/TYRP1/CD207/EGF/FCGR1A/HBEGF/APOE/CD4/HLA-DQB1/EGFR/ADRB2/WNT5A/HLA-DQB2/IGF2R/SYT1/SGIP1/HLA-DPB1/HLA-DPA1/HLA-DQA1/HLA-DRA
GOBP_MESENCHYMAL_CELL_DEVELOPMENT	GOBP_MESENCHYMAL_CELL_DEVELOPMENT	83	0.564989	1.98412	4.89179e-05	0.00040643	0.000234598	2608	tags=36%, list=12%, signal=32%	FOLR1/ISL1/SOX11/SNAI2/SEMA6D/HAND2/ALX1/NRG1/FN1/NRP2/SEMA3A/SOX10/FOXC2/SEMA5B/ALDH1A2/EDNRA/TBX20/SOX9/ANXA6/CDH2/HIF1A/JAG1/NRP1/CORO1C/TWIST1/HTR2B/EDN1/ACVR1/SEMA3D/HEYL
GOBP_EMBRYONIC_APPENDAGE_MORPHOGENESIS	GOBP_EMBRYONIC_APPENDAGE_MORPHOGENESIS	113	0.513926	1.90416	4.92277e-05	0.000407545	0.000235242	3847	tags=40%, list=17%, signal=33%	FGF8/FGF4/NOG/RSPO2/ROR2/HAND2/AFF3/TBX4/GREM1/HOXD13/ALDH1A2/PITX1/DKK1/SFRP2/MAP3K20/CHST11/EN1/CACNA1C/WNT7A/TGFB2/HOXD10/OSR2/PRRX1/ZBTB16/MSX1/TWIST1/TFAP2A/TBX5/RUNX2/FBN2/NOTCH2/WNT5A/DYNC2H1/FZD6/RECK/MYH3/GLI3/RARB/TP63/NOTCH1/ECE1/GJA1/GNA12/MBNL1/LEF1
GOBP_REGULATION_OF_ACTIN_FILAMENT_LENGTH	GOBP_REGULATION_OF_ACTIN_FILAMENT_LENGTH	146	0.470618	1.78973	4.92186e-05	0.000407545	0.000235242	6174	tags=48%, list=27%, signal=35%	KANK4/CCL24/ADD2/SLIT2/KIRREL1/CSF3/LMOD1/CCL26/SPTBN4/TMOD1/FMN1/CFL2/MYADM/CCL21/ELN/GSN/HCK/SVIL/CDC42EP1/C15orf62/BAIAP2/CXCL12/F2RL1/SPTBN2/NCKAP1L/FHOD3/BIN1/ACTN2/RDX/FER/CAPZA2/CTTN/TMSB15A/DSTN/NCK1/DAAM2/DBN1/LIMA1/MTPN/ARHGAP18/RASA1/CCL11/SPTAN1/NCKAP1/PLEKHH2/TMOD3/SPTBN1/PLEKHG2/SSH1/CDC42EP3/ARF6/RHOA/COTL1/PLEK/CYFIP1/ARPC2/SNX9/FLII/PIK3CA/ARHGAP35/ARPC5/TMOD2/CARMIL1/FCHSD2/ARPC…
GOBP_POSITIVE_REGULATION_OF_INTERLEUKIN_1_BETA_PRODUCTION	GOBP_POSITIVE_REGULATION_OF_INTERLEUKIN_1_BETA_PRODUCTION	56	0.611902	2.02658	5.11414e-05	0.000422702	0.000243991	4543	tags=50%, list=20%, signal=40%	ISL1/ORM2/MEFV/PYDC1/NOD2/ORM1/TLR6/IL6/EGR1/TYROBP/P2RX7/IFI16/TLR8/PANX1/LPL/F2RL1/MNDA/WNT5A/APP/LILRA2/CASP1/NLRP3/STAT3/TMEM106A/CLEC7A/HK1/LILRA5/TRIM16
GOMF_CATION_CHANNEL_ACTIVITY	GOMF_CATION_CHANNEL_ACTIVITY	201	0.43519	1.73265	5.16116e-05	0.0004259	0.000245836	3232	tags=32%, list=14%, signal=28%	KCNH6/CHRNA9/OTOP3/LRRC38/CACNG6/KCNH2/TMEM63C/CACNA2D1/SNAP25/P2RX1/TRPA1/CACNA2D4/ABCC9/CHRNA1/KCNK2/KCNMB1/KCNIP3/KCNK13/RYR2/KCNQ5/GRIK5/KCNK3/ANXA2P2/TRPV2/CACNA1C/SCN4B/KCNE4/ANXA2/SLC24A3/ANXA6/SCN1B/KCNC4/CNR1/KCND3/KCNJ12/CALHM5/HCN2/KCNN3/CACNA2D3/P2RX7/FXYD4/NCS1/KCNMA1/RYR1/CALHM3/RASA3/PANX1/CACNA1H/GRIN3B/KCNH3/KCND2/MCOLN3/KCNK7/KCNJ8/TRPC4/TMEM38B/ITGAV/HTR1B/ITPR3/KCNJ10/KCNA3/KC…
GOCC_CELL_CELL_CONTACT_ZONE	GOCC_CELL_CELL_CONTACT_ZONE	58	0.600392	1.97867	5.25752e-05	0.000433152	0.000250023	5701	tags=60%, list=25%, signal=45%	ATP1A2/DSP/DSC2/DES/JAM3/SPTBN4/ACTN1/AKAP6/SCN4B/PGM5/CDH2/SCN1B/AHNAK/GJA5/JAM2/ITGB1/SLC8A1/KCNJ2/VCL/GJA1/TMEM65/SLC2A1/DSG2/RAP2B/ANK2/JUP/ANK3/GJC1/VAMP5/CTNNB1/YWHAH/PIK3CA/ATP1B1/FGFRL1/RAP2C
GOMF_CORECEPTOR_ACTIVITY	GOMF_CORECEPTOR_ACTIVITY	45	0.65548	2.07908	5.28928e-05	0.000435067	0.000251128	3274	tags=51%, list=14%, signal=44%	CSPG4/ROR2/GPC6/RAMP1/ACKR3/ROR1/NGFR/ITGB3/RGMA/CD8B/CCR8/NRP1/CD86/CD4/CD28/ITGB1/LY96/ITGAV/RECK/PTK7/ITGA4/CD80/LILRA4
GOBP_RESPONSE_TO_VITAMIN	GOBP_RESPONSE_TO_VITAMIN	73	0.575143	1.97892	5.29808e-05	0.00043509	0.000251141	2591	tags=30%, list=11%, signal=27%	FOLR1/SPP1/CYP26A1/BCHE/SFRP1/ASCL1/SNAI2/LRAT/GAS6/ITGA2/STC1/MN1/KYNU/FOLR2/ALDH1A2/POSTN/MAP1B/COL1A1/SOD2/ALPL/KANK2/VDR
GOBP_LIMBIC_SYSTEM_DEVELOPMENT	GOBP_LIMBIC_SYSTEM_DEVELOPMENT	86	0.54809	1.93886	5.41344e-05	0.00044385	0.000256197	3847	tags=36%, list=17%, signal=30%	FEZF2/RELN/ATP1A2/CDK5R2/NR0B1/NRP2/SEMA3A/WNT3A/DLX2/CDK6/ANXA3/DLX1/MYC/NHLH2/CNTNAP2/LRP8/ATP2B4/NRP1/TSKU/SCT/SRD5A1/POU3F2/CDK5R1/GLI3/ALDH1A3/PROX1/LHX5/IGF1R/SEMA6B/SRF/LEF1
GOBP_TRANSFORMING_GROWTH_FACTOR_BETA_RECEPTOR_SIGNALING_PATHWAY	GOBP_TRANSFORMING_GROWTH_FACTOR_BETA_RECEPTOR_SIGNALING_PATHWAY	175	0.448495	1.75987	5.4459e-05	0.000445796	0.000257321	4281	tags=39%, list=19%, signal=32%	FOLR1/CD109/SOX11/CAV1/CAV2/LOX/MYOCD/FBN1/TGFB3/LTBP2/EMILIN1/FMOD/HTRA3/THBS1/PMEPA1/FERMT2/COL3A1/CHST11/TGFB1I1/ITGB8/COL1A2/TGFB2/LTBP1/VASN/ZEB1/IL17RD/ZEB2/LTBP4/DKK3/SPI1/HTRA1/TGFBR3L/ITGB5/TGFB1/LATS2/ZYX/DAB2/FBN2/SPRED3/CDKN2B/TGFBR2/LRRC32/ITGB1/ACVR1/NPNT/TGFBR1/FERMT1/JUN/HIPK2/NREP/ADAM9/SPRY2/SPRED1/PTPRK/GLG1/BCL9L/SNX6/ITGA3/SPRY1/ASPN/SDCBP/CDH5/STAT3/HSPA5/LTBP3/SMAD1/FURIN/D…
GOBP_RESPONSE_TO_PROGESTERONE	GOBP_RESPONSE_TO_PROGESTERONE	35	0.705276	2.12453	5.46766e-05	0.000446861	0.000257936	2185	tags=40%, list=10%, signal=36%	DSG1/CYP1B1/CAV1/GJB2/SOX10/TGFB3/THBS1/TGFB2/FOSL1/PTGER2/YAP1/TLR2/CD38/TGFB1
GOBP_POSITIVE_REGULATION_OF_FIBROBLAST_PROLIFERATION	GOBP_POSITIVE_REGULATION_OF_FIBROBLAST_PROLIFERATION	43	0.664422	2.07395	5.5049e-05	0.000448551	0.000258911	4794	tags=60%, list=21%, signal=48%	EREG/SPHK1/FN1/GAS6/DDR2/PDGFC/NGFR/CDK6/MYC/PDGFRB/PDGFRA/AGT/ESR1/EGFR/WNT5A/FGF10/JUN/CDKN1A/WNT2/ABL1/CDK4/CCNA2/PDGFB/AQP1/CD74/CCNB1
GOBP_PHOSPHOLIPASE_C_ACTIVATING_G_PROTEIN_COUPLED_RECEPTOR_SIGNALING_PATHWAY	GOBP_PHOSPHOLIPASE_C_ACTIVATING_G_PROTEIN_COUPLED_RECEPTOR_SIGNALING_PATHWAY	69	0.58867	2.00661	5.5059e-05	0.000448551	0.000258911	4426	tags=62%, list=20%, signal=50%	CHGA/VIP/ADRA1B/CALCA/CHRM2/P2RY1/C3AR1/FPR1/NPR3/CMKLR1/NMUR1/PTGER3/P2RY6/AGT/F2R/LTB4R/ESR1/SLC9A3R1/TGM2/HTR2B/F2RL1/C5AR1/EDN1/ADRA2A/ADRA1D/PTH1R/GPR65/ACTN2/KISS1/HRH1/AGTR1/FPR3/CX3CR1/FPR2/S1PR1/LPAR1/P2RY10/CXCR2/GPR4/ANO1/P2RY2/GNA15/P2RY12
GOMF_AMYLOID_BETA_BINDING	GOMF_AMYLOID_BETA_BINDING	70	0.583762	1.99275	5.58407e-05	0.000454195	0.000262169	3481	tags=46%, list=15%, signal=39%	BCHE/ITM2A/FBXO2/ITGA2/PRNP/TLR6/CRYAB/NGFR/TREM2/LDLRAD3/HSPG2/TGFB2/LDLR/C1QA/LRP8/MSR1/LRP1/TLR2/APOE/EPHB2/ADRB2/APBB1/CLSTN1/BACE1/LILRB2/FZD6/MAPK8IP2/ITGB2/MARCO/APBB2/LILRB3/FPR2
GOBP_REGULATION_OF_PROTEIN_CATABOLIC_PROCESS	GOBP_REGULATION_OF_PROTEIN_CATABOLIC_PROCESS	368	0.373172	1.59842	5.68612e-05	0.00046176	0.000266535	7841	tags=49%, list=35%, signal=33%	VIP/SERPINB12/ASB5/CAV1/PCSK9/SH3RF2/NRG1/FLNA/ADGRB1/MSN/DACT1/SERPINE2/NKD1/PRICKLE1/RNF217/TREM2/RGMA/NELL1/ANXA2/CTSC/PLK2/SOX9/BAG2/RAB26/IL1B/LDLR/TIMP2/EGF/LRP1/TIMP3/LRRK2/SH3RF3/IL10/C4BPB/APC2/MAP1A/APOE/TIMP1/EGFR/DAB2/ADRA2A/LAPTM5/WNT5A/TRIB3/RNF144B/CSNK1A1/RNF19B/IRAK3/HIPK2/FAM83D/ADAM9/FYN/RDX/TNFAIP3/USP13/STYX/DTL/SNCA/CYP51A1/GNA12/PBK/DISC1/LAPTM4B/SDCBP/PSMC1/MTM1/SOX17/TIPA…
GOBP_KIDNEY_EPITHELIUM_DEVELOPMENT	GOBP_KIDNEY_EPITHELIUM_DEVELOPMENT	128	0.498298	1.86819	5.716e-05	0.000463449	0.000267511	3924	tags=45%, list=17%, signal=37%	FGF8/EYA1/NOG/SFRP1/CRLF1/BMPER/FOXD1/PROM1/SLIT2/HOXD11/GREM1/FOXC2/FGF1/EDNRA/CALB1/FMN1/DCHS1/IRX2/MYC/SOX9/WNT11/WWTR1/JAG1/IRX3/AGT/EXT1/LHX1/YAP1/DLL1/KANK2/MYO1E/NOTCH2/LAMB2/ACAT1/WNT6/HEYL/KIF26B/NPNT/LIF/ADIPOQ/GLI3/RARB/SIX1/PECAM1/NOTCH1/ROBO2/STAT1/IQGAP1/EFNB2/TCF21/WNT4/WNT2B/EPHA7/ADAMTS16/SPRY1/MTSS1/MEF2C
GOBP_NEGATIVE_REGULATION_OF_MUSCLE_CONTRACTION	GOBP_NEGATIVE_REGULATION_OF_MUSCLE_CONTRACTION	23	0.76843	2.10664	5.91683e-05	0.000478972	0.000276471	3115	tags=61%, list=14%, signal=53%	ATP1A2/CALCA/RGS2/ADORA2B/ADORA1/KCNMA1/PRKG1/ADRB2/GUCY1A1/TNNT1/ADRA2A/CALCRL/BIN1/DOCK4
GOBP_ENTRY_INTO_HOST	GOBP_ENTRY_INTO_HOST	140	0.477633	1.80689	5.93058e-05	0.000479326	0.000276675	3588	tags=36%, list=16%, signal=30%	KRT6A/ANPEP/NCAM1/SERPINB3/CAV1/CAV2/GAS6/ITGA5/ITGA2/CLDN9/LGALS1/CD209/ITGB3/CTSB/AXL/LDLR/CLEC5A/CXCL8/NRP1/MRC1/CD86/CH25H/CLDN6/GSN/SELPLG/NPC1/ITGB5/CD4/EGFR/CTSL/SIGLEC1/IFITM3/PVR/ITGB1/ICAM1/ITGAV/FCN1/CD80/SLC3A2/IFITM2/TNFRSF4/LY6E/AGTR1/SLC20A2/EFNB2/CD55/CLDN1/MID2/SMPD1/KPNA3
GOCC_CAVEOLA	GOCC_CAVEOLA	72	0.568583	1.95107	6.01315e-05	0.000485231	0.000280084	3532	tags=42%, list=16%, signal=35%	ATP1A2/ADRA1B/CAV1/MLC1/PTGIS/SORBS1/CAV2/CDH13/CAVIN1/AKAP6/EHD2/CAVIN3/LRP8/ATP2B4/F2R/LRRK2/TFPI/CORO1C/KCNMA1/HCK/CAVIN2/ADTRP/TGFBR2/TRPC4/NOS3/BVES/SPRED1/EFNA5/SLC2A1/IGF1R
GOBP_NEGATIVE_REGULATION_OF_CELLULAR_RESPONSE_TO_GROWTH_FACTOR_STIMULUS	GOBP_NEGATIVE_REGULATION_OF_CELLULAR_RESPONSE_TO_GROWTH_FACTOR_STIMULUS	91	0.535759	1.90232	6.07824e-05	0.00048971	0.000282669	3522	tags=45%, list=16%, signal=38%	SOSTDC1/NOG/SFRP1/SOST/FSTL3/BMPER/SULF2/SLIT2/GREM1/ADAMTS12/SKOR1/FBN1/NGFR/TNFAIP6/EMILIN1/DKK1/CHRDL1/HTRA3/THBS1/ADGRA2/SFRP2/DLX1/DCN/CHRD/SULF1/XDH/CREB3L1/ATP2B4/AGT/RBPMS2/HTRA1/GPC1/WNT5A/NIBAN2/FZD1/HIPK2/NOTCH1/SPRY2/NBL1/WNT4/SPRY4
GOBP_REGULATION_OF_EXTENT_OF_CELL_GROWTH	GOBP_REGULATION_OF_EXTENT_OF_CELL_GROWTH	97	0.531948	1.91997	6.14016e-05	0.000493921	0.000285099	5388	tags=46%, list=24%, signal=36%	SPP1/ISLR2/DRAXIN/SEMA6D/NGF/FN1/SEMA3A/MAP2/SEMA5B/WNT3A/TRPV2/MAP1B/BDNF/OLFM1/L1CAM/DPYSL2/NRP1/SHTN1/NTN1/APOE/CXCL12/WNT5A/SEMA3D/CDK5R1/MACF1/LPAR3/EFNA5/CTTN/SEMA6B/EPHA7/SRF/SEMA3E/DISC1/DBN1/DIP2B/TTL/ABL1/BMPR2/LIMK1/MEGF8/CYFIP1/SEMA3G/SEMA4F/SPART/NDEL1
GOBP_MUSCLE_CELL_MIGRATION	GOBP_MUSCLE_CELL_MIGRATION	82	0.562994	1.98544	6.22264e-05	0.000499768	0.000288474	3115	tags=35%, list=14%, signal=31%	MIR140/THBS4/CYP1B1/ANXA1/SEMA6D/SLIT2/ITGA2/MYOCD/ITGB3/PLAU/MYC/TPM1/P2RY6/PDGFRB/NRP1/AGT/LRP1/AIF1/NR4A3/PRKG1/CCN4/CCN3/TAFA5/SERPINE1/ADIPOQ/SIX1/PARVA/IGFBP5/DOCK4
GOBP_REGULATION_OF_INTRACELLULAR_TRANSPORT	GOBP_REGULATION_OF_INTRACELLULAR_TRANSPORT	311	0.387577	1.63669	6.29757e-05	0.000504992	0.000291489	7185	tags=43%, list=32%, signal=30%	SLC35D3/PLA2G4E/ABCA12/MLC1/PCSK9/TRIM58/FLNA/MAP2/PLN/CEMIP/GAS6/MSN/PRNP/CRYAB/SFN/EHD2/MAP1B/RAB23/REEP2/ANXA2/GAS1/IL1B/GZMB/LRRK2/PRR5L/STOM/TGFB1/DAB2/HPCA/CDK5R1/TXN/ADIPOQ/ITGB2/GLI3/ACTN2/BAG3/FERMT1/LCP1/FYN/ANGPT1/RDX/CNIH2/BVES/TAMALIN/ARHGAP1/ANP32B/YIPF5/IFI27/PINK1/RAC2/PKIG/PTPN14/BNIP3L/FEZ1/PLK3/LEPROT/DERL3/ITGAM/SNX3/MAPK14/JUP/RAB29/ANK3/PDCD10/DYNC1H1/LDLRAP1/MTMR2/NUS1/PTGS…
GOBP_REGULATION_OF_T_CELL_PROLIFERATION	GOBP_REGULATION_OF_T_CELL_PROLIFERATION	158	0.457556	1.75964	6.37456e-05	0.000510365	0.000294591	5296	tags=47%, list=23%, signal=36%	LGALS7B/LMO1/IL20RB/CLC/SCGB1A1/ANXA1/CD70/PRNP/CD209/CCR2/TNFSF4/IL6/TNFSF9/IL1B/VSIG4/AIF1/TMEM131L/IL10/IL18/CD86/IL27RA/PDCD1LG2/HAVCR2/NCKAP1L/LILRB2/CD28/TGFBR2/IL2RA/LRRC32/PRKCQ/FOXP3/CEBPB/SLC7A1/PNP/CRTAM/CD80/HLA-G/CD1D/VCAM1/TNFSF13B/PTPN22/HLA-DPB1/HLA-DPA1/PTPRC/FADD/IL15/MAPK8IP1/LILRB4/CD55/SPN/LGALS3/TNFSF18/NCK1/TNFSF8/HLA-DRB1/RAC2/TNFRSF1B/CR1/ARG1/VTCN1/VSIR/CD276/IL6ST/IDO1/…
GOBP_REGULATION_OF_ALCOHOL_BIOSYNTHETIC_PROCESS	GOBP_REGULATION_OF_ALCOHOL_BIOSYNTHETIC_PROCESS	40	0.678861	2.10387	6.43311e-05	0.000513442	0.000296367	4008	tags=48%, list=18%, signal=39%	NTSR1/CD244/P2RY1/GFI1/FGF1/P2RY6/DKK3/APOE/SEC14L2/DAB2/GPER1/PTH1R/HRH1/BMP5/WNT4/SNCA/BMP6/MBTPS2/PTAFR
GOBP_COLUMNAR_CUBOIDAL_EPITHELIAL_CELL_DIFFERENTIATION	GOBP_COLUMNAR_CUBOIDAL_EPITHELIAL_CELL_DIFFERENTIATION	76	0.567105	1.96666	6.43311e-05	0.000513442	0.000296367	3711	tags=39%, list=16%, signal=33%	ROS1/FGF8/INSM1/SOX11/ASCL1/GATA5/FAM20C/MAP1B/CDK6/WNT11/CDH2/HIF1A/PRDM1/EXT1/YAP1/DLL1/SAV1/GATA6/WNT5A/CEBPB/SERPINE1/NPY/RARB/PROX1/TP63/NOTCH1/BMP5/WNT4/ARNTL/BMP6
GOBP_REGENERATION	GOBP_REGENERATION	165	0.461691	1.79451	6.44773e-05	0.000513807	0.000296578	3985	tags=38%, list=18%, signal=31%	FOLR1/SPP1/KLK8/ISL1/KLK6/GAP43/FZD9/ANXA1/FLNA/GAS6/RTN4RL2/TM4SF4/SGCA/HGF/MAP1B/AXL/RGMA/ANXA3/IL6/MYC/WNT7A/PTGFRN/NNMT/PRRX1/DUSP10/IL10/YAP1/NR4A3/MMP2/THY1/CXCL12/CCN3/KLF4/IGFBP1/LAMB2/TGFBR2/FGF10/CEBPB/CSPG5/ADM/IGF2R/GLI3/JUN/DHFRP1/NREP/LCP1/NOTCH1/PTPN12/CLDN1/GJA1/PPP3CA/CDKN1A/IGF1R/PRMT5/CPQ/GLI1/KREMEN1/MTPN/NINJ2/NINJ1/CCND1/FZD7
GOBP_CELLULAR_RESPONSE_TO_CORTICOSTEROID_STIMULUS	GOBP_CELLULAR_RESPONSE_TO_CORTICOSTEROID_STIMULUS	53	0.620985	2.04133	6.64993e-05	0.000529095	0.000305402	3613	tags=43%, list=16%, signal=37%	NPAS4/PCK1/ISL1/CYP1B1/GJB2/ANXA1/STC1/NR3C1/FBXO32/SGK1/KLF9/SRD5A1/EDN1/ACVR1/GPER1/SSTR5/ASS1/SSTR2/SERPINF1/IGF1R/FOXO3/AKR1C3/DDIT4
GOBP_RECEPTOR_CLUSTERING	GOBP_RECEPTOR_CLUSTERING	47	0.638697	2.02807	6.71325e-05	0.000533301	0.00030783	3031	tags=34%, list=13%, signal=30%	RELN/SLC7A11/FZD9/NRXN2/FLNA/TNFAIP6/GRIK5/CDH2/GSN/APOE/THY1/SAV1/GPHN/ITGB2/ITGA4/GLRB
GOBP_RESPONSE_TO_AXON_INJURY	GOBP_RESPONSE_TO_AXON_INJURY	74	0.574959	1.98811	6.82775e-05	0.000541555	0.000312595	4454	tags=41%, list=20%, signal=33%	FOLR1/SPP1/KLK8/PCSK1/ISL1/GAP43/FLNA/KCNK2/RTN4RL2/DPYSL3/MAP1B/TREM2/RGMA/SOD2/TYROBP/AIF1/MMP2/KLF4/LAMB2/CSPG5/JUN/DHFRP1/NREP/LYN/IGF1R/KREMEN1/ARG1/BNIP3/P2RY12/FGF2
GOBP_POSITIVE_REGULATION_OF_PROTEIN_CONTAINING_COMPLEX_ASSEMBLY	GOBP_POSITIVE_REGULATION_OF_PROTEIN_CONTAINING_COMPLEX_ASSEMBLY	184	0.446094	1.75579	6.98825e-05	0.00055257	0.000318952	6130	tags=42%, list=27%, signal=31%	MMP3/CCL24/NAV3/NRG1/KIRREL1/CSF2/CSF3/LMOD1/MSN/TPPP/TPPP3/CCL26/TLR6/FMN1/MAP1B/FERMT2/CCL21/FSCN1/ESR1/HCK/CDC42EP1/C15orf62/MET/BAIAP2/TGFB1/AJUBA/NCKAP1L/CDK5R1/BIN1/FERMT1/LCP1/ABCA3/RHOC/FER/NIN/ARHGEF5/LGALS3/WARS1/MMP1/SNCA/CTTN/DCTN1/NCK1/CDH5/PINK1/CDK5RAP2/CCL11/NCKAP1/CLEC7A/CLIP1/ASAP1/P2RY12/TRABD2A/DAB2IP/CDC42EP3/ARF6/RHOA/EIF4G1/FNIP2/PLEK/NEK7/TFRC/ARPC2/WNT10B/SNX9/PIEZO1/CKAP…
GOMF_TUBULIN_BINDING	GOMF_TUBULIN_BINDING	334	0.371502	1.57653	6.98826e-05	0.00055257	0.000318952	7041	tags=44%, list=31%, signal=31%	KIF19/STMN2/NAV3/DPYSL5/MAP2/KATNAL1/CLIP3/TPPP/PRNP/TPPP3/KIF26A/S100A8/CRYAB/GJB6/PDE4B/DIXDC1/RGS2/MAP1LC3C/FMN1/MAP1B/KLC3/REEP2/TRIM36/S100A9/UNC5C/SYT11/ARL4C/DPYSL2/CLIP4/NDRG1/LRRK2/MAP7D3/STMN3/APC2/MAP1A/TRIM54/CCDC88A/REEP1/MAP4K4/DST/MAPRE2/CDK5R1/KIF26B/NCALD/NDE1/SGIP1/KIF17/MACF1/FAM83D/DLGAP5/STARD9/FYN/LZTS1/LYN/NIN/DNM1/STIM1/NDN/GJA1/MID2/SNCA/DCTN1/TTLL7/EML1/GLI1/CCDC69/KIF13…
GOBP_ODONTOGENESIS	GOBP_ODONTOGENESIS	115	0.502704	1.86297	7.0055e-05	0.000553077	0.000319245	3564	tags=43%, list=16%, signal=37%	AMBN/SOSTDC1/KLK5/FGF8/FGF4/AMTN/GLI2/RSPO2/HAND1/HAND2/INHBA/FAM20A/FAM20C/TGFB3/NGFR/DLX2/DLX1/COL1A2/COL1A1/ODAPH/TGFB2/OSR2/PERP/PAM/PDGFRA/MSX1/HTRA1/TWIST1/ALPL/TFAP2A/TNFSF11/RUNX2/CSF1/GATA6/EDN1/WNT6/FGF10/SERPINE1/BCL11B/ADM/GLI3/TP63/WNT10A/STIM1/ADAMTS5/AXIN2/JAG2/PHEX/FST/PAX9
GOCC_MICROVILLUS	GOCC_MICROVILLUS	72	0.566771	1.94485	7.12082e-05	0.000561314	0.000324	4271	tags=51%, list=19%, signal=42%	PROM1/CD44/PDPN/MSN/JAM3/USH1C/MYO7B/MYO1B/ITGB3/CLIC4/FSCN1/NFASC/DPEP1/PDGFRA/LRRK2/SLC7A5/SLC9A3R1/TGFB1/TEK/MYO1E/AOC3/ITGAV/CA9/VCAM1/ESPN/ATP6V1B2/ANGPT1/RDX/MYO1F/IQGAP2/SPN/MYO1G/SLC27A4/MYO1D/CD302/PTPRH/OXTR
GOBP_RECEPTOR_METABOLIC_PROCESS	GOBP_RECEPTOR_METABOLIC_PROCESS	148	0.472658	1.80148	7.1587e-05	0.00056343	0.000325221	5503	tags=42%, list=24%, signal=32%	NECAB2/CAV1/SNAP25/PCSK9/NRG1/GREM1/RAMP1/ACKR3/CXCR1/RAB31/DKK1/WNT3A/ITGB3/ANXA2/LDLR/CXCL8/FCER1G/EGF/LRP1/SFRP4/APOE/TGFB1/HTR2B/HPCA/LAPTM5/CALCRL/ITGB1/ADM/ITGB2/HTR1B/ANGPT1/LILRB4/BVES/TRAT1/ECE1/DNM1/EFNB2/SNCA/OPTN/SDCBP/ARC/CXCR2/PHETA2/FURIN/RIN3/RAB29/GPRASP1/LDLRAP1/MTMR2/APLN/PICALM/PSEN1/TFRC/PTPN1/RAMP3/ARRB2/VAMP3/NUMB/SNX25/EZR/DTX3L/ATAD1
GOBP_POSITIVE_REGULATION_OF_PROTEIN_LOCALIZATION	GOBP_POSITIVE_REGULATION_OF_PROTEIN_LOCALIZATION	412	0.364446	1.58874	7.17713e-05	0.000564012	0.000325557	6055	tags=36%, list=27%, signal=27%	TRH/SLC35D3/PCSK1/ISL1/STAC2/NECAB2/VSNL1/ABCA12/GPR68/SORBS1/FLNA/CEMIP/GAS6/CLIP3/MSN/PRNP/OXCT1/SFN/TGFB3/NGFR/TNFAIP6/WNT3A/FERMT2/TREM2/LRRC8A/WNT7A/TGFB2/IL1B/WWTR1/SYT11/STAC/HIF1A/ANKRD1/TYROBP/ATP2B4/EGF/GZMB/LRP1/PRR5L/YAP1/TLR2/P2RX7/CD38/STOM/MAP1A/CD33/MYOM1/TGFB1/EPHB2/EGFR/CARD10/F2RL1/APBB1/HPCA/CCDC88A/WNT5A/ITGB1/VEGFC/EPHA3/GPER1/CDK5R1/GLIS2/NNAT/LIF/ITGB2/GLI3/BAG3/CORO2B/MYH…
GOMF_NEUROPEPTIDE_RECEPTOR_ACTIVITY	GOMF_NEUROPEPTIDE_RECEPTOR_ACTIVITY	20	0.784561	2.10972	7.33633e-05	0.000575637	0.000332267	1305	tags=50%, list=6%, signal=47%	NTSR1/NPSR1/GPR83/NPBWR1/GPR37/MCHR1/SSTR1/SORCS2/TACR2/NMUR1
GOCC_COLLAGEN_TRIMER	GOCC_COLLAGEN_TRIMER	73	0.569539	1.95963	7.38212e-05	0.000578342	0.000333828	3020	tags=58%, list=13%, signal=50%	COL17A1/LOX/COL23A1/CCBE1/COL6A3/COL14A1/COL5A3/COL8A2/CTHRC1/COL5A1/EMILIN1/COL6A1/COL6A2/COL5A2/COLEC12/COL10A1/COL16A1/COL3A1/C1QC/C1QB/COL1A2/COL1A1/C1QTNF2/COL11A1/COL8A1/C1QA/MSR1/COL15A1/LUM/COL18A1/COL12A1/EMID1/SCARA3/COL13A1/C1QTNF7/COL4A2/COL7A1/ADIPOQ/COL4A1/FCN1/MARCO/COL11A2
GOBP_NEGATIVE_REGULATION_OF_CELL_PROJECTION_ORGANIZATION	GOBP_NEGATIVE_REGULATION_OF_CELL_PROJECTION_ORGANIZATION	171	0.456053	1.79389	7.45663e-05	0.000583284	0.000336681	5163	tags=40%, list=23%, signal=31%	SPP1/KLK8/STMN2/CRMP1/DRAXIN/ZNF365/SEMA6D/SLIT2/SEMA3A/FLNA/MAP2/SEMA5B/GFI1/PRNP/RTN4RL2/SPOCK1/DKK1/STX1B/WNT3A/DPYSL3/RGMA/ARHGAP24/CCL21/VIM/NRP1/LRRK2/YAP1/CD38/NTN1/APOE/THY1/TSKU/EPHB2/PRAG1/DAB2/WNT5A/SEMA3D/CDK5R1/MIR196A1/FYN/SPRY2/ABI3/EFNB2/PPP3CA/ITGA3/PTPRG/SEMA6B/EPHA7/SEMA3E/KREMEN1/LPAR1/DIP2B/DENND5A/B2M/MBP/MAP4/ARPIN/RAB29/ARF6/RHOA/CARM1/NLGN1/PSEN1/NR2F1/SEMA3G/BAG5/YWHAH/S…
GOBP_T_CELL_MIGRATION	GOBP_T_CELL_MIGRATION	62	0.597083	2.00289	7.521e-05	0.00058742	0.000339068	3799	tags=44%, list=17%, signal=36%	AIRE/S100A7/CCL20/ECM1/MSN/CCL26/CCR2/CCL21/GPR183/AIF1/IL27RA/PIK3CD/CXCL12/CD99L2/WNT5A/ICAM1/APP/ITGA4/CXCL16/FADD/CD200/CD200R1/PLEC/SPN/S1PR1/MYO1G/XG
GOBP_POSITIVE_REGULATION_OF_OSSIFICATION	GOBP_POSITIVE_REGULATION_OF_OSSIFICATION	49	0.632981	2.03614	7.53825e-05	0.000587868	0.000339327	3924	tags=51%, list=17%, signal=42%	SOX11/BMPR1B/FZD9/FAM20C/TGFB3/PKDCC/GPM6B/NELL1/TGFB2/OSR2/CCN1/ZBTB16/P2RX7/TFAP2A/TGFB1/ADRB2/FBN2/WNT5A/ACVR1/TMEM119/SLC8A1/WNT4/TENT5A/BMP6/MEF2C
GOBP_REGULATION_OF_NEURAL_PRECURSOR_CELL_PROLIFERATION	GOBP_REGULATION_OF_NEURAL_PRECURSOR_CELL_PROLIFERATION	70	0.576424	1.96771	7.67915e-05	0.000597944	0.000345143	3883	tags=47%, list=17%, signal=39%	INSM1/FZD9/ASCL1/CEND1/SLC16A2/SOX10/PTPRZ1/TAFA3/WNT3A/NES/CDH2/HIF1A/CX3CL1/EGF/LRRK2/LHX1/LIMS2/WNT5A/TOX/VEGFC/RASSF10/GLI3/PROX1/NOTCH1/LYN/CX3CR1/LHX5/FOXO3/SHCBP1/ASPM/GLI1/DISC1/GJC2
GOCC_TERTIARY_GRANULE_LUMEN	GOCC_TERTIARY_GRANULE_LUMEN	50	0.623575	2.02424	7.74713e-05	0.000602319	0.000347668	2578	tags=30%, list=11%, signal=27%	FOLR3/MMP9/HP/PPBP/CDA/ORM1/TNFAIP6/CXCL1/OLFM4/GGH/TIMP2/OSCAR/PGM1/TCN1/HBB
GOBP_PITUITARY_GLAND_DEVELOPMENT	GOBP_PITUITARY_GLAND_DEVELOPMENT	32	0.711542	2.08499	7.84997e-05	0.000609387	0.000351748	2532	tags=44%, list=11%, signal=39%	LHX3/FGF8/PCSK1/ISL1/NOG/GLI2/NR0B1/ALDH1A2/PITX1/GHRH/SRD5A1/POU3F2/WNT5A/FGF10
GOCC_RUFFLE	GOCC_RUFFLE	175	0.443722	1.74114	8.03703e-05	0.000622961	0.000359583	5457	tags=46%, list=24%, signal=35%	BMX/CSPG4/ARHGEF4/MEFV/FAP/S100B/PSD/ITGA5/PDPN/ACTN1/PALLD/ITGB3/MYADM/CDK6/FSCN1/TPM1/PDLIM7/AIF1/MYO5A/CORO1C/SLC9A3R1/LAYN/JCAD/FRMD4B/BAIAP2/EGFR/CYTH3/MYO10/KLHL41/ITGB1/FGD1/ITGAV/WIPF1/TLN1/FERMT1/MACF1/LCP1/ATP6V1B2/SPRY2/MYH9/IQGAP1/SPRY4/CTTN/ADGRE2/WASF2/SAMSN1/LIMA1/MTM1/MTSS1/EEF1A1/DIAPH1/ARHGAP18/RASA1/DLC1/ABL1/NCKAP1/CLIP1/ARHGEF26/FGD4/APC/ROCK1/ARF6/RHOA/MTMR9/IFIT5/DDX58/PLEK…
GOBP_NEURAL_TUBE_DEVELOPMENT	GOBP_NEURAL_TUBE_DEVELOPMENT	145	0.480336	1.82366	8.05837e-05	0.000623669	0.000359992	5943	tags=41%, list=26%, signal=30%	FGF8/FOLR1/NOG/SOX11/GLI2/SFRP1/DACT1/CELSR1/ALDH1A2/CTHRC1/WNT3A/PRICKLE1/DCHS1/SFRP2/RGMA/EN1/CHRD/TGFB2/HIF1A/TWIST1/TGFB1/WNT5A/GPR161/FZD6/PTK7/ADM/GLI3/MTHFD1L/FZD1/PROX1/NOTCH1/BMP5/MTHFD1/LUZP1/SOX17/DLC1/ABL1/RALA/PKD2/PLXNA2/STK3/MIB1/ZFP36L1/COBL/LHX2/PKD1/PLOD3/PSEN1/ITPK1/BMP4/ARHGAP35/CC2D2A/RPGRIP1L/HES5/NUP133/IFT122/SMO/PRKACB/EPHA2
GOBP_DIENCEPHALON_DEVELOPMENT	GOBP_DIENCEPHALON_DEVELOPMENT	55	0.621661	2.05399	8.07145e-05	0.000623736	0.000360031	2532	tags=36%, list=11%, signal=32%	LHX3/FGF8/PCSK1/ISL1/NOG/GLI2/NR0B1/NRP2/SEMA3A/ALDH1A2/PITX1/MYC/NHLH2/CNTNAP2/NRP1/GHRH/SRD5A1/POU3F2/WNT5A/FGF10
GOBP_GLIAL_CELL_DEVELOPMENT	GOBP_GLIAL_CELL_DEVELOPMENT	100	0.519299	1.8824	8.09526e-05	0.000624631	0.000360547	3549	tags=41%, list=16%, signal=35%	SOX11/ASCL1/ROR2/NRG1/SOX10/TPPP/S100A8/ROR1/TREM2/CDK6/MXRA8/IL6/S100A9/VIM/IL1B/LDLR/C1QA/LRP1/NDRG1/TLR2/MAL/PLP1/DLL1/TSPAN2/POU3F2/C5AR1/LAMB2/LAMC3/CNTN1/CSPG5/NR1D1/APP/KCNJ10/CNTNAP1/LYN/B4GALT5/TENM4/PLEC/PRDM8/FPR2/ITGB4
GOBP_EXOCYTOSIS	GOBP_EXOCYTOSIS	309	0.389023	1.64106	8.15637e-05	0.000628397	0.000362721	6484	tags=43%, list=29%, signal=31%	CHGA/CRHBP/VSNL1/ABCA12/SNAP25/CDK5R2/P2RX1/SYT13/ANXA1/STXBP6/P2RY1/ANK1/SYP/CCR2/GRIK5/RAB31/STX1B/SYT12/SYN1/ANXA3/ADORA2B/STXBP1/WNT7A/RAB26/SYT11/CNR1/RIMS2/LRRK2/SCRN1/P2RX7/NR4A3/SPI1/STX11/PIK3CD/STX2/STX19/HCK/PRSS12/CD84/CACNA1H/RAB3IL1/F2RL1/BACE1/NCKAP1L/ADRA2A/KLRC2/CD300A/RAB27A/RAB3D/FOXF1/CSPG5/ITGB2/RIMS4/HTR1B/PCLO/SYT1/NOTCH1/LYN/FER/MYH9/SYT5/SYTL3/SNCA/EXOC5/RALB/SNX6/ADGRE2/…
GOBP_DETECTION_OF_BIOTIC_STIMULUS	GOBP_DETECTION_OF_BIOTIC_STIMULUS	33	0.708678	2.09205	8.22023e-05	0.000632364	0.000365011	4235	tags=64%, list=19%, signal=52%	PGLYRP3/PGLYRP4/SRPX/C4B/FAP/NOD2/TLR6/TREM2/SSC5D/YAP1/TLR2/TLR1/DACH1/LY96/CRTAM/CD1D/DMBT1/HLA-DRB1/NLRP3/HLA-B/CLEC7A
GOBP_LEUKOCYTE_MEDIATED_CYTOTOXICITY	GOBP_LEUKOCYTE_MEDIATED_CYTOTOXICITY	112	0.509676	1.88553	8.37202e-05	0.000641143	0.000370078	5176	tags=51%, list=23%, signal=39%	DNASE1L3/CXCL6/SERPINB4/TREM1/CD1A/CTSG/CD1E/IL7R/CTSC/FCGR3A/CD1B/TYROBP/GZMB/FCGR1A/IL18/P2RX7/SPI1/HAVCR2/F2RL1/ULBP2/RAET1E/NCKAP1L/PRF1/PVR/ICAM1/KLRC2/RAB27A/PIK3R6/CRTAM/HLA-G/RNF19B/CD1D/PTPRC/FADD/HLA-DRA/SLAMF7/HLA-H/CX3CR1/RAET1G/PRDX1/CADM1/HLA-DRB1/HLA-B/HLA-F/B2M/ARG1/IGHG1/NOS2/ITGAM/SH2D1A/HLA-A/RASGRP1/SERPINB9/ULBP3/KLRD1/ARRB2/FCGR2B
GOBP_REGULATION_OF_AXONOGENESIS	GOBP_REGULATION_OF_AXONOGENESIS	139	0.472983	1.79099	8.3596e-05	0.000641143	0.000370078	6202	tags=49%, list=27%, signal=36%	SPP1/ISLR2/DRAXIN/SEMA6D/NGF/FN1/SLIT2/SEMA3A/MAP2/SEMA5B/DIXDC1/WNT3A/TRPV2/MAP1B/BDNF/L1CAM/EPHB3/WNT7A/CDH2/NRP1/SHTN1/NTN1/THY1/PLXNC1/CXCL12/ROBO1/EPHB2/POU3F2/WNT5A/SEMA3D/CDK5R1/MACF1/LPAR3/ROBO2/NIN/EFNA5/CHODL/PLXND1/SEMA6B/EPHA7/CHN1/SRF/SEMA3E/DISC1/DBN1/DIP2B/MBP/PLXNA2/BMPR2/LIMK1/MEGF8/CYFIP1/PSEN1/KIF13B/SEMA3G/SEMA4F/SPART/NDEL1/ARHGAP35/MAP2K1/SEMA3B/KIAA0319/PAFAH1B1/MAP6/DBNL/T…
GOBP_CELL_CYCLE_PHASE_TRANSITION	GOBP_CELL_CYCLE_PHASE_TRANSITION	479	0.340581	1.50465	8.35936e-05	0.000641143	0.000370078	6872	tags=34%, list=30%, signal=25%	CRNN/CCNA1/ANXA1/HYAL1/INHBA/GFI1/FHL1/DACT1/MN1/USH1C/SUSD2/HMGA2/MAP3K20/CDK6/MYC/PLK2/CDC25B/CAMK2A/TPD52L1/NES/DYRK3/ATP2B4/AIF1/BCAT1/HSPA2/NEK6/FBXL7/CDK14/MUC1/KLF4/EGFR/KANK2/FBXL22/APBB1/UBE2E2/LATS2/CDKN2B/ITGB1/FGF10/ACVR1/DUSP1/NACC2/ANLN/E2F7/APP/CDKN3/AVEN/PROX1/FAM83D/APBB2/PTPRC/DLGAP5/LZTS1/CDKN2C/RDX/RRM1/PPP3CA/CDKN1A/DTL/PKMYT1/SLFN11/USP37/RRM2/PRKDC/GLI1/GJC2/BACH1/GPR132/CD…
GOBP_POSITIVE_REGULATION_OF_INTERLEUKIN_1_PRODUCTION	GOBP_POSITIVE_REGULATION_OF_INTERLEUKIN_1_PRODUCTION	65	0.602095	2.03133	8.41411e-05	0.000643402	0.000371382	4543	tags=49%, list=20%, signal=39%	ISL1/ORM2/MEFV/PYDC1/NOD2/ORM1/TLR6/IL6/EGR1/TYROBP/SAA1/P2RX7/IFI16/TLR8/PANX1/LPL/HAVCR2/F2RL1/MNDA/WNT5A/APP/IL16/LILRA2/CASP1/TMED10/NLRP3/STAT3/TMEM106A/CLEC7A/HK1/LILRA5/TRIM16
GOBP_REGULATION_OF_MUSCLE_CELL_DIFFERENTIATION	GOBP_REGULATION_OF_MUSCLE_CELL_DIFFERENTIATION	121	0.501922	1.85957	8.43471e-05	0.000644014	0.000371735	5542	tags=50%, list=24%, signal=38%	MIR140/EREG/RBM24/NRG1/MIR145/GREM1/MYOCD/G6PD/AKAP6/DKK1/RGS2/MESP1/WNT3A/NKX2-5/BDNF/RGS4/HDAC9/SOD2/PLPP7/MAPK12/MMP14/ZEB1/CEACAM5/MSX1/RBPMS2/TGFB1/DLL1/CCN3/EDN1/NIBAN2/GPER1/MAPK11/TMEM119/HDAC4/PROX1/NOTCH1/EFEMP2/PRDM6/EFNB2/NLN/SRF/NFATC1/MEF2C/FZD7/SMAD1/MAPK14/MAMSTR/PDGFB/BMPR2/BCL2/ENG/HEY2/NFATC3/ARRB2/CAMK1/PIEZO1/BMP4/SETD3/ATP11A/IGF1/PPARA
GOBP_MYOTUBE_DIFFERENTIATION	GOBP_MYOTUBE_DIFFERENTIATION	102	0.516188	1.87165	8.6597e-05	0.000660205	0.000381081	6197	tags=57%, list=27%, signal=41%	BARX2/RBM24/ADAMTS15/ADGRB3/CAV2/ADGRB1/MYOCD/EHD2/NKX2-5/BDNF/HDAC9/PTGFRN/ADAM12/PLPP7/CAPN2/MMP14/CEACAM5/CXCL9/DNER/RYR1/RCAN1/CACNA1H/CCN3/NIBAN2/KLHL41/MYORG/JAM2/ITGB1/TMEM119/HDAC4/SIX1/NOTCH1/CNTNAP1/MYH9/PLEC/PPP3CA/ADAMTS5/NLN/MEF2C/MAPK14/MAMSTR/CD53/BCL2/WNT10B/ERVFRD-1/PIEZO1/IL4R/ATP11A/PLD3/IGF1/PLEKHO1/MYOF/SMO/RIPOR2/EHD1/HDAC3/CYP26B1/BHLHA15
GOBP_VENTRICULAR_CARDIAC_MUSCLE_TISSUE_DEVELOPMENT	GOBP_VENTRICULAR_CARDIAC_MUSCLE_TISSUE_DEVELOPMENT	49	0.630394	2.02782	8.82681e-05	0.000671942	0.000387856	3285	tags=47%, list=15%, signal=40%	ISL1/NOG/DSP/HAND1/NRG1/FOXC2/ZFPM2/RYR2/EDNRA/NKX2-5/TPM1/HEG1/TGFB2/COL11A1/IRX3/TBX5/TGFB1/MYL3/TGFBR1/PROX1/NOTCH1/LY6E/ADAMTS9
GOBP_POTASSIUM_ION_TRANSPORT	GOBP_POTASSIUM_ION_TRANSPORT	154	0.471581	1.80724	8.94874e-05	0.000680211	0.000392629	3232	tags=33%, list=14%, signal=29%	KCNH6/LRRC38/ATP1A2/VIP/KCNH2/ATP12A/CAV1/SNAP25/CASQ2/FLNA/ABCC9/FHL1/KCNK2/PRNP/KCNMB1/KCNIP3/KCNK13/KCNQ5/AKAP6/KCNK3/TREM2/RGS4/KCNE4/SLC24A3/ADORA1/KCNC4/KCND3/KCNJ12/HCN2/KCNN3/ATP1A1/FXYD4/KCNMA1/SLC12A8/KCNH3/KCND2/ATP1B3/KCNK7/ADRA2A/KCNJ8/GJA5/ITGB1/TMEM38B/BIN1/NOS3/ACTN2/KCNJ10/SLC9A9/KCNA3/KCNK6/KCNJ2
GOBP_AMINE_TRANSPORT	GOBP_AMINE_TRANSPORT	67	0.589416	2.00222	9.01771e-05	0.000684435	0.000395067	3530	tags=43%, list=16%, signal=37%	TRH/NTSR1/RHCG/ATP1A2/CHGA/VIP/SYT13/P2RY1/FGF20/RGS2/SYT12/RGS4/TACR2/STXBP1/ADORA1/SYT11/CNR1/AGT/P2RX7/CXCL12/ADRA2A/ADORA3/AQP9/ITGB1/HTR1B/SYT1/SYT5/SNCA/PER2
GOBP_CHEMOKINE_PRODUCTION	GOBP_CHEMOKINE_PRODUCTION	86	0.537878	1.90274	9.03401e-05	0.000684655	0.000395194	3366	tags=38%, list=15%, signal=33%	AIRE/CXCL6/MEFV/NOD2/TREM1/SNAI2/SIRPA/TREM2/TNFSF4/IL6/ADORA2B/IL1B/HIF1A/TSLP/CSF1R/EGR1/AIF1/IL10/ADCYAP1/IL18/TLR2/TWIST1/LPL/CD84/KLF4/HAVCR2/F2RL1/WNT5A/ADIPOQ/APP/ALOX15B/LILRB4/IL33
GOBP_FAT_CELL_DIFFERENTIATION	GOBP_FAT_CELL_DIFFERENTIATION	217	0.421112	1.69638	9.0542e-05	0.000685168	0.00039549	5173	tags=41%, list=23%, signal=32%	LGALS12/ENPP1/TLCD3B/SFRP1/STEAP4/SNAI2/SLC2A4/IL11/RUNX1T1/CLIP3/ZFPM2/ALOXE3/HMGA2/RGS2/WNT3A/FERMT2/SFRP2/TGFB1I1/IL6/CMKLR1/EGR2/PPARGC1A/WWTR1/JAG1/SOD2/PDGFRA/DUSP10/MMP11/ZBTB16/YAP1/GRK5/LAMB3/NR4A3/DLK2/MAFB/LRRC8C/LPL/TGFB1/CCN4/KLF4/SAV1/ADRB2/NR4A1/WNT5A/PID1/CCDC71L/FGF10/GPER1/CEBPB/TRIB3/NR1D1/NOCT/ADIPOQ/RARRES2/RETN/RORA/SIX1/LMO3/ARL4A/FABP4/NR4A2/FTO/DIO2/PER2/ARNTL/FNDC5/PLAC8…
GOBP_REGULATION_OF_EPITHELIAL_CELL_DIFFERENTIATION	GOBP_REGULATION_OF_EPITHELIAL_CELL_DIFFERENTIATION	130	0.483241	1.81125	9.09268e-05	0.000687062	0.000396584	5656	tags=47%, list=25%, signal=35%	ATOH1/KRT84/MMP9/CD109/KRT36/ABCA12/CAV1/ASCL1/PROM1/SULT2B1/SFN/MESP1/ZBED2/IL20/SOX9/IL1B/WWTR1/XDH/JAG1/ZEB1/LHX1/YAP1/SFRP4/SGPP1/DLL1/KLF7/SPRED3/CDKN2B/VDR/CEBPB/SERPINE1/LIF/TP63/NOTCH1/ALOX15B/SPRY2/STAT1/SPRED1/VCL/BMP6/SPRY1/CDH5/CCND1/FGF2/TRIM16/ZFP36/MAFG/ROCK1/FRZB/HOXA7/ZFP36L1/HEY2/CTNNB1/WNT10B/CYP27B1/BMP4/FOXN1/FOXJ2/HES5/IL1A/APOLD1
GOBP_ADULT_LOCOMOTORY_BEHAVIOR	GOBP_ADULT_LOCOMOTORY_BEHAVIOR	64	0.602242	2.02167	9.14442e-05	0.000689952	0.000398251	3491	tags=34%, list=15%, signal=29%	TRH/NTSR1/SEZ6/ATP1A2/UCHL1/CEND1/SPTBN4/TMOD1/EN1/HOXD10/FOXA2/FGF12/NPC1/CXCL12/CHL1/APP/KCNJ10/HIPK2/GLRB/PBX3/NR4A2/SNCA
GOBP_NOTCH_SIGNALING_PATHWAY	GOBP_NOTCH_SIGNALING_PATHWAY	162	0.453815	1.75539	9.33759e-05	0.000703487	0.000406064	3339	tags=31%, list=15%, signal=27%	ATOH1/DLK1/NOD2/ASCL1/SNAI2/GATA5/PLN/DLL3/NEURL1/FOXC2/NRARP/POSTN/MESP1/DLX2/CDK6/DLX1/SOX9/TGFB2/SUSD5/SORBS2/JAG1/PERP/BEND6/MMP14/YAP1/SNAI1/DNER/DLK2/DLL1/ROBO1/CCN3/PRAG1/NOTCH2/NIBAN2/TGFBR2/IL2RA/NEURL1B/FGF10/HEYL/CNTN1/MFNG/APP/NOS3/SIX1/MESP2/TP63/NOTCH1/ROBO2/TSPAN5/BMP2K
GOBP_POSITIVE_REGULATION_OF_TUMOR_NECROSIS_FACTOR_SUPERFAMILY_CYTOKINE_PRODUCTION	GOBP_POSITIVE_REGULATION_OF_TUMOR_NECROSIS_FACTOR_SUPERFAMILY_CYTOKINE_PRODUCTION	93	0.535308	1.91264	9.36372e-05	0.000704417	0.000406601	5981	tags=57%, list=26%, signal=42%	ISL1/ORM2/NOD2/ORM1/CD14/CCR2/THBS1/IL6/TYROBP/LRRK2/SPON2/TLR2/CD86/TNFRSF8/TLR1/TWIST1/AKAP12/LPL/CD84/EPHB2/HAVCR2/CYBB/WNT5A/LY96/APP/LILRA2/PTPRC/FADD/IL33/SPN/IFIH1/IFNGR1/STAT3/TMEM106A/PTAFR/FRMD8/MAPKAPK2/CLEC7A/LILRA5/ARID5A/RASGRP1/DDX58/CCL19/TICAM1/PSEN1/PTPRJ/SASH3/HLA-E/IL1A/CLU/JAK2/CD2/PIK3R1
GOBP_REGULATION_OF_EXTRACELLULAR_MATRIX_DISASSEMBLY	GOBP_REGULATION_OF_EXTRACELLULAR_MATRIX_DISASSEMBLY	15	0.848762	2.12222	9.46683e-05	0.000708433	0.000408919	2185	tags=60%, list=10%, signal=54%	FAP/PDPN/DDR2/IL6/FSCN1/MELTF/DPP4/LRP1/TGFB1
GOBP_REGULATION_OF_STRIATED_MUSCLE_CONTRACTION	GOBP_REGULATION_OF_STRIATED_MUSCLE_CONTRACTION	73	0.562755	1.9363	9.47259e-05	0.000708433	0.000408919	4076	tags=45%, list=18%, signal=37%	MYBPH/ATP1A2/CHGA/ADRA1B/DSP/DSC2/CAV1/CASQ2/PLN/STC1/RYR2/PDE4B/RGS2/NKX2-5/CACNA1C/ADORA1/CCN2/HRC/ATP1A1/DMD/NR4A1/MYL3/GJA5/TMEM38B/BIN1/SLC8A1/KCNJ2/CLIC2/DSG2/PDE4D/CALM1/ANK2/CAMK2D
GOBP_POSITIVE_REGULATION_OF_ENDOTHELIAL_CELL_PROLIFERATION	GOBP_POSITIVE_REGULATION_OF_ENDOTHELIAL_CELL_PROLIFERATION	95	0.532357	1.91646	9.45574e-05	0.000708433	0.000408919	5301	tags=53%, list=23%, signal=40%	FGFBP1/VIP/CCL24/THBS4/ECM1/NRP2/CAV2/F3/CDH13/CCL26/NRARP/ITGB3/EGR3/HIF1A/AKT3/NRP1/EGF/SCG2/APLNR/IL10/PIK3CD/JCAD/CXCL12/HTR2B/TEK/NR4A1/WNT5A/VEGFC/TGFBR1/ITGA4/JUN/PROX1/AGTR1/WNT2/BMP6/STAT3/CCL11/ARG1/FGF2/FGFR1/NRAS/PDGFB/BMPR2/APLN/VEGFB/PGF/VEGFD/PPP1R16B/BMP4/ADAM17
GOBP_POSITIVE_REGULATION_OF_TRANSMEMBRANE_TRANSPORT	GOBP_POSITIVE_REGULATION_OF_TRANSMEMBRANE_TRANSPORT	176	0.448576	1.76031	9.44049e-05	0.000708433	0.000408919	4689	tags=39%, list=21%, signal=31%	RELN/NTSR1/NPSR1/LRRC38/STAC2/KCNH2/CACNA2D1/P2RX1/SORBS1/FLNA/CEMIP/CLIP3/KCNMB1/JPH2/RYR2/G6PD/CCR2/EDNRA/AKAP6/TREM2/P2RY6/SLC6A9/STAC/CX3CL1/CA2/AGT/BDKRB1/F2R/APLNR/CXCL9/DMD/HSPA2/P2RX7/NR4A3/SLC9A3R1/THY1/PLP1/EPHB2/ADRB2/ATP1B3/EDN1/ITGB1/GPER1/ERFE/ADIPOQ/C3/ACTN2/KCNJ2/STIM1/MEF2A/SNCA/OPN3/C1QTNF12/GJC2/CALM1/ACTN4/ARC/PTAFR/PINK1/ANK2/SHANK3/ABL1/IRS1/PKD2/ATP1B2/CCL2/MAPK14/ANK3/TRPC6
GOBP_CARDIAC_SEPTUM_MORPHOGENESIS	GOBP_CARDIAC_SEPTUM_MORPHOGENESIS	68	0.574953	1.9592	9.62201e-05	0.000717677	0.000414255	3390	tags=49%, list=15%, signal=41%	FGF8/ISL1/NOG/SOX11/HAND1/SLIT2/NRP2/ZFPM2/TBX20/NKX2-5/WNT11/TGFB2/JAG1/CCN1/NRP1/APLNR/TBX5/ROBO1/SAV1/GATA6/NOTCH2/WNT5A/TGFBR2/ACVR1/HEYL/TGFBR1/NOS3/PARVA/FZD1/PROX1/NOTCH1/ROBO2/BMP5
GOBP_SMOOTH_MUSCLE_CELL_MIGRATION	GOBP_SMOOTH_MUSCLE_CELL_MIGRATION	71	0.568648	1.94134	9.62935e-05	0.000717677	0.000414255	3924	tags=41%, list=17%, signal=34%	MIR140/CYP1B1/SEMA6D/SLIT2/ITGA2/MYOCD/ITGB3/PLAU/MYC/TPM1/P2RY6/PDGFRB/NRP1/AGT/LRP1/AIF1/NR4A3/PRKG1/CCN4/CCN3/TAFA5/SERPINE1/ADIPOQ/PARVA/IGFBP5/DOCK4/HAS2/GNA12/MEF2C
GOBP_ORGANIC_ANION_TRANSPORT	GOBP_ORGANIC_ANION_TRANSPORT	268	0.401792	1.64672	9.63835e-05	0.000717677	0.000414255	3765	tags=28%, list=17%, signal=24%	TRH/NTSR1/CES1/SLC35D3/FOLR3/ATP1A2/FOLR1/SLC16A12/SLC7A11/ABCG2/SLC22A3/SLC7A10/AKR1C1/SLC6A15/ANXA1/SLC10A6/SLC16A2/PDPN/FOLR2/SLC16A1/SLCO1B3/SLC38A5/SLC17A7/RGS2/SLC39A8/RGS4/SLC47A1/SLC6A14/LRRC8A/MYC/STXBP1/ADORA1/SLC6A9/IL1B/SLCO2B1/AGT/SLC7A5/BDKRB2/P2RX7/SLC9A3R1/CALHM3/LRRC8C/SLC36A4/PLA2G5/TNFSF11/SLC1A4/SLC10A4/EDN1/AQP9/SLCO2A1/ITGB1/SLCO1A2/TRPC4/SLC7A1/BEST1/HTR1B/SLC16A3/KCNJ10/SL…
GOBP_INNER_EAR_MORPHOGENESIS	GOBP_INNER_EAR_MORPHOGENESIS	85	0.548454	1.9321	9.76216e-05	0.000724784	0.000418357	3236	tags=39%, list=14%, signal=33%	ATOH1/POU4F3/FOXI1/CHRNA9/FGF8/EYA1/TCAP/ROR2/USH1C/CTHRC1/WNT3A/SOX9/LRIG1/COL11A1/USH1G/PRRX1/ZEB1/SLC9A3R1/MAFB/TFAP2A/NTN1/EPHB2/WNT5A/FGF10/FZD6/LRIG3/PTK7/SIX1/ALDH1A3/PROX1/ATP8A2/SPRY2/TBX18
GOBP_ADULT_BEHAVIOR	GOBP_ADULT_BEHAVIOR	105	0.517756	1.89049	9.76167e-05	0.000724784	0.000418357	3624	tags=30%, list=16%, signal=26%	TRH/NTSR1/SEZ6/ATP1A2/CRHBP/SLC7A11/UCHL1/CEND1/NRXN2/SPTBN4/TMOD1/EN1/HOMER2/CNTNAP2/HOXD10/FOXA2/FGF12/NPC1/CXCL12/SPTBN2/CHL1/NPY/APP/KCNJ10/HIPK2/GLRB/FADD/PBX3/NR4A2/NLGN4X/SNCA/CHRNB4
GOBP_POSITIVE_REGULATION_OF_DEVELOPMENTAL_GROWTH	GOBP_POSITIVE_REGULATION_OF_DEVELOPMENTAL_GROWTH	135	0.473981	1.78245	9.81318e-05	0.000727514	0.000419933	5490	tags=47%, list=24%, signal=36%	FGF8/ISLR2/NGF/FN1/ZFPM2/SPTBN4/AKAP6/WNT3A/TRPV2/TBX20/MAP1B/BDNF/L1CAM/RIMS2/NRP1/YAP1/SHTN1/NTN1/GHRH/TBX5/DLL1/CXCL12/GHR/CSF1/GATA6/POU3F2/EDN1/TGFBR2/DIO3/SYT1/MACF1/PROX1/NOTCH1/ATP8A2/LPAR3/EFNA5/FOXS1/WNT2/SRF/GLI1/DISC1/DBN1/MTM1/MEF2C/YBX3/HLX/FGF2/MAPK14/BMPR2/LIMK1/MEGF8/MUL1/ZP3/BCL2/CYFIP1/HEY2/CXCR4/SMAD7/SOX15/NDEL1/EZR/SASH3/IGF1
GOBP_EMBRYONIC_CRANIAL_SKELETON_MORPHOGENESIS	GOBP_EMBRYONIC_CRANIAL_SKELETON_MORPHOGENESIS	43	0.652187	2.03576	9.87164e-05	0.000727624	0.000419996	3057	tags=49%, list=14%, signal=42%	FGF8/MMP16/FOXC2/TGFB3/DLX2/CHST11/PDGFRA/PRRX1/MMP14/LHX1/TWIST1/TFAP2A/IRX5/RUNX2/NDST1/TGFBR2/TGFBR1/GLI3/MTHFD1L/SIX1/TBX15
GOBP_BRANCHING_MORPHOGENESIS_OF_AN_EPITHELIAL_TUBE	GOBP_BRANCHING_MORPHOGENESIS_OF_AN_EPITHELIAL_TUBE	137	0.478099	1.80614	9.8658e-05	0.000727624	0.000419996	3847	tags=42%, list=17%, signal=35%	FGF8/EYA1/NOG/GLI2/RSPO2/FOXD1/SLIT2/HOXD11/GREM1/AREG/FOXC2/CELSR1/FGF1/NRARP/EDNRA/TBX20/DCHS1/SFRP2/CLIC4/MYC/SOX9/NRP1/EGF/AGT/EXT1/MMP14/LHX1/YAP1/ESR1/MET/CSF1/EDN1/WNT5A/TGFBR2/WNT6/FGF10/ACVR1/VDR/TIE1/FOXF1/NPNT/COL4A1/GLI3/SIX1/NOTCH1/SPRY2/CTSZ/TCF21/WNT4/WNT2B/PLXND1/WNT2/SRF/SEMA3E/ADAMTS16/SPRY1/LEF1
GOBP_REGULATION_OF_T_CELL_DIFFERENTIATION	GOBP_REGULATION_OF_T_CELL_DIFFERENTIATION	139	0.468807	1.77518	9.8658e-05	0.000727624	0.000419996	5553	tags=45%, list=25%, signal=34%	PCK1/SPINK5/GLI2/ANXA1/CAMK4/NRARP/CCR2/IL7R/TNFSF4/TNFSF9/EGR3/FGL2/PRDM1/DUSP10/ZEB1/TMEM131L/ZBTB16/IL18/CD86/RUNX3/LOXL3/NCKAP1L/LILRB2/CD28/TGFBR2/IL2RA/FOXP3/TOX/PIK3R6/PNP/CRTAM/GLI3/CD80/HLA-G/PTPRC/IL15/HLA-DRA/LILRB4/FOXO3/HLA-DRB1/LEF1/NLRP3/RAG1/HLX/CR1/ABL1/VSIR/RC3H2/ADA/CD74/RASGRP1/RHOA/SOS2/CCL19/SMAD7/CTLA4/AP3B1/BMP4/IL4R/ITPKB/FOXN1/SASH3/SOCS1
GOBP_REGULATION_OF_HEMOPOIESIS	GOBP_REGULATION_OF_HEMOPOIESIS	344	0.372606	1.58659	9.8699e-05	0.000727624	0.000419996	5553	tags=42%, list=25%, signal=33%	PCK1/DCSTAMP/SPINK5/GPR68/GLI2/SFRP1/FSTL3/ANXA1/ROR2/MIR145/INHBA/GAS6/CAMK4/LOX/CSF3/FBN1/LGALS1/NRARP/CCR2/TNFAIP6/SLC9B2/INHA/IL7R/TREM2/AXL/RAB7B/CDK6/IL20/C1QC/TNFSF4/TNFSF9/EGR3/MYC/HIF1A/JAG1/KLF13/TYROBP/FGL2/PRDM1/KLF10/DUSP10/MMP14/ZEB1/SLAMF8/TMEM131L/IL10/ZBTB16/MITF/IL18/CD86/SPI1/MAFB/RUNX3/NFAM1/TNFSF11/LRRC17/CD4/TGFB1/DLL1/LOXL3/TMEM176B/CSF1/FAXDC2/NCKAP1L/LILRB2/CD28/NOTCH2/TG…
GOMF_TRANSMEMBRANE_TRANSPORTER_BINDING	GOMF_TRANSMEMBRANE_TRANSPORTER_BINDING	101	0.515668	1.86182	9.91033e-05	0.000729423	0.000421035	5134	tags=49%, list=23%, signal=38%	LRRC38/TCAP/CAV1/FLNA/ANK1/ABCC9/FHL1/PRNP/RYR2/ACTN1/AKAP6/PDE4B/S100A10/SCN4B/KCNE4/BAG2/STAC/SCN1B/KCND3/RIMS2/HRC/LRRK2/FGF12/PANX1/RIMS4/ACTN2/FYN/LYN/SLC8A1/RIMS3/PDE4D/CDH5/KCNAB2/CALM1/ACTN4/NPTN/DIAPH1/ANK2/CAMK2D/ITPR2/GOPC/PKD2/ANK3/YWHAZ/PKD1/ATP2A2/CTNNB1/CALM2/YWHAH
GOBP_EMBRYONIC_SKELETAL_SYSTEM_DEVELOPMENT	GOBP_EMBRYONIC_SKELETAL_SYSTEM_DEVELOPMENT	118	0.49671	1.82767	9.99607e-05	0.000734675	0.000424067	3057	tags=36%, list=14%, signal=31%	FGF8/EYA1/NOG/SOX11/SULF2/HAND2/ALX1/HYAL1/MMP16/FOXC2/TGFB3/EDNRA/DLX2/CHST11/DLX1/SULF1/COL1A1/WNT11/WNT9A/COL11A1/HOXD10/OSR2/PDGFRA/EXT1/PRRX1/MMP14/ZEB1/LHX1/PCSK5/TWIST1/TFAP2A/SATB2/IRX5/RUNX2/NDST1/WNT5A/TGFBR2/TGFBR1/GLI3/MTHFD1L/SIX1/TBX15
GOBP_REGULATION_OF_CYSTEINE_TYPE_ENDOPEPTIDASE_ACTIVITY	GOBP_REGULATION_OF_CYSTEINE_TYPE_ENDOPEPTIDASE_ACTIVITY	205	0.420042	1.6791	0.000101944	0.000748173	0.000431858	4924	tags=34%, list=22%, signal=27%	MMP9/MEFV/SOX7/P2RX1/BIRC7/CARD18/CD44/GAS6/F3/S100A8/CRYAB/SFN/NGFR/HGF/WNT3A/THBS1/SFRP2/MYC/S100A9/CCN2/XDH/DPEP1/CCN1/PERP/F2R/PLAUR/IFI16/GSN/FOXL2/FAS/ROBO1/KLF4/NR4A1/CST7/KHDC1/LAPTM5/GPER1/DHCR24/CAST/BIRC2/CASP5/TP63/FADD/FYN/CASP1/SNCA/PSMB9/PMAIP1/EPHA7/BOK/ANP32B/GRAMD4/CASP4/NLRP3/UACA/RAG1/CARD16/DLC1/CLEC7A/TNFSF10/ASPH/IFI6/AQP1/SERPINB9/MUL1/RHOA/BIRC3/BCL2L10/BIRC5/PTGS2
GOBP_CALCIUM_ION_TRANSPORT_INTO_CYTOSOL	GOBP_CALCIUM_ION_TRANSPORT_INTO_CYTOSOL	132	0.474598	1.78584	0.000102626	0.000752102	0.000434126	4454	tags=39%, list=20%, signal=31%	NTSR1/NPSR1/ATP1A2/CAV1/CACNA2D1/P2RX1/CASQ2/TRPA1/PLN/CEMIP/PRNP/JPH2/RYR2/AKAP6/TRPV2/CACNA1C/CCL21/P2RY6/CX3CL1/HRC/ATP2B4/BDKRB1/F2R/APLNR/CXCL9/DMD/P2RX7/RYR1/RASA3/THY1/HTR2B/MCOLN3/GPER1/TMEM38B/ITPR3/PTPRC/FYN/LYN/SLC8A1/SNCA/CLIC2/PDE4D/CALM1/CCR5/DIAPH1/ANK2/CAMK2D/ABL1/ITPR2/PKD2/FGF2
GOBP_APOPTOTIC_CELL_CLEARANCE	GOBP_APOPTOTIC_CELL_CLEARANCE	45	0.642062	2.03652	0.000105019	0.000768537	0.000443612	2841	tags=42%, list=13%, signal=37%	C4B/C4A/ANXA1/GAS6/ADGRB1/CCR2/THBS1/ITGB3/TREM2/AXL/TYROBP/LRP1/TGM2/MFGE8/ITGAV/C3/CD300LF/FCN1/MARCO
GOBP_ACTIN_FILAMENT_POLYMERIZATION	GOBP_ACTIN_FILAMENT_POLYMERIZATION	154	0.470026	1.80128	0.000106606	0.000778084	0.000449123	6208	tags=47%, list=27%, signal=35%	KANK4/CCL24/ADD2/SLIT2/KIRREL1/CSF3/LMOD1/CCL26/SPTBN4/GAS7/TMOD1/FMN1/MYADM/CCL21/ELN/AIF1/GSN/HCK/SVIL/CDC42EP1/C15orf62/BAIAP2/SPTBN2/NCKAP1L/WASF1/FHOD3/DIAPH3/BIN1/RDX/FER/SPIRE1/CAPZA2/CTTN/TMSB15A/NCK1/DAAM2/DBN1/MTPN/DIAPH1/ARHGAP18/RASA1/WASHC5/CCL11/SPTAN1/ABL1/NCKAP1/TMOD3/SPTBN1/PLEKHG2/SSH1/CDC42EP3/ARF6/RHOA/COTL1/COBL/CYFIP1/ARPC2/SNX9/FLII/ARPC5/PSTPIP1/TMOD2/CARMIL1/FCHSD2/JAK2/A…
GOBP_MAMMARY_GLAND_DEVELOPMENT	GOBP_MAMMARY_GLAND_DEVELOPMENT	122	0.48488	1.79942	0.000106629	0.000778084	0.000449123	4271	tags=35%, list=19%, signal=29%	PRL/SOSTDC1/GLI2/CAV1/NRG1/AREG/ITGA2/CDO1/NEURL1/TGFB3/WNT3A/SOX9/XDH/HIF1A/CSF1R/PAM/EGF/MSX1/ESR1/NTN1/TNFSF11/ROBO1/CSF1/WNT5A/TGFBR2/FGF10/VDR/CEBPB/FOXF1/GLI3/IGFBP5/LBH/IRF6/GJA1/WNT4/WNT2/LEF1/ARHGAP5/CCND1/TGFA/CCL11/ARG1/OXTR
GOBP_CARDIAC_SEPTUM_DEVELOPMENT	GOBP_CARDIAC_SEPTUM_DEVELOPMENT	100	0.515021	1.86689	0.000107244	0.000779238	0.000449789	3162	tags=40%, list=14%, signal=35%	FGF8/ISL1/NOG/SOX11/HAND1/SLIT2/NRP2/ZFPM2/STRA6/TBX20/NKX2-5/WNT11/HEG1/TGFB2/PDE2A/JAG1/ADAMTS6/CCN1/NRP1/PRDM1/APLNR/TBX5/ROBO1/SAV1/GATA6/NDST1/NOTCH2/WNT5A/TGFBR2/GJA5/ACVR1/HEYL/PTK7/TGFBR1/NOS3/PARVA/FZD1/PROX1/NOTCH1/ROBO2
GOBP_POSITIVE_REGULATION_OF_EPITHELIAL_CELL_MIGRATION	GOBP_POSITIVE_REGULATION_OF_EPITHELIAL_CELL_MIGRATION	155	0.457465	1.75439	0.0001072	0.000779238	0.000449789	3161	tags=32%, list=14%, signal=28%	MMP9/FGFBP1/ANXA1/HYAL1/FGF7/NRP2/ITGA2/FOXC2/CCBE1/FGF1/SMOC2/THBS1/ADGRA2/ITGB3/ANXA3/HDAC9/PLK2/SOX9/WNT7A/TGFB2/HIF1A/AKT3/MIR31/NRP1/EGF/AGT/RHOJ/GLIPR2/HBEGF/SPARC/RIN2/PIK3CD/JCAD/MET/TGFB1/TEK/RRAS/EDN1/WNT5A/TGFBR2/MAP4K4/FGF10/MAPRE2/VEGFC/NOS3/JUN/PROX1/ADAM9/FGF18/ANGPT1
GOBP_RESPONSE_TO_ALCOHOL	GOBP_RESPONSE_TO_ALCOHOL	194	0.423087	1.67957	0.00010705	0.000779238	0.000449789	3593	tags=30%, list=16%, signal=26%	NPAS4/CES1/ADH7/CRHBP/CYP1B1/SFRP1/CDA/MLC1/MAOB/PTGFR/SLC2A4/INHBA/SLIT2/CDO1/CSF3/ADCY7/KCNMB1/CD14/S100A8/OXCT1/G6PD/RGS2/RGS4/TNFSF4/CCL21/MYC/A2M/P2RY6/FOSL1/LRP8/CNR1/SOD2/SGK1/KLF9/TBXA2R/PTGER2/ADCY5/TBXAS1/TGFB1/AKR1C2/GRAMD1B/CLDN3/GNG2/CYBB/TGFBR2/FOXP3/ADIPOQ/TGFBR1/HTR1B/VCAM1/BIRC2/ADCY3/IGFBP7/FYN/CLDN1/EFNA5/IGF1R/FOXO3/AKR1C3
GOBP_ENDOCARDIAL_CUSHION_DEVELOPMENT	GOBP_ENDOCARDIAL_CUSHION_DEVELOPMENT	49	0.625691	2.01269	0.000107597	0.000780686	0.000450625	3390	tags=57%, list=15%, signal=49%	FGF8/ISL1/NOG/RBM24/SNAI2/GATA5/TGFB3/TBX20/DCHS1/SOX9/TGFB2/JAG1/APLNR/MSX1/SNAI1/TWIST1/TBX5/TGFB1/ROBO1/TGFBR2/ACVR1/HEYL/FOXF1/TGFBR1/NOS3/NOTCH1/ROBO2/BMP5
GOBP_REGULATION_OF_ADAPTIVE_IMMUNE_RESPONSE	GOBP_REGULATION_OF_ADAPTIVE_IMMUNE_RESPONSE	171	0.450506	1.77208	0.000109201	0.000791207	0.000456698	5489	tags=44%, list=24%, signal=33%	IL20RB/CLC/NOD2/CD1A/ANXA1/ADCY7/CCR2/CD1E/IL7R/TREM2/TNFSF4/IL6/IL1B/CD1B/DUSP10/CLCF1/IL10/IL18/P2RX7/C4BPB/IL27RA/CD4/TGFB1/EPHB2/HAVCR2/LOXL3/NCKAP1L/CD28/PVR/PRKCQ/FOXP3/C3/CD80/HLA-G/CD1D/TNFSF13B/PTPRC/FADD/HLA-DRA/LILRB4/TNFAIP3/HLA-H/CD55/SLC11A1/SAMSN1/HLA-DRB1/NLRP3/MEF2C/HLA-B/HLA-F/B2M/TNFRSF1B/HLX/CR1/ARG1/CLEC7A/DUSP22/RC3H2/IL6ST/ADA/IL1R1/ARID5A/HLA-A/FUT7/ZP3/CCL19/TFRC/KLRD1/PL…
GOBP_AMINO_ACID_IMPORT	GOBP_AMINO_ACID_IMPORT	44	0.651383	2.0471	0.000110148	0.000796937	0.000460005	2906	tags=45%, list=13%, signal=40%	NTSR1/ATP1A2/SLC7A11/SLC16A2/RGS2/RGS4/SLC47A1/SLC6A14/SLC6A9/AGT/SLC7A5/SLC9A3R1/SLC36A4/SLC1A4/ITGB1/SH3BP4/SLC22A4/SLC7A1/KCNJ10/SLC3A2
GOBP_REGULATION_OF_HEART_RATE	GOBP_REGULATION_OF_HEART_RATE	79	0.566057	1.97906	0.00011092	0.000801388	0.000462574	4076	tags=47%, list=18%, signal=39%	KCNH6/ISL1/KCNH2/ADRA1B/DSP/DSC2/CAV1/CACNA2D1/CASQ2/SEMA3A/PLN/SPTBN4/RYR2/EDNRA/RGS4/CACNA1C/SCN4B/KCNE4/TPM1/SCN1B/KCND3/POPDC2/HRC/AGT/DMD/EDN1/ADRA1D/ADM/BIN1/SLC8A1/KCNJ2/BVES/DSG2/PDE4D/CALM1/ANK2/CAMK2D
GOCC_TRANS_GOLGI_NETWORK	GOCC_TRANS_GOLGI_NETWORK	244	0.403583	1.65329	0.000112208	0.000809543	0.000467281	7188	tags=45%, list=32%, signal=31%	NSG2/PCSK1/TGFBI/SNAP25/RGS20/RAB38/SLC2A4/FLNA/CLIP3/POSTN/RAB31/MYO1B/ATP8B2/RAB7B/GCNT1/SYT11/MS4A6A/PAM/HTR7/LRRK2/CHST3/PCSK5/ATP8B3/HLA-DQB1/NBEA/ATG9A/BACE1/CHST1/GPER1/HLA-DQB2/IGF2R/APP/CHST7/MME/HLA-DPB1/HLA-DPA1/RAB32/RAB30/ATP8B4/HLA-DQA1/HLA-DRA/WLS/CLTB/MMP24/OPTN/BOK/TRAPPC6B/HLA-DRB1/YIPF5/CABP7/AP1S2/KIF13A/DENND5A/CCDC91/PHETA2/MICALL1/HLA-DRB5/FURIN/RGP1/KLHL20/RABEPK/RAB29/CD7…
GOBP_VASCULOGENESIS	GOBP_VASCULOGENESIS	75	0.563502	1.95363	0.000114324	0.000823649	0.000475424	5943	tags=56%, list=26%, signal=41%	CAV1/ZFPM2/MYOCD/ACKR3/TBX20/NKX2-5/ITGB8/WNT7A/HEG1/PDGFRB/XDH/APLNR/YAP1/RIN2/TBX5/TGFB1/MYO1E/RRAS/TGFBR2/TIE1/FOXF1/ITGAV/ADM/NOTCH1/SPRED1/HAS2/SOX17/TIPARP/RASA1/CD34/SOX18/GJC1/ZFP36L1/ENG/HEY2/CTNNB1/CCM2/QKI/RAP1A/HEY1/SMO/EPHA2
GOBP_CELL_CELL_JUNCTION_ASSEMBLY	GOBP_CELL_CELL_JUNCTION_ASSEMBLY	130	0.479564	1.79747	0.000116061	0.000834982	0.000481965	3666	tags=33%, list=16%, signal=28%	DSG1/PKP1/CLDN10/CAV1/GJB2/SNAI2/CLDN9/JAM3/GJB6/CDH19/DCHS1/CDH11/FSCN1/WNT11/HEG1/IL1B/CDH2/CNTNAP2/UGT8/IRX3/AGT/APLNR/SNAI1/CLDN6/CLDN8/TBX5/CLDN3/CLDN14/EPHB2/CDH8/GJA5/PKP3/TLN1/CLDN16/PECAM1/ACTB/CNTNAP1/RHOC/VCL/CLDN1/GJA1/GPBAR1/SRF
GOBP_ANTIGEN_PROCESSING_AND_PRESENTATION	GOBP_ANTIGEN_PROCESSING_AND_PRESENTATION	100	0.513242	1.86044	0.000116931	0.00083888	0.000484215	7051	tags=67%, list=31%, signal=46%	CTSV/NOD2/CD1A/CD209/CD1E/THBS1/TREM2/CCL21/CD1B/FCER1G/FGL2/EXT1/HLA-DQB1/CTSL/LILRB2/ICAM1/RAB27A/HLA-DQB2/HLA-G/CD1D/HLA-DPB1/HLA-DPA1/RAB32/HLA-DQA1/HLA-DRA/TAP1/HLA-H/SLC11A1/ERAP2/TAP2/HLA-DRB1/HLA-B/HLA-F/B2M/HLA-DRB5/CD8A/CD74/HLA-A/CCL19/HLA-DMB/GBA/WDFY4/FCGR2B/AP3B1/LNPEP/CALR/HLA-E/MARCHF1/ATG5/TAPBP/TAPBPL/RAB3B/ERAP1/ARL8B/RAB33A/CTSD/PSMB8/RAB34/HLA-DOA/WAS/LGMN/HLA-C/MR1/NOD1/RELB…
GOBP_ESTABLISHMENT_OR_MAINTENANCE_OF_CELL_POLARITY	GOBP_ESTABLISHMENT_OR_MAINTENANCE_OF_CELL_POLARITY	209	0.415642	1.66809	0.000116792	0.00083888	0.000484215	6696	tags=51%, list=30%, signal=36%	RHOD/ANK1/MSN/JAM3/AMOTL1/INSC/MAP1B/CCL21/CLIC4/FSCN1/WNT7A/WNT11/PARVB/SLC9A3R1/GSN/SHTN1/FRMD4B/CAP2/RND3/TEK/CYTH3/NCKAP1L/WNT5A/ITGB1/DST/FGF10/PLEKHG3/KIF26B/FOXF1/SFRP5/PTK7/CRTAM/FERMT1/PARVA/NDE1/DOCK2/ACTB/RHOC/SPRY2/AMOTL2/KIAA1614/CDC42BPB/MYH9/GJA1/SPN/TRAF3IP2/IGF1R/DCTN1/ALPK2/GPSM2/SPRY1/PARVG/LMNA/CDH5/CDK5RAP2/RAC2/MAP4/FEZ1/SDCCAG8/LAMA1/AQP1/CAP1/FAT1/ROCK1/CD3G/ACTR3/ARF6/RHO…
GOBP_VASCULAR_TRANSPORT	GOBP_VASCULAR_TRANSPORT	76	0.553566	1.91971	0.000117484	0.000841664	0.000485822	3479	tags=39%, list=15%, signal=34%	ATP1A2/SLC5A1/SLC16A12/ABCG2/SLC22A3/SLC16A2/SLC2A4/ABCC9/SLC16A1/SLC22A1/SLC38A5/SLC24A3/SLC6A9/SLCO2B1/ATP2B4/LRP1/SLC7A5/FABP5/SLC9A3R1/APOE/SLC1A4/KCNJ8/LEPR/SLC7A1/SLC15A2/SLCO3A1/SLC28A2/SLC2A3/ABCC1/SLC2A1
GOBP_NEGATIVE_REGULATION_OF_TRANSFERASE_ACTIVITY	GOBP_NEGATIVE_REGULATION_OF_TRANSFERASE_ACTIVITY	248	0.404268	1.6568	0.000117752	0.000842403	0.000486249	5296	tags=35%, list=23%, signal=27%	UCHL1/SERPINB3/CAV1/SFRP1/PYDC1/MYOCD/SFN/CAMK2N2/RGS2/SFRP2/DUSP7/BAG2/HEG1/IL1B/WWTR1/AGT/FOXA2/DUSP10/CORO1C/APOE/THY1/AJUBA/EPHB2/LATS2/CDKN2B/ADARB1/CD300A/TRIB3/DUSP1/ADIPOQ/HIPK3/PTPN22/IRAK3/LAX1/PTPRC/MAPK8IP1/CDKN2C/SPRY2/LYN/LILRB4/SLC8A1/TNFAIP3/SPRED1/FABP4/AIDA/PLEC/GADD45B/WARS1/CDKN1A/SH2B3/SNCA/SMPD1/SPRY4/SNX6/SPRY1/DUSP3/CDKN2A/IPO7/CDK5RAP2/CDC20/PKIG/PTPRH/ABL1/DUSP22/PIP4K2A…
GOBP_EMBRYO_IMPLANTATION	GOBP_EMBRYO_IMPLANTATION	48	0.642493	2.05165	0.000118035	0.00084325	0.000486738	3549	tags=38%, list=16%, signal=32%	MMP9/SPP1/SCGB1A1/CALCA/STC1/TPPP3/IL1B/PCSK5/TEAD4/MMP2/TIMP1/SYDE1/TGFBR2/RECK/LIF/IGFBP7/GJA1/ITGB4
GOBP_POSITIVE_REGULATION_OF_CELL_CYCLE	GOBP_POSITIVE_REGULATION_OF_CELL_CYCLE	286	0.385855	1.60167	0.000119693	0.000853896	0.000492883	7716	tags=45%, list=34%, signal=30%	CRNN/FGF8/EPGN/EREG/TGM1/CDK5R2/ASCL1/ANXA1/SPHK1/HYAL1/SMOC2/MAGEA4/MAP3K20/MYC/CCN2/CDC25B/TGFB2/PDGFRB/IL1B/FOSL1/DYRK3/EGF/AIF1/IL10/MSX1/HSPA2/SVIL/CCNYL1/EGFR/UBE2E2/EDN1/CD28/WNT5A/FGF10/CDK5R1/E2F7/APP/SSTR5/PROX1/FAM83D/DLGAP5/RDX/CCPG1/RRM1/WNT4/DTL/IGF1R/GPSM2/RRM2/GLI1/DUSP3/CCND1/TGFA/LSM11/TTL/ABL1/MNAT1/CDK4/PKD2/FBXO5/TMOD3/CDC73/PDGFB/C6orf89/DYNC1H1/RHOA/EIF4G1/CCNB1/NPM1/RB1/KI…
GOMF_RNA_BINDING_INVOLVED_IN_POSTTRANSCRIPTIONAL_GENE_SILENCING	GOMF_RNA_BINDING_INVOLVED_IN_POSTTRANSCRIPTIONAL_GENE_SILENCING	44	-0.655394	-1.99359	0.000123599	0.000880532	0.000508258	3254	tags=57%, list=14%, signal=49%	MIR17HG/MIR573/MIR186/MIR126/MIR27B/MIR378A/MIR106B/MIR483/MIR33B/MIR26B/MIR25/MIR200A/MIR200B/MIR661/MIR93/MIR199A1/MIR499A/MIR200C/MIR429/MIR141/MIR149/MIR2355/MIR3619/MIR644A/MIR520E
GOBP_RENAL_FILTRATION	GOBP_RENAL_FILTRATION	27	0.715925	2.04531	0.000124638	0.000885468	0.000511107	3640	tags=63%, list=16%, signal=53%	TMEM63C/SULF2/KIRREL1/GAS6/EDNRA/SULF1/ADORA1/F2R/MCAM/IGHA2/F2RL1/MYO1E/GJA5/CORO2B/JCHAIN/ITGA3/IGHA1
GOBP_REGULATION_OF_CALCIUM_ION_TRANSPORT_INTO_CYTOSOL	GOBP_REGULATION_OF_CALCIUM_ION_TRANSPORT_INTO_CYTOSOL	87	0.52021	1.84396	0.000124479	0.000885468	0.000511107	4195	tags=41%, list=19%, signal=34%	NTSR1/NPSR1/ATP1A2/CAV1/P2RX1/CASQ2/PLN/CEMIP/PRNP/JPH2/RYR2/AKAP6/CACNA1C/P2RY6/CX3CL1/HRC/BDKRB1/F2R/APLNR/CXCL9/DMD/P2RX7/THY1/GPER1/TMEM38B/FYN/LYN/SLC8A1/SNCA/CLIC2/PDE4D/CALM1/DIAPH1/ANK2/CAMK2D/ABL1
GOBP_BONE_MORPHOGENESIS	GOBP_BONE_MORPHOGENESIS	90	0.53286	1.8853	0.000125689	0.000890588	0.000514062	4907	tags=58%, list=22%, signal=45%	FGF4/MMP13/BMPR1B/MMP16/ACP5/SP5/STC1/TGFB3/SFRP2/RAB23/COL3A1/SOX9/COL1A1/ANXA6/OSR2/COMP/IFITM5/EXT1/MMP14/MSX1/TWIST1/SFRP4/ALPL/TFAP2A/COL13A1/TSKU/NAB1/CDX1/ATG9A/RUNX2/GHR/TGFBR2/CSGALNACT1/TMEM119/GLI3/RARB/FGF18/AXIN2/EXT2/HAS2/GLG1/BMP6/SERPINH1/MEF2C/CHSY1/LTBP3/TRIP11/BMPR2/MEGF8/FOXN3/BPNT2/MEF2D
GOBP_REGULATION_OF_MYELOID_LEUKOCYTE_DIFFERENTIATION	GOBP_REGULATION_OF_MYELOID_LEUKOCYTE_DIFFERENTIATION	103	0.507721	1.84648	0.000125707	0.000890588	0.000514062	3847	tags=38%, list=17%, signal=32%	DCSTAMP/GPR68/SFRP1/FSTL3/ROR2/MIR145/INHBA/CAMK4/FBN1/TNFAIP6/SLC9B2/INHA/TREM2/CDK6/IL20/C1QC/MYC/TYROBP/KLF10/MITF/MAFB/TNFSF11/LRRC17/CD4/TGFB1/CSF1/NOTCH2/CEBPB/IL34/LIF/ADIPOQ/FADD/LYN/LILRB4/EVI2B/LILRB3/KITLG/HLA-DRB1/LEF1
GOBP_REGULATION_OF_PROTEIN_SECRETION	GOBP_REGULATION_OF_PROTEIN_SECRETION	211	0.429032	1.72356	0.000127687	0.000903357	0.000521432	3868	tags=29%, list=17%, signal=24%	TRH/CHGA/PCSK1/ISL1/VSNL1/ABCA12/GPR68/SFRP1/SNAP25/SLC16A1/OXCT1/TGFB3/SLC9B2/TREM2/IL6/LRRC8A/TGFB2/IL1B/HIF1A/CNR1/ANKRD1/PAM/FOXA2/F2R/SAA1/TLR2/P2RX7/CD38/ADCY5/APOE/CD33/ADTRP/MYOM1/TGFB1/CCN3/KLF7/F2RL1/APBB1/ADRA2A/VEGFC/GPER1/NNAT/NR1D1/SSTR5/MYH10/BMP8A/ADAM9/CD200/WLS/EFNA5/PPP3CA/PER2/ARNTL/CYP51A1/C1QTNF12/P3H1/BMP6/HLA-DRB1/GLUL/TMED10/RAB11FIP5
GOBP_POSITIVE_REGULATION_OF_LEUKOCYTE_MEDIATED_IMMUNITY	GOBP_POSITIVE_REGULATION_OF_LEUKOCYTE_MEDIATED_IMMUNITY	123	0.48667	1.81138	0.000132151	0.000933645	0.000538915	5603	tags=48%, list=25%, signal=36%	NOD2/CD1A/CAMK4/CD1E/TREM2/TNFSF4/IL6/IL1B/CD1B/TYROBP/CLCF1/IL18/P2RX7/SPI1/TGFB1/F2RL1/RAET1E/CD28/PVR/KLRC2/FOXP3/C3/ITGB2/CRTAM/HLA-G/CD1D/PTPRC/FADD/HLA-DRA/HLA-H/CD55/RAET1G/CADM1/DDX21/HLA-DRB1/NLRP3/PTAFR/HLA-B/HLA-F/B2M/ARG1/CLEC7A/NOS2/ITGAM/IL1R1/ARID5A/SH2D1A/HLA-A/RASGRP1/ZP3/DDX58/TICAM1/TFRC/KLRD1/IL18R1/BTK/SASH3/HLA-E/LAMP1
GOBP_CELLULAR_RESPONSE_TO_MECHANICAL_STIMULUS	GOBP_CELLULAR_RESPONSE_TO_MECHANICAL_STIMULUS	67	0.582368	1.97827	0.000134305	0.000947553	0.000546943	5655	tags=55%, list=25%, signal=42%	ATP1A2/ITGA2/SOX9/COL1A1/WNT11/IL1B/PDE2A/ANKRD1/AGT/TNFRSF8/TLR8/FAS/TNFRSF10A/BAG3/CASP5/TMEM150C/FADD/KCNJ2/CASP1/PLEC/SLC2A1/IGF1R/HABP4/BMP6/MAP3K1/MTPN/BNIP3/CNN2/AQP1/NFKB1/PTGS2/TLR5/ENG/PIEZO1/GADD45A/BAK1/TNFRSF10B
GOCC_CLATHRIN_COATED_VESICLE	GOCC_CLATHRIN_COATED_VESICLE	171	0.447798	1.76142	0.000134807	0.000948931	0.000547739	5403	tags=40%, list=24%, signal=31%	SLC18A3/FOLR1/EPGN/EREG/SFTPB/CHRM2/MLC1/MALL/ROR2/SLC2A4/RASSF9/AREG/CEMIP/SLC17A7/IL7R/SYT11/LDLR/TYRP1/CD207/EGF/FCGR1A/HBEGF/APOE/CD4/HLA-DQB1/EGFR/ADRB2/MYO1E/EDN1/DAB2/WNT5A/SH3BP4/RAB27A/HLA-DQB2/IGF2R/STON1/NCALD/SYT1/SGIP1/HLA-DPB1/HLA-DPA1/HLA-DQA1/HLA-DRA/ECE1/CLTB/HSPA8/DENND1A/VWF/HLA-DRB1/TMED10/TGFA/PHETA2/HLA-DRB5/FURIN/GOPC/SNX3/CD74/LDLRAP1/CD3G/AP3B2/PICALM/TFRC/SNX9/VAMP3/NUMB…
GOCC_INTRINSIC_COMPONENT_OF_ORGANELLE_MEMBRANE	GOCC_INTRINSIC_COMPONENT_OF_ORGANELLE_MEMBRANE	379	0.364198	1.56994	0.000134872	0.000948931	0.000547739	7063	tags=42%, list=31%, signal=30%	GFY/DCSTAMP/P2RX1/ELOVL4/B4GALNT1/SLC30A3/SYP/SLC17A7/RTN1/HSD11B1/DHRS9/SYN1/LRRC8A/RAB26/SLC6A9/SGMS2/CNR1/HACD1/EXT1/PCSK5/P2RX7/ELOVL2/RYR1/NPC1/LAMP2/HLA-DQB1/ZDHHC15/TPST1/CSGALNACT1/MMGT1/MFNG/HLA-DQB2/HACD4/HLA-G/CSGALNACT2/SYT1/HLA-DPB1/HLA-DPA1/GALNT2/HLA-DQA1/HLA-DRA/WLS/ESYT2/ECE1/SPIRE1/TAP1/HLA-H/MREG/MCUB/STIM1/SYT5/STING1/ELOVL5/PIGK/TAP2/HLA-DRB1/SLC35B4/B4GAT1/GOLGA7/PINK1/HSPA5…
GOBP_POSITIVE_REGULATION_OF_IMMUNE_EFFECTOR_PROCESS	GOBP_POSITIVE_REGULATION_OF_IMMUNE_EFFECTOR_PROCESS	219	0.411785	1.66186	0.000136222	0.000957117	0.000552463	5603	tags=46%, list=25%, signal=35%	KLK5/KLK7/PCK1/NOD2/CD244/CD1A/ANXA1/CAMK4/PGC/CCR2/CD1E/TREM2/TNFSF4/IL6/ADORA2B/STXBP1/IL1B/CD1B/TYROBP/CLCF1/SLC7A5/IL10/SPON2/IL18/CD86/P2RX7/NR4A3/SPI1/PLA2G5/CD84/TGFB1/EPHB2/F2RL1/RAET1E/CD28/LAPTM5/WNT5A/PVR/KLRC2/CD300A/FOXP3/DDX60/FOXF1/C3/ITGB2/CRTAM/FCN1/CD80/HLA-G/CD1D/PTPN22/PTPRC/FADD/TNFRSF4/LYN/HLA-DRA/FER/HLA-H/CD55/RAET1G/ADGRE2/CADM1/DDX21/HLA-DRB1/NLRP3/PTAFR/HLA-B/HLA-F/B2M/…
GOMF_GTPASE_ACTIVITY	GOMF_GTPASE_ACTIVITY	304	0.38537	1.6206	0.000137208	0.000962716	0.000555696	6524	tags=44%, list=29%, signal=32%	GNAT3/ABCA4/GBP6/TUBAL3/RASD2/GNAO1/RGS20/RHOD/TUBB2B/RAB38/TUBB6/RRAD/TPPP/DIRAS1/GNAL/RAB31/RGS2/RGS4/RAB7B/GEM/RAB23/GNG8/RAB26/TUBB2A/TUBA4A/RGS18/ARL4C/ARL4D/DIRAS3/RHOJ/REM1/TUBA1A/LRRK2/RND3/RRAS/RGS1/RASL10B/RAB27A/RAB3D/ATL3/MRAS/GNG11/ARL10/RASL12/RRAGD/RAB39A/RERG/RAB32/ARL4A/RHOC/GBP1/ATL1/RAB30/RAB42/DNM1/RAB9B/RALB/RRAS2/RHOV/TMEM250/GNA12/GNGT2/TUBA1C/RASD1/ARHGAP5/SEPTIN6/EEF1A1/R…
GOBP_REGULATION_OF_MONOCYTE_CHEMOTAXIS	GOBP_REGULATION_OF_MONOCYTE_CHEMOTAXIS	25	0.737783	2.05064	0.000137613	0.000964237	0.000556574	3481	tags=64%, list=15%, signal=54%	S100A7/SLIT2/GREM1/CCR2/AIF1/SLAMF8/S100A14/CXCL12/CCN3/DUSP1/SERPINE1/LYN/PLA2G7/NBL1/CX3CR1/FPR2
GOBP_TELOMERE_ORGANIZATION	GOBP_TELOMERE_ORGANIZATION	155	-0.467047	-1.72507	0.000139612	0.000975568	0.000563114	1543	tags=10%, list=7%, signal=10%	H3C8/LTO1/ZSCAN4/H3C12/H3C3/H4C5/H3C1/H4C13/H4C4/H3C2/H3C11/H3C7/H4C1/H4C3/H4C2/H4C6
GOBP_IN_UTERO_EMBRYONIC_DEVELOPMENT	GOBP_IN_UTERO_EMBRYONIC_DEVELOPMENT	365	0.357992	1.53006	0.000139567	0.000975568	0.000563114	6214	tags=39%, list=27%, signal=29%	DSC3/PPP4R4/NOG/HAND1/HAND2/TM4SF1/CSF2/SOX10/ZFPM2/TGFB3/EDNRA/WNT3A/NXN/KPNA7/COL3A1/CHST11/MYC/HEG1/ADAMTS3/FOSL1/HIF1A/PLPP4/CCN1/NECAB1/PDGFRA/IFITM5/PRDM1/CAPN2/IL10/MSX1/YAP1/SNAI1/TEAD4/TWIST1/STMN3/FKBP10/GJB3/SOCS3/KLF4/EGFR/GATA6/MYO1E/EDN1/NOTCH2/TGFBR2/ITGB1/ACVR1/ADCY9/CEBPB/TIE1/PTH1R/FOXF1/MFNG/ADM/E2F7/LIF/TGFBR1/GJB5/GLI3/NOS3/PCDH12/SH3PXD2A/RSPO3/NOTCH1/LY6E/ANGPT1/MYH9/MDFI/B…
GOBP_ESTABLISHMENT_OF_ORGANELLE_LOCALIZATION	GOBP_ESTABLISHMENT_OF_ORGANELLE_LOCALIZATION	370	0.355708	1.52493	0.000140021	0.000977084	0.000563989	7363	tags=45%, list=33%, signal=31%	CHGA/UCHL1/TRIM58/SLC2A4/MAP2/CDH3/MYO7B/INSC/MYO1B/MAP1B/GEM/ADORA2B/STXBP1/SYT11/HIF1A/LRRK2/MYO5A/NR4A3/SLC9A3R1/PIK3CD/BICD2/NTN1/CD84/MYO1E/WASF1/ITGB1/FGF10/CD300A/RAB27A/FOXF1/ITGA4/SYNE2/NDE1/CEP19/FAM83D/DLGAP5/AP3S1/SPRY2/LYN/FER/MYO1F/CNIH2/MYH9/SPIRE1/DNM1/MREG/ARHGAP21/GJA1/SNCA/DCTN1/SNX6/ADGRE2/GPSM2/MYO1G/PTGDS/SPRY1/SDCBP/TMED10/KIF13A/ACTR10/ACTN4/MYO1D/PINK1/CDK5RAP2/SYNE3/RAC2…
GOMF_GATED_CHANNEL_ACTIVITY	GOMF_GATED_CHANNEL_ACTIVITY	200	0.426358	1.69739	0.000140832	0.000981403	0.000566482	3995	tags=39%, list=18%, signal=32%	KCNH6/CHRNA9/LRRC38/CACNG6/KCNH2/CLCNKB/TMEM63C/GABRP/CACNA2D1/SNAP25/P2RX1/CLCA2/TRPA1/CACNA2D4/ABCC9/CHRNA1/KCNK2/KCNMB1/KCNIP3/KCNK13/RYR2/KCNQ5/GRIK5/KCNK3/CACNA1C/SCN4B/KCNE4/CLIC4/ANXA6/SCN1B/KCNC4/CNR1/KCND3/KCNJ12/GRID1/HCN2/KCNN3/CACNA2D3/P2RX7/NCS1/KCNMA1/RYR1/CALHM3/RASA3/CLIC3/CACNA1H/GRIN3B/KCNH3/GABRB3/CYBB/KCND2/MCOLN3/KCNK7/KCNJ8/CLIC5/ITGAV/BEST1/HTR1B/ITPR3/KCNJ10/TTYH2/TMEM150C…
GOBP_CHONDROCYTE_DEVELOPMENT	GOBP_CHONDROCYTE_DEVELOPMENT	30	0.702208	2.06012	0.000141789	0.000985383	0.000568779	3926	tags=67%, list=17%, signal=55%	PTHLH/BMPR1B/ECM1/SULF2/SFRP2/CHST11/SOX9/SULF1/COL11A1/COMP/EXT1/RFLNB/TSKU/RUNX2/TGFBR2/FGF18/RFLNA/AXIN2/SERPINH1/CHSY1
GOBP_GLYCOPROTEIN_METABOLIC_PROCESS	GOBP_GLYCOPROTEIN_METABOLIC_PROCESS	340	0.372406	1.58232	0.000141728	0.000985383	0.000568779	5101	tags=35%, list=23%, signal=28%	NECAB2/ITM2A/GCNT3/BMPR1B/GFPT2/CYTL1/FBXO2/SULF2/HYAL1/GALNT5/ADAMTS12/RAMP1/CHST15/GXYLT2/DSEL/BGN/SLC39A8/CHST11/CCL21/GALNT6/CHST9/DCN/CHSY3/GCNT1/SULF1/COL11A1/ST6GALNAC1/ST6GALNAC2/HIF1A/HPSE/MGAT5B/MIR31/B3GNT7/NECAB1/ST8SIA4/B3GNT4/DSE/EXT1/GGTA1/GALNT16/CHST3/HBEGF/ST3GAL6/NPC1/GPC1/CHST13/PHLDA1/TMTC1/SPOCK3/GALNT18/CTSL/GAL3ST4/ST6GAL2/NDST1/B3GNT5/POGLUT3/GALNT10/CSGALNACT1/EXTL3/ST6G…
GOBP_RESPONSE_TO_PURINE_CONTAINING_COMPOUND	GOBP_RESPONSE_TO_PURINE_CONTAINING_COMPOUND	110	0.507249	1.86613	0.000143945	0.000999012	0.000576646	4940	tags=47%, list=22%, signal=37%	PCK1/CRHBP/VGF/CYP1B1/P2RX1/CASQ2/P2RY1/THBD/AREG/CDO1/CPS1/ABCC9/STC1/RYR2/AKAP6/COL1A1/P2RY6/IL1B/FOSL1/PDE2A/HCN2/P2RX7/PDE3A/RYR1/PANX1/PER1/SRD5A1/GATA6/AQP9/TMEM38B/ADIPOQ/APP/BIRC2/IGFBP5/ASS1/STAT1/SLC8A1/PTAFR/HSPA5/GPD1/ITPR2/INHBB/PKD2/P2RY2/P2RY12/DUOX2/AQP1/SSH1/PIK3CG/PTGS2/ZFP36L1/CARM1
GOBP_POSITIVE_REGULATION_OF_PROTEOLYSIS	GOBP_POSITIVE_REGULATION_OF_PROTEOLYSIS	338	0.368372	1.56338	0.000144345	0.00100043	0.000577462	5453	tags=34%, list=24%, signal=26%	SERPINB3/CAV1/MEFV/SOX7/P2RX1/SH3RF2/FN1/F3/CCBE1/SPON1/S100A8/NGFR/WNT3A/S100A10/PRICKLE1/RNF217/TREM2/SFRP2/RGMA/PCOLCE2/ANXA2/MYC/CTSC/S100A9/BAG2/MELTF/CCN2/PCOLCE/IL1B/XDH/CCN1/PERP/EGF/F2R/LRRK2/ANTXR1/MAPK12/MMP14/SH3RF3/IFI16/RCN3/GSN/FOXL2/APOE/FAS/CLDN3/ROBO1/DAB2/ADRA2A/KHDC1/LAPTM5/GPER1/TRIB3/RNF144B/CSNK1A1/APP/RNF19B/F12/CASP5/FADD/ADAM9/FYN/LYN/ENO1/MYH9/USP13/EFNA3/CASP1/SNCA/PMA…
GOBP_CYTOSOLIC_CALCIUM_ION_TRANSPORT	GOBP_CYTOSOLIC_CALCIUM_ION_TRANSPORT	149	0.462524	1.76736	0.000145403	0.0010064	0.000580909	4454	tags=36%, list=20%, signal=29%	NTSR1/NPSR1/ATP1A2/CAV1/CACNA2D1/P2RX1/CASQ2/TRPA1/PLN/CEMIP/PRNP/JPH2/RYR2/AKAP6/TRPV2/CACNA1C/CCL21/CCN2/P2RY6/CX3CL1/HRC/ATP2B4/BDKRB1/F2R/APLNR/CXCL9/DMD/P2RX7/RYR1/RASA3/THY1/HTR2B/MICU3/MCOLN3/GPER1/TMEM38B/ITPR3/PTPRC/FYN/LYN/SLC8A1/MCUB/SNCA/CLIC2/PDE4D/CALM1/CCR5/DIAPH1/ANK2/CAMK2D/ABL1/ITPR2/PKD2/FGF2
GOBP_LONG_TERM_MEMORY	GOBP_LONG_TERM_MEMORY	31	0.709439	2.07465	0.000148579	0.00102698	0.000592792	2361	tags=35%, list=10%, signal=32%	NPAS4/RELN/SLC2A4/CAMK4/PRNP/CALB1/RASGRF1/LDLR/SGK1/APOE/PJA2
GOBP_CARDIAC_MUSCLE_CELL_CONTRACTION	GOBP_CARDIAC_MUSCLE_CELL_CONTRACTION	58	0.578286	1.90581	0.000149065	0.00102895	0.000593927	4286	tags=55%, list=19%, signal=45%	ATP1A2/KCNH2/DSP/DSC2/CAV1/CACNA2D1/FLNA/PLN/STC1/RYR2/PDE4B/SGCD/CACNA1C/SCN4B/KCNE4/ADORA1/SCN1B/KCND3/ATP1A1/GSN/FGF12/KCNJ8/GJA5/BIN1/KCNJ2/GJA1/DSG2/PDE4D/ANK2/CAMK2D/NUP155/KCNJ5
GOBP_SUBSTRATE_DEPENDENT_CELL_MIGRATION	GOBP_SUBSTRATE_DEPENDENT_CELL_MIGRATION	24	0.728791	2.00692	0.000152208	0.00104923	0.000605631	3805	tags=62%, list=17%, signal=52%	CSPG4/SNAI2/FN1/SLIT2/ITGA11/ITGA2/NRP1/SHTN1/NTN1/ROBO1/VEGFC/PTPRC/CTTN/NCK1/SDCBP
GOBP_ACTIN_FILAMENT_BUNDLE_ORGANIZATION	GOBP_ACTIN_FILAMENT_BUNDLE_ORGANIZATION	148	0.462545	1.76293	0.000153016	0.00105338	0.000608027	4777	tags=41%, list=21%, signal=33%	SFRP1/SYNPO2/RHOD/ADD2/SORBS1/FLNA/USH1C/TGFB3/ACTN1/CALD1/MYO1B/DPYSL3/S100A10/FERMT2/FSCN1/TPM1/WNT11/CCN2/ELN/CX3CL1/NRP1/AIF1/PLS3/SHTN1/SYNPO/ITGB5/MET/BAIAP2/RFLNB/ZYX/PHLDB2/CCDC88A/CGNL1/ITGB1/TGFBR1/SORBS3/GPR65/ESPN/CORO2B/LCP1/RHOC/RFLNA/RDX/SPIRE1/ARHGEF5/WNT4/S1PR1/WASF2/SRF/LPAR1/LIMA1/MTSS1/SHANK3/DLC1/ABL1/CD47/TJP1/PDCD10/LIMK1/ROCK1/RHOA
GOBP_GLIAL_CELL_DIFFERENTIATION	GOBP_GLIAL_CELL_DIFFERENTIATION	188	0.426663	1.6796	0.000153432	0.00105349	0.000608093	4490	tags=43%, list=20%, signal=34%	RELN/NOG/GAP43/SOX11/ZNF365/ASCL1/ROR2/NRG1/SOX10/PTPRZ1/TPPP/S100A8/ROR1/SERPINE2/TREM2/DLX2/CDK6/MXRA8/IL6/DLX1/EGR2/SOX9/S100A9/VIM/IL1B/CDH2/LDLR/C1QA/LRP1/NDRG1/DUSP10/CLCF1/TLR2/DNER/MAL/PLP1/GPC1/TGFB1/DLL1/NAB1/TSPAN2/POU3F2/C5AR1/LAMB2/FGF10/TRPC4/LAMC3/CNTN1/CSPG5/IL34/NR1D1/LIF/BIN1/APP/GLI3/KCNJ10/NOTCH1/CNTNAP1/CDKN2C/LYN/B4GALT5/TENM4/PLEC/PRDM8/MMP24/FPR2/ITGB4/BOK/PRMT5/DAAM2/LEF1…
GOBP_GLYCOPROTEIN_BIOSYNTHETIC_PROCESS	GOBP_GLYCOPROTEIN_BIOSYNTHETIC_PROCESS	278	0.382094	1.57534	0.000153445	0.00105349	0.000608093	5490	tags=37%, list=24%, signal=29%	NECAB2/ITM2A/GCNT3/BMPR1B/GFPT2/CYTL1/GALNT5/RAMP1/CHST15/GXYLT2/DSEL/SLC39A8/CHST11/CCL21/GALNT6/CHST9/CHSY3/GCNT1/ST6GALNAC1/ST6GALNAC2/MGAT5B/MIR31/B3GNT7/NECAB1/ST8SIA4/B3GNT4/DSE/EXT1/GGTA1/GALNT16/CHST3/HBEGF/ST3GAL6/NPC1/CHST13/PHLDA1/TMTC1/GALNT18/GAL3ST4/ST6GAL2/NDST1/B3GNT5/POGLUT3/GALNT10/CSGALNACT1/EXTL3/ST6GALNAC5/PLOD1/GALNT15/CSGALNACT2/ST8SIA2/FOXL1/HS3ST3B1/CHST7/ST6GALNAC4/ST8SI…
GOBP_REGULATION_OF_PHOSPHOLIPASE_ACTIVITY	GOBP_REGULATION_OF_PHOSPHOLIPASE_ACTIVITY	58	0.577574	1.90347	0.000154341	0.0010568	0.000610005	4967	tags=57%, list=22%, signal=45%	ANXA1/EDNRA/RGS2/NMUR1/P2RY6/PDGFRB/CCN1/RASGRP4/PDGFRA/AGT/LRP1/CD86/ESR1/PLA2G5/HTR2B/EGFR/C5AR1/HPCA/ANXA8/ANXA8L1/AGTR1/ABL2/SNCA/ITK/LPAR1/PTAFR/ABL1/GNA15/P2RY12/FGF2/FGFR1/RASGRP1/ARF4
GOBP_POSITIVE_REGULATION_OF_GROWTH	GOBP_POSITIVE_REGULATION_OF_GROWTH	212	0.416152	1.67371	0.00015427	0.0010568	0.000610005	5490	tags=42%, list=24%, signal=32%	FGF8/ISLR2/SFRP1/SPHK1/NGF/HYAL1/FN1/ZFPM2/KRT17/S100A8/SPTBN4/SFN/AKAP6/WNT3A/TRPV2/TBX20/MAP1B/BDNF/SFRP2/S100A9/L1CAM/TGFB2/RIMS2/NRP1/MMP14/HBEGF/YAP1/CD38/SHTN1/NTN1/GHRH/TBX5/DLL1/CXCL12/EGFR/GHR/CSF1/IGFBP1/GATA6/POU3F2/EDN1/TGFBR2/EXTL3/TGFBR1/DIO3/SYT1/CXCL16/MACF1/PROX1/NOTCH1/ATP8A2/LPAR3/EFNA5/FOXS1/WNT2/SRF/GLI1/DISC1/SDCBP/DBN1/MTPN/MTM1/MEF2C/YBX3/HLX/FGF2/MAPK14/BMPR2/LIMK1/MEGF8/…
GOBP_NEGATIVE_REGULATION_OF_NEURON_PROJECTION_DEVELOPMENT	GOBP_NEGATIVE_REGULATION_OF_NEURON_PROJECTION_DEVELOPMENT	125	0.490175	1.82307	0.000157324	0.00107578	0.000620959	5163	tags=43%, list=23%, signal=34%	SPP1/KLK8/STMN2/CRMP1/DRAXIN/ZNF365/SEMA6D/SEMA3A/FLNA/MAP2/SEMA5B/GFI1/RTN4RL2/SPOCK1/DKK1/STX1B/WNT3A/DPYSL3/RGMA/VIM/NRP1/LRRK2/CD38/NTN1/APOE/THY1/TSKU/EPHB2/PRAG1/DAB2/WNT5A/SEMA3D/CDK5R1/EFNB2/PTPRG/SEMA6B/EPHA7/SEMA3E/KREMEN1/LPAR1/DIP2B/DENND5A/B2M/MBP/RAB29/ARF6/RHOA/CARM1/NLGN1/PSEN1/NR2F1/SEMA3G/BAG5/SEMA4F
GOBP_NEURON_FATE_COMMITMENT	GOBP_NEURON_FATE_COMMITMENT	46	0.63323	2.00348	0.000157775	0.00107742	0.000621907	3080	tags=50%, list=14%, signal=43%	LHX3/FEZF2/ATOH1/ISL1/EYA1/GLI2/ASCL1/NRG1/LBX1/ZNF521/DLX2/DLX1/HOXD10/PRRX1/SATB2/DLL1/POU3F2/TLX3/BCL11B/TGFBR1/GLI3/SIX1/NOTCH1
GOBP_CELLULAR_DEFENSE_RESPONSE	GOBP_CELLULAR_DEFENSE_RESPONSE	43	0.642403	2.00522	0.000158461	0.00108066	0.000623776	4013	tags=56%, list=18%, signal=46%	NCF2/CCR2/RAB23/ADORA2B/CD300C/FOSL1/CLEC5A/TYROBP/CXCL9/C5AR1/LILRB2/MNDA/PRF1/ITGB1/KLRC2/LY96/HLA-G/TRAT1/IL33/SPN/CX3CR1/ITK/CXCR2/CCR5
GOMF_TRANSMEMBRANE_RECEPTOR_PROTEIN_TYROSINE_KINASE_ACTIVITY	GOMF_TRANSMEMBRANE_RECEPTOR_PROTEIN_TYROSINE_KINASE_ACTIVITY	54	0.601091	1.98619	0.000160054	0.00108717	0.000627533	3621	tags=46%, list=16%, signal=39%	ROS1/ROR2/NRP2/DDR2/ROR1/AXL/EPHB3/PDGFRB/CSF1R/NRP1/PDGFRA/MET/EPHB2/EFEMP1/EGFR/TEK/EPHA3/TIE1/IGF2R/LTK/PDGFRL/EFNA3/EPHB4/IGF1R/EPHA7
GOBP_SEQUESTERING_OF_CALCIUM_ION	GOBP_SEQUESTERING_OF_CALCIUM_ION	114	0.495713	1.83708	0.000159924	0.00108717	0.000627533	4454	tags=39%, list=20%, signal=32%	NTSR1/NPSR1/ATP1A2/CASQ2/TRPA1/PLN/CEMIP/JPH2/RYR2/AKAP6/CACNA1C/CCL21/ANXA6/P2RY6/CX3CL1/HRC/BDKRB1/F2R/APLNR/CXCL9/DMD/P2RX7/RYR1/RASA3/THY1/HTR2B/MCOLN3/GPER1/TMEM38B/ITPR3/PTPRC/LYN/SLC8A1/SNCA/CLIC2/PDE4D/CALM1/CCR5/DIAPH1/ANK2/CAMK2D/ABL1/ITPR2/PKD2/FGF2
GOBP_REGULATION_OF_MACROAUTOPHAGY	GOBP_REGULATION_OF_MACROAUTOPHAGY	151	0.452532	1.73421	0.000159793	0.00108717	0.000627533	7799	tags=54%, list=34%, signal=35%	ATP6V0D2/UCHL1/NOD2/DCN/HIF1A/LRRK2/NPC1/ADRB2/ATP6V1G2/CDK5R1/HSPB8/SESN3/BAG3/ATP6V1B2/LZTS1/STING1/RALB/OPTN/SNX6/MTM1/ATP6V1D/PINK1/SLC25A5/SNX7/BNIP3L/FEZ1/PRKAA2/PIP4K2A/EPM2A/BNIP3/UBQLN1/GAPDH/SMCR8/GBA/ATP6V1A/ATP6V0D1/SPTLC1/GNAI3/PIK3CA/GPSM1/VPS26A/ATG5/TBC1D25/SNX18/MAP3K7/ATP6V1C1/IKBKG/SCFD1/NEDD4/PIK3C3/RAB3GAP1/WIPI1/FYCO1/LARP1/MAPK3/HTT/SNX30/ATP6V0E1/FEZ2/PIK3R4/ATP6V0A1/CAPNS…
GOBP_PROTEIN_DEPHOSPHORYLATION	GOBP_PROTEIN_DEPHOSPHORYLATION	266	0.386225	1.58457	0.000160404	0.0010881	0.000628072	6165	tags=40%, list=27%, signal=29%	PPP2R2C/PPP4R4/EYA1/DUSP26/PTPRZ1/DNAJC6/EYA4/DUSP7/PALD1/ADORA1/CDC25B/PDGFRB/PPEF1/DUSP10/LRRK2/LRRC2/RCAN1/CD33/TGFB1/PPP2R3A/ITGA1/NCKAP1L/LILRB2/CD300A/PTPRD/MFHAS1/DUSP1/DUSP8/MYH3/CDKN3/PTPN22/UBLCP1/PTPRC/CPPED1/PPP2CB/NUAK1/STYX/PTPN12/LGALS3/PPP3CC/PPP3CA/PTPRK/SMPD1/DUSP14/PTPRG/PTPN7/NCK1/TNS2/GNA12/PPP1R3B/PPP4R1/MTM1/CDH5/DUSP3/CALM1/PINK1/PDP1/PPP2R5D/PTPN14/PTPN21/DLC1/PTPRH/DUSP2…
GOBP_REGULATION_OF_LYMPHOCYTE_MEDIATED_IMMUNITY	GOBP_REGULATION_OF_LYMPHOCYTE_MEDIATED_IMMUNITY	152	0.450169	1.72339	0.000161976	0.00109731	0.000633385	5603	tags=44%, list=25%, signal=33%	IL20RB/CLC/SERPINB4/NOD2/CD1A/CCR2/CD1E/IL7R/TREM2/TNFSF4/IL6/IL1B/CD1B/CLCF1/IL10/IL18/P2RX7/C4BPB/IL27RA/TGFB1/HAVCR2/RAET1E/NCKAP1L/CD28/PVR/KLRC2/FOXP3/PIK3R6/C3/CRTAM/HLA-G/CD1D/PTPRC/FADD/HLA-DRA/LILRB4/HLA-H/CD55/RAET1G/CADM1/HLA-DRB1/NLRP3/HLA-B/HLA-F/B2M/TNFRSF1B/CR1/ARG1/DUSP22/IL1R1/ARID5A/SH2D1A/HLA-A/RASGRP1/FUT7/SERPINB9/ZP3/TFRC/KLRD1/ARRB2/FCGR2B/SMAD7/IL18R1/BTK/SASH3/HLA-E/LAMP1
GOBP_EPITHELIAL_TO_MESENCHYMAL_TRANSITION_INVOLVED_IN_ENDOCARDIAL_CUSHION_FORMATION	GOBP_EPITHELIAL_TO_MESENCHYMAL_TRANSITION_INVOLVED_IN_ENDOCARDIAL_CUSHION_FORMATION	20	0.766491	2.06113	0.000162574	0.0010999	0.000634883	3080	tags=65%, list=14%, signal=56%	FGF8/NOG/SNAI2/TGFB3/TGFB2/MSX1/SNAI1/TGFB1/TGFBR2/ACVR1/HEYL/TGFBR1/NOTCH1
GOMF_PHOSPHATIDYLSERINE_BINDING	GOMF_PHOSPHATIDYLSERINE_BINDING	50	0.61173	1.98579	0.000168367	0.00113759	0.000656634	2978	tags=48%, list=13%, signal=42%	RPE65/GAP43/SYT13/GSDMC/GAS6/ADGRB1/JPH2/SYT12/ANXA2P2/THBS1/TREM2/AXL/ANXA2/ANXA6/SYT11/CAVIN2/OSBPL10/GRAMD1B/MFGE8/CD300A/CD300LF/TLN1/MME/SYT1
GOBP_IMPORT_ACROSS_PLASMA_MEMBRANE	GOBP_IMPORT_ACROSS_PLASMA_MEMBRANE	138	0.464451	1.75796	0.00016923	0.00114191	0.000659131	3530	tags=36%, list=16%, signal=31%	NTSR1/ATP1A2/FOLR1/SLC5A1/SLC7A11/KCNH2/ATP12A/CACNA2D1/P2RX1/SLC16A2/ABCC9/PRNP/FOLR2/RGS2/THBS1/TRPV2/SLC39A8/RGS4/SLC47A1/SLC6A14/LRRC8A/SLC6A9/SLC39A14/KCNJ12/ATP2B4/HCN2/AGT/SLC7A5/ATP1A1/SLC9A3R1/LRRC8C/SLC36A4/SLC12A8/SLC1A4/ATP1B3/KCNJ8/ITGB1/SLC22A4/SLC7A1/KCNJ10/SLC9A9/SLC3A2/SLC15A2/SLC2A3/FYN/SLC8A1/KCNJ2/SLC12A6/SLC2A1/PER2
GOBP_NEGATIVE_REGULATION_OF_LEUKOCYTE_CELL_CELL_ADHESION	GOBP_NEGATIVE_REGULATION_OF_LEUKOCYTE_CELL_CELL_ADHESION	122	0.478351	1.77519	0.000169971	0.0011454	0.000661143	4330	tags=43%, list=19%, signal=35%	LGALS7B/IL20RB/SCGB1A1/ANXA1/CTSG/PRNP/NRARP/TNFSF4/CCL21/VSIG4/MIR31/FGL2/TMEM131L/IL10/CD86/PDCD1LG2/RUNX3/ADTRP/CXCL12/KLF4/HAVCR2/LOXL3/TNFAIP8L2/NCKAP1L/LILRB2/LAPTM5/IL2RA/LRRC32/CD300A/FOXP3/CEBPB/CRTAM/GLI3/CD80/HLA-G/PTPN22/LAX1/ASS1/CCL28/LILRB4/SPN/LGALS3/HLA-DRB1/DUSP3/ILDR2/HLX/CR1/ARG1/TIGIT/VTCN1/VSIR/DUSP22/RC3H2
GOBP_NEGATIVE_REGULATION_OF_DNA_BINDING_TRANSCRIPTION_FACTOR_ACTIVITY	GOBP_NEGATIVE_REGULATION_OF_DNA_BINDING_TRANSCRIPTION_FACTOR_ACTIVITY	160	0.447392	1.72339	0.00017114	0.00115175	0.000664811	3477	tags=28%, list=15%, signal=24%	MIR140/HAND1/CYP1B1/PYDC1/NOD2/NR0B1/PTGIS/HAND2/FLNA/TCEAL7/GAS6/HES6/GFI1/PRNP/TNFSF4/CMKLR1/ADGRG3/FOXA2/IL10/ESR1/SPI1/TWIST1/SFRP4/TMIGD3/KLF4/HAVCR2/ADORA3/FOXP3/FZD6/HEYL/GLIS2/SFRP5/HDAC4/IRAK3/PROX1/TNFRSF4/CD200/PPP2CB/CYLD/TNFAIP3/MDFI/BHLHE40/NDN/FOXS1/NLRC5
GOBP_RENAL_SYSTEM_VASCULATURE_DEVELOPMENT	GOBP_RENAL_SYSTEM_VASCULATURE_DEVELOPMENT	28	0.698418	1.9957	0.000171442	0.00115227	0.000665109	4636	tags=71%, list=20%, signal=57%	SERPINB7/FOXC2/EDNRA/ACTA2/PDGFRB/EGR1/NRP1/PDGFRA/TEK/NOTCH2/PECAM1/NOTCH1/ANGPT1/TCF21/IL6R/GPR4/NOTCH3/PKD2/CD34/PDGFB
GOBP_SPROUTING_ANGIOGENESIS	GOBP_SPROUTING_ANGIOGENESIS	136	0.467757	1.75983	0.000171967	0.00115428	0.00066627	5296	tags=54%, list=23%, signal=42%	FGFBP1/ANXA1/BMPER/SLIT2/GREM1/ITGA5/CDH13/FOXC2/CCBE1/FGF1/NRARP/NGFR/THBS1/ADGRA2/HDAC9/EGR3/PLK2/LOXL2/AKT3/CREB3L1/MIR31/NRP1/TBXA2R/RHOJ/APLNR/IL10/JCAD/VSTM4/STARD13/ADTRP/DLL1/ROBO1/KLF4/TEK/CARD10/NR4A1/ITGB1/VEGFC/RECK/E2F7/PARVA/MIR196A1/RSPO3/NOTCH1/AGTR1/FGF18/ANGPT1/PKM/ADAMTS9/SPRED1/EFNB2/EPHB4/SRF/SEMA3E/GLUL/E2F2/LEF1/JAK1/MAP3K3/SMAD1/ABL1/FGF2/TJP1/PDCD10/RHOA/MEOX2/VEGFB/PTGS2…
GOBP_ORGANELLE_LOCALIZATION	GOBP_ORGANELLE_LOCALIZATION	489	0.333934	1.48001	0.000172661	0.00115742	0.000668082	7051	tags=43%, list=31%, signal=30%	CHGA/UCHL1/SNAP25/TRIM58/SLC2A4/CAV2/MAP2/SYNDIG1/CDH3/MYO7B/INSC/MYO1B/STX1B/MAP1B/GEM/SYN1/ADORA2B/STXBP1/SYT11/CDH2/HIF1A/LRRK2/MYO5A/NR4A3/SLC9A3R1/STX11/PIK3CD/STX2/BICD2/NTN1/STX19/CD84/MYO1E/WASF1/ITGB1/FGF10/CD300A/RAB27A/RAB3D/FOXF1/BIN1/ITGA4/PCLO/SYNE2/NDE1/SYT1/CEP19/FAM83D/DLGAP5/AP3S1/SPRY2/LYN/FER/MYO1F/CNIH2/MYH9/BVES/ESYT2/SPIRE1/DNM1/MREG/ARHGAP21/GJA1/MEF2A/SNCA/DCTN1/RALB/ASPM…
GOBP_EPITHELIAL_TUBE_FORMATION	GOBP_EPITHELIAL_TUBE_FORMATION	129	0.480334	1.79879	0.000174296	0.00116685	0.000673522	4454	tags=32%, list=20%, signal=26%	FGF8/FOLR1/TCAP/NOG/SOX11/HAND1/SFRP1/GREM1/CELSR1/CTHRC1/PRICKLE1/SFRP2/RGMA/IRX2/SOX9/TGFB2/HIF1A/IRX3/EGF/TWIST1/PIK3CD/TGFB1/WNT5A/WNT6/FGF10/FZD6/PTK7/ADM/MTHFD1L/SIX1/FZD1/PROX1/BMP5/WNT4/MTHFD1/LUZP1/DLC1/ABL1/RALA/STK3/FGF2
GOBP_POSITIVE_REGULATION_OF_PROTEIN_POLYMERIZATION	GOBP_POSITIVE_REGULATION_OF_PROTEIN_POLYMERIZATION	87	0.515074	1.82576	0.000175266	0.00117027	0.000675501	5138	tags=39%, list=23%, signal=30%	CCL24/NAV3/KIRREL1/CSF3/LMOD1/TPPP/TPPP3/CCL26/FMN1/MAP1B/CCL21/HCK/CDC42EP1/C15orf62/MET/BAIAP2/NCKAP1L/CDK5R1/BIN1/FER/NIN/CTTN/DCTN1/NCK1/PINK1/CDK5RAP2/CCL11/NCKAP1/CLIP1/CDC42EP3/ARF6/RHOA/ARPC2/SNX9
GOBP_HORMONE_MEDIATED_SIGNALING_PATHWAY	GOBP_HORMONE_MEDIATED_SIGNALING_PATHWAY	157	0.448964	1.73056	0.000175058	0.00117027	0.000675501	3677	tags=25%, list=16%, signal=21%	TRH/CRHBP/ISL1/NR5A1/SFRP1/NR0B1/SCGB2A2/SSTR1/NR3C1/CYP7B1/PMEPA1/NR3C2/YAP1/ESR1/NR4A3/PADI2/UCN2/ESRRG/PER1/KANK2/GHR/LATS2/DAB2/GPER1/HEYL/NR5A2/NR1D1/RARB/SSTR5/LMO3/TP63/SSTR2/LBH/TCF21/ARNTL/THRA/UFSP2/CNOT1/ABHD2
GOBP_REGULATION_OF_PHOSPHATIDYLINOSITOL_3_KINASE_SIGNALING	GOBP_REGULATION_OF_PHOSPHATIDYLINOSITOL_3_KINASE_SIGNALING	96	0.530519	1.90958	0.000177047	0.00118062	0.000681473	2595	tags=30%, list=11%, signal=27%	CRNN/RELN/ROR2/FN1/WNT16/CSF3/PDGFC/ROR1/SERPINE2/HGF/OSM/TREM2/DCN/SOX9/TGFB2/PDGFRB/PDGFRA/EGF/AGT/F2R/PRR5L/IL18/SLC9A3R1/TWIST1/EGFR/TEK/F2RL1/CD28/GPER1
GOBP_AORTA_DEVELOPMENT	GOBP_AORTA_DEVELOPMENT	59	0.589858	1.9518	0.000178503	0.00118878	0.000686182	3666	tags=51%, list=16%, signal=43%	FGF8/EYA1/MIR145/LOX/MYLK/NGFR/EDNRA/PRICKLE1/COL3A1/EGR2/TGFB2/PDGFRB/PDE2A/JAG1/ADAMTS6/LRP1/PRDM1/APLNR/FKBP10/ROBO1/NDST1/SIX1/PROX1/NOTCH1/EFEMP2/ROBO2/ADAMTS9/EFNB2/PLXND1/SRF
GOBP_POSITIVE_REGULATION_OF_SYNAPSE_ASSEMBLY	GOBP_POSITIVE_REGULATION_OF_SYNAPSE_ASSEMBLY	44	0.641912	2.01734	0.000179466	0.00119208	0.00068809	2889	tags=43%, list=13%, signal=38%	LINGO2/FLRT2/ADGRB3/ADGRB1/SYNDIG1/IL1RAP/BDNF/SLITRK4/EPHB3/WNT7A/LRRC4B/THBS2/VSTM5/LRRN3/EPHB2/CLSTN1/TPBG/PTPRD/ST8SIA2
GOCC_PIGMENT_GRANULE	GOCC_PIGMENT_GRANULE	103	0.502011	1.82571	0.00017926	0.00119208	0.00068809	7341	tags=61%, list=32%, signal=42%	MYH11/RAB38/ANXA2P2/TRPV2/ITGB3/CTSB/OCA2/ANXA2/GGH/ANXA6/TYRP1/MMP14/MYO5A/ATP1A1/STOM/SLC1A4/ATP1B3/CALU/ATP6V1G2/ITGB1/RAB27A/SLC3A2/RAB32/ATP6V1B2/TPP1/MREG/SERPINF1/SLC2A1/PRDX1/HSPA8/MFSD12/SDCBP/TMED10/HSPA5/PDIA6/CCT4/CANX/RAB29/SND1/YWHAZ/GANAB/TFRC/RAN/LAMP1/SYPL1/HSP90B1/HSP90AB1/RAB7A/HSP90AA1/CAPG/CTSD/GPNMB/RAB5C/RAB9A/FLOT1/ATP6V0A1/CLTC/RAC1/RPN1/NCSTN/RAB35/PDCD6IP/CNP
GOCC_INTEGRIN_COMPLEX	GOCC_INTEGRIN_COMPLEX	30	0.69675	2.0441	0.000180109	0.0011948	0.000689659	3599	tags=67%, list=16%, signal=56%	ITGA11/ITGA5/ITGA2/ITGBL1/EMILIN1/ITGB3/ITGA7/ITGA6/ITGB8/PLP1/ITGB5/ITGA1/ITGB1/ITGAV/ITGA10/ITGB2/ITGA4/LYN/ITGB4/ITGA3
GOBP_NEGATIVE_REGULATION_OF_TRANSMEMBRANE_TRANSPORT	GOBP_NEGATIVE_REGULATION_OF_TRANSMEMBRANE_TRANSPORT	101	0.506136	1.8274	0.00018199	0.00120571	0.000695957	2860	tags=27%, list=13%, signal=23%	NTSR1/ATP1A2/MMP9/ENPP1/KCNH2/CAV1/PCSK9/CASQ2/PLN/RRAD/RGS2/THBS1/RGS4/GEM/KCNE4/MYC/SLC6A9/IL1B/REM1/FABP5/SLC9A3R1/TWIST1/EPHB2/ADRA2A/PID1/BIN1/ACTN2
GOBP_REGULATION_OF_MEGAKARYOCYTE_DIFFERENTIATION	GOBP_REGULATION_OF_MEGAKARYOCYTE_DIFFERENTIATION	33	-0.699619	-2.00445	0.000183891	0.00121673	0.000702316	1940	tags=33%, list=9%, signal=31%	H4-16/GATA2/L3MBTL1/H4C5/TESC/H4C13/H4C4/H4C1/H4C3/H4C2/H4C6
GOBP_POSITIVE_REGULATION_OF_AMINE_TRANSPORT	GOBP_POSITIVE_REGULATION_OF_AMINE_TRANSPORT	28	0.697627	1.99344	0.000184332	0.00121807	0.000703089	2978	tags=36%, list=13%, signal=31%	TRH/NTSR1/VIP/TACR2/STXBP1/AGT/P2RX7/CXCL12/ITGB1/SYT1
GOMF_CADHERIN_BINDING	GOMF_CADHERIN_BINDING	319	0.370655	1.56881	0.000184927	0.00122042	0.000704447	6449	tags=47%, list=28%, signal=34%	PKP1/ANXA1/STXBP6/PROM1/FLNA/CDH13/CDH3/SFN/CALD1/MYO1B/OLFM4/CDH19/DCHS1/CDH11/ANXA2/ITGA6/FSCN1/CDH2/NDRG1/VASN/AHNAK/SHTN1/CDC42EP1/BAIAP2/PLIN3/EGFR/LDHA/CDH8/SPTBN2/PHLDB2/NIBAN2/PKP3/ITGB1/ACVR1/CDK5R1/FMNL2/TRPC4/ANLN/TBC1D2/DIAPH3/CAST/TES/TLN1/PPFIBP1/BAG3/SLC3A2/PARVA/PFKP/ERC1/PPL/MACF1/STAT1/TRIM29/PDLIM5/RDX/FER/ENO1/PKM/MYH9/ESYT2/IQGAP1/VCL/FXYD5/PLEC/MMP24/ARHGAP1/CNN3/CTTN/PRDX1/…
GOBP_MITOTIC_CELL_CYCLE_PHASE_TRANSITION	GOBP_MITOTIC_CELL_CYCLE_PHASE_TRANSITION	390	0.346685	1.4986	0.000186489	0.00122914	0.000709482	8190	tags=45%, list=36%, signal=29%	CCNA1/ANXA1/HYAL1/INHBA/GFI1/FHL1/DACT1/USH1C/HMGA2/CDK6/MYC/PLK2/CDC25B/CAMK2A/TPD52L1/NES/AIF1/BCAT1/HSPA2/NEK6/FBXL7/CDK14/MUC1/KLF4/EGFR/KANK2/FBXL22/UBE2E2/LATS2/CDKN2B/ITGB1/FGF10/ACVR1/DUSP1/NACC2/ANLN/E2F7/APP/CDKN3/AVEN/DLGAP5/LZTS1/CDKN2C/RDX/RRM1/PPP3CA/CDKN1A/DTL/PKMYT1/SLFN11/USP37/RRM2/PRKDC/GJC2/BACH1/GPR132/CDKN2A/CALM1/CCND1/CDK5RAP2/ORC1/NABP1/LSM11/CCNP/MNAT1/CDK4/PLK3/PINX1/PK…
GOCC_TERMINAL_BOUTON	GOCC_TERMINAL_BOUTON	36	0.690625	2.07843	0.000188199	0.00123882	0.000715065	2094	tags=39%, list=9%, signal=35%	SLC18A3/NTSR1/CALCA/SCGN/PRNP/SYP/GRIK5/CALB1/ADORA1/LRRK2/CALB2/NMU/GHRH/PRSS12
GOBP_B_CELL_RECEPTOR_SIGNALING_PATHWAY	GOBP_B_CELL_RECEPTOR_SIGNALING_PATHWAY	116	0.481708	1.77876	0.000190105	0.00124975	0.000721377	5737	tags=55%, list=25%, signal=41%	BMX/IGHV1-45/IGHV3-64D/IGHV3-72/IGLC7/IGHV3-43/IGHV5-10-1/IGHV3-38/IGHV2-26/IGHV3-35/IGHV3-7/IGHV3-23/IGHV3-20/IGHV3-73/IGHV1-3/IGHV3-48/IGHV3-21/CD38/PIK3CD/IGHV4-39/IGHV1-69/IGHV4-28/NFAM1/IGHV3-15/IGHV5-51/IGHV4-61/IGHV1-18/IGHA2/IGHV3-53/IGHV3-13/NCKAP1L/MNDA/IGHV4-59/IGHV1-69-2/CD300A/IGHV4-34/IGHV2-5/PTPN22/PTPRC/IGHV4-31/LYN/IGHV3-66/IGHV3-64/IGHA1/ITK/MEF2C/IGLC2/ABL1/IGHG1/CMTM3/IGHG2/IG…
GOCC_INTRINSIC_COMPONENT_OF_PRESYNAPTIC_MEMBRANE	GOCC_INTRINSIC_COMPONENT_OF_PRESYNAPTIC_MEMBRANE	38	0.660221	2.01707	0.000192565	0.0012643	0.000729774	3342	tags=53%, list=15%, signal=45%	P2RX1/ADAM23/NTNG1/P2RY1/FXYD6/GRIK5/ADORA1/SLC6A9/CDH2/CNR1/GRM3/ATP2B4/EPHB2/ADRA2A/PTPRD/CNTN1/NTNG2/HTR1B/KCNA3/EFNB2
GOCC_VACUOLAR_LUMEN	GOCC_VACUOLAR_LUMEN	153	0.456849	1.75323	0.000193887	0.00126971	0.000732897	5007	tags=46%, list=22%, signal=36%	NSG2/S100A7/ORM2/SERPINB13/SERPINB3/CTSV/CSPG4/RNASE2/CTSG/HYAL1/GPC6/CSF3/FMOD/CD1E/VCAN/SDC2/CTSB/BGN/CTSK/EPDR1/DCN/ANXA2/CTSC/OGN/GGH/HSPG2/PDGFRB/HPSE/LUM/PRELP/PYGB/FABP5/OMD/LIPA/PADI2/GPC1/LAMP2/IMPDH1/CTSL/MNDA/ARSB/CSPG5/C3/RETN/GM2A/HEXB/CPPED1/TPP1/FTL/SDC3/SMPD1/HSPA8/SDCBP/ACTR10/PLAC8/PRDX6/CYB5R3/PSMD1/ARG1/PSAP/PPT2/AGA/NPC2/CAP1/CD74/DYNC1H1/IDS/NAAA/GBA/ACP2/CTSA
GOBP_REGULATION_OF_PROTEIN_MODIFICATION_BY_SMALL_PROTEIN_CONJUGATION_OR_REMOVAL	GOBP_REGULATION_OF_PROTEIN_MODIFICATION_BY_SMALL_PROTEIN_CONJUGATION_OR_REMOVAL	234	0.400422	1.63696	0.000193887	0.00126971	0.000732897	7898	tags=48%, list=35%, signal=31%	SPSB4/RASD2/CAV1/NOD2/BIRC7/SH3RF2/FBXO2/SPHK1/ADGRB1/NXN/PRICKLE1/BAG2/HIF1A/EGR1/LRRK2/MAGEC2/DCUN1D5/LAPTM5/TRIB3/TGFBR1/HDAC4/PTPN22/BIRC2/FYN/SPRY2/ANGPT1/TNFAIP3/PER2/RNF20/OTUB2/PINK1/HSPA5/RNF180/CDC20/ABL1/TRIM44/AIMP2/TRIP12/PINX1/TNIP1/FBXO5/N4BP1/UBE2V2/UBQLN1/ARRDC3/LIMK1/MUL1/BIRC3/PLK1/MYCBP2/SEPTIN4/PRMT3/TICAM1/CTNNB1/PSEN1/PIAS1/BAG5/ARRB2/FBXO4/SMAD7/FANCM/CUL3/DTX3L/PIAS3/SQST…
GOBP_DETECTION_OF_EXTERNAL_BIOTIC_STIMULUS	GOBP_DETECTION_OF_EXTERNAL_BIOTIC_STIMULUS	22	0.738568	2.01259	0.000194734	0.00127362	0.000735156	4724	tags=73%, list=21%, signal=58%	PGLYRP3/PGLYRP4/C4B/NOD2/TLR6/TREM2/SSC5D/TLR2/TLR1/LY96/CD1D/DMBT1/HLA-DRB1/HLA-B/CLEC7A/HLA-A
GOBP_EYE_MORPHOGENESIS	GOBP_EYE_MORPHOGENESIS	131	0.468662	1.76321	0.000195151	0.00127472	0.00073579	3134	tags=32%, list=14%, signal=28%	RPE65/SOX11/PROM1/WNT16/USH1C/FBN1/COL8A2/TENM3/COL5A1/STRA6/CALB1/COL5A2/MFAP5/SOX9/WNT9A/HIF1A/COL8A1/JAG1/PRDM1/FJX1/ZEB1/LHX1/OLFM3/TWIST1/TFAP2A/FOXL2/THY1/MFAP2/DLL1/TSKU/EPHB2/EFEMP1/FBN2/NOTCH2/WNT5A/GLI3/DIO3/RARB/ALDH1A3/HIPK2/PROX1/ATP8A2
GOBP_REGULATION_OF_LYMPHOCYTE_MIGRATION	GOBP_REGULATION_OF_LYMPHOCYTE_MIGRATION	58	0.572921	1.88813	0.000199192	0.00129614	0.000748154	3397	tags=36%, list=15%, signal=31%	AIRE/S100A7/CCL20/ECM1/MSN/CCR2/CCL21/AIF1/IL27RA/PADI2/ADTRP/CXCL12/CD99L2/WNT5A/JAM2/APP/ITGA4/FADD/CD200/CD200R1/SPN
GOBP_MEMORY	GOBP_MEMORY	94	0.520677	1.86793	0.000198861	0.00129614	0.000748154	4080	tags=37%, list=18%, signal=31%	NPAS4/RELN/KLK8/SLC2A4/NGF/S100B/CAMK4/ITGA5/KCNK2/PRNP/CALB1/BDNF/TREM2/PLK2/RASGRF1/SYT11/LDLR/CNR1/SGK1/MAP1A/RCAN1/APOE/PJA2/ATXN1/CEBPB/ITPR3/HRH1/ASIC1/CX3CR1/SERPINF1/ITGA3/SRF/VLDLR/ARC/SHANK3
GOBP_REGULATION_OF_CELL_CYCLE_G1_S_PHASE_TRANSITION	GOBP_REGULATION_OF_CELL_CYCLE_G1_S_PHASE_TRANSITION	152	0.445825	1.70676	0.000198998	0.00129614	0.000748154	5404	tags=34%, list=24%, signal=26%	CRNN/ANXA1/HYAL1/INHBA/FHL1/DACT1/MN1/SUSD2/PLK2/ATP2B4/AIF1/MUC1/KLF4/EGFR/KANK2/APBB1/UBE2E2/CDKN2B/FGF10/ACVR1/NACC2/E2F7/FAM83D/CDKN2C/RDX/RRM1/CDKN1A/SLFN11/RRM2/PRKDC/GLI1/GJC2/CDKN2A/CCND1/LSM11/MNAT1/PLK3/PKD2/CTDSP2/CCL2/CDC73/APC/EIF4G1/BCL2/RB1/KIF14/PKD1/CTDSPL/MLF1/SDE2/ADAM17/NKX3-1
GOCC_APICAL_PLASMA_MEMBRANE	GOCC_APICAL_PLASMA_MEMBRANE	279	0.38324	1.58129	0.000202801	0.00131795	0.000760742	3395	tags=29%, list=15%, signal=25%	DSG1/GNAT3/RHCG/FOLR1/SLC5A1/CEACAM7/ATP6V0D2/ABCG2/ATP12A/CSPG4/OSMR/ANXA1/SLC16A2/CEACAM6/PROM1/FN1/P2RY1/CD44/PDPN/STC1/KCNK2/MSN/CNTFR/DDR2/SLC16A1/GJB6/SLC22A1/SLC9B2/CTSB/SLC39A8/CTSK/SLC47A1/KCNE4/CYBRD1/DPP4/P2RY6/SLC6A9/ATP6V0A4/SLC39A14/PDGFRB/CDH2/SORBS2/JAG1/DPEP1/SLCO2B1/ECRG4/CEACAM5/SLC7A5/ATP1A1/PLD1/SLC9A3R1/KCNMA1/MAL/THY1/MUC1/DLL1/TEK/ADRB2/CTSL/SPTBN2/ATP1B3/CLIC5/FZD6/SLC22A…
GOBP_POSITIVE_REGULATION_OF_CALCIUM_ION_TRANSPORT	GOBP_POSITIVE_REGULATION_OF_CALCIUM_ION_TRANSPORT	102	0.498322	1.80687	0.000205179	0.00133171	0.000768685	5233	tags=49%, list=23%, signal=38%	NTSR1/NPSR1/STAC2/CAV1/CACNA2D1/P2RX1/MCHR1/CEMIP/MYLK/STC1/JPH2/RYR2/G6PD/AKAP6/TRPV2/P2RY6/CAMK2A/PDGFRB/STAC/CX3CL1/BDKRB1/F2R/APLNR/CXCL9/HSPA2/P2RX7/THY1/PLP1/CXCL12/GPER1/LILRA2/STIM1/LGALS3/SNCA/GJC2/CALM1/ANK2/ABL1/LILRA5/PKD2/CCL2/PDGFB/TRPC6/CCR1/CCL4/CALM2/RAMP3/ARRB2/CACNB2/ORAI1
GOBP_HEART_VALVE_DEVELOPMENT	GOBP_HEART_VALVE_DEVELOPMENT	63	0.578049	1.93911	0.000206624	0.00133938	0.000773114	3285	tags=51%, list=15%, signal=44%	SNAI2/GATA5/SLIT2/EMILIN1/STRA6/TBX20/NKX2-5/DCHS1/OLFM1/SOX9/TGFB2/ELN/PDE2A/JAG1/CCN1/PRDM1/APLNR/SNAI1/TWIST1/TBX5/TGFB1/ROBO1/NOTCH2/TGFBR2/GJA5/ACVR1/TIE1/HEYL/NOS3/NOTCH1/ROBO2/ADAMTS9
GOCC_DESMOSOME	GOCC_DESMOSOME	24	0.719679	1.98183	0.000209447	0.00135596	0.000782684	1616	tags=38%, list=7%, signal=35%	DSG1/DSG3/DSC3/DSC1/PKP1/DSP/DSC2/JAM3/PERP
GOBP_NEUROMUSCULAR_PROCESS	GOBP_NEUROMUSCULAR_PROCESS	113	0.492031	1.82304	0.000209985	0.00135773	0.000783703	3552	tags=33%, list=16%, signal=28%	POU4F3/SLURP1/STAC2/TCAP/UCHL1/SYNM/ASCL1/CHRNA1/USH1C/EDNRA/STRA6/STAC/HOXD10/COMP/USH1G/DMD/ADCY5/FGF12/MAP1A/NR4A1/BACE1/TNNT1/ADARB1/APP/MYH3/GM2A/ALDH1A3/HIPK2/TMEM150C/GLRB/HEXB/CNTNAP1/TPP1/ATP8A2/KCNJ2/FOXS1/DCTN1
GOBP_I_KAPPAB_KINASE_NF_KAPPAB_SIGNALING	GOBP_I_KAPPAB_KINASE_NF_KAPPAB_SIGNALING	268	0.393365	1.61218	0.000210276	0.00135789	0.000783794	5664	tags=39%, list=25%, signal=29%	NOD2/ECM1/S100B/FLNA/TNIP3/SIRPA/TLR6/LGALS1/ROR1/EDNRA/TREM2/CCL21/PLK2/IL1B/CX3CL1/LURAP1L/F2R/TLR2/ESR1/NEK6/TLR8/TNFSF11/CD4/AJUBA/HTR2B/PER1/F2RL1/EDN1/WNT5A/LURAP1/PELI2/NR1D1/ADIPOQ/RORA/BIRC2/ERC1/FADD/RHOC/FYN/ANGPT1/STAT1/LILRB4/TNFAIP3/WLS/CASP1/GJA1/CX3CR1/TRAF3IP2/MID2/AKAP13/OPTN/PRDX4/DDX21/HLA-DRB1/MTDH/LPAR1/LITAF/CARD16/TMEM106A/PINK1/MAP3K3/TRAF3/EDAR/EDA2R/ABL1/CLEC7A/TNFSF10/…
GOBP_GLUTAMATE_RECEPTOR_SIGNALING_PATHWAY	GOBP_GLUTAMATE_RECEPTOR_SIGNALING_PATHWAY	25	0.727701	2.02262	0.000212206	0.00136862	0.00078999	4093	tags=60%, list=18%, signal=49%	NECAB2/SSTR1/PRNP/GRIK5/HOMER2/CX3CL1/GRM3/GRID1/PLP1/GRIN3B/CDK5R1/APP/FYN/SHANK3/CPEB4
GOBP_REGULATION_OF_INSULIN_SECRETION	GOBP_REGULATION_OF_INSULIN_SECRETION	122	0.474159	1.75964	0.00021431	0.00138045	0.000796819	4464	tags=32%, list=20%, signal=26%	TRH/CHGA/ISL1/VSNL1/ABCA12/GPR68/SFRP1/SNAP25/SLC16A1/OXCT1/SLC9B2/IL6/LRRC8A/IL1B/HIF1A/CNR1/FOXA2/CD38/ADCY5/CCN3/KLF7/ADRA2A/GPER1/NNAT/NR1D1/SSTR5/BMP8A/EFNA5/PPP3CA/PER2/ARNTL/C1QTNF12/HLA-DRB1/GLUL/ANO1/IRS1/INHBB/PFKFB2/NOS2
GOBP_REGULATION_OF_CELLULAR_RESPONSE_TO_TRANSFORMING_GROWTH_FACTOR_BETA_STIMULUS	GOBP_REGULATION_OF_CELLULAR_RESPONSE_TO_TRANSFORMING_GROWTH_FACTOR_BETA_STIMULUS	116	0.479502	1.77062	0.00022155	0.00142529	0.0008227	3805	tags=38%, list=17%, signal=32%	FOLR1/CD109/SOX11/CAV1/CAV2/LOX/MYOCD/FBN1/TGFB3/EMILIN1/HTRA3/THBS1/PMEPA1/CHST11/TGFB1I1/DLX1/LTBP1/VASN/ZEB1/IL17RD/ZEB2/LTBP4/DKK3/HTRA1/TGFBR3L/TGFB1/LATS2/DAB2/FBN2/SPRED3/CDKN2B/NPNT/FERMT1/HIPK2/NREP/SPRY2/SPRED1/GLG1/BCL9L/SNX6/ITGA3/SPRY1/ASPN/SDCBP
GOCC_INTRINSIC_COMPONENT_OF_ENDOPLASMIC_RETICULUM_MEMBRANE	GOCC_INTRINSIC_COMPONENT_OF_ENDOPLASMIC_RETICULUM_MEMBRANE	162	0.44041	1.70353	0.000222369	0.00142876	0.000824702	7063	tags=51%, list=31%, signal=36%	DCSTAMP/ELOVL4/RTN1/HSD11B1/DHRS9/SGMS2/HACD1/EXT1/ELOVL2/HLA-DQB1/MMGT1/HLA-DQB2/HACD4/HLA-G/HLA-DPB1/HLA-DPA1/HLA-DQA1/HLA-DRA/ESYT2/TAP1/HLA-H/STIM1/STING1/ELOVL5/PIGK/TAP2/HLA-DRB1/SLC35B4/HSPA5/HLA-B/HLA-F/RNF180/B2M/HLA-DRB5/UBXN8/DERL3/PKD2/SCD/EMC1/PORCN/ACER3/CANX/FITM2/TRAM2/SLC35B2/HACD2/CD74/HLA-A/RRBP1/PIGS/DPM2/RHBDD1/DOLK/SARAF/ELOVL3/GRAMD2A/ATF6/CALR/ELOVL7/HLA-E/EMC7/ERGIC1/AMFR…
GOBP_REGULATION_OF_LEUKOCYTE_MEDIATED_CYTOTOXICITY	GOBP_REGULATION_OF_LEUKOCYTE_MEDIATED_CYTOTOXICITY	73	0.547509	1.88384	0.000224525	0.0014408	0.000831652	5822	tags=62%, list=26%, signal=46%	DNASE1L3/CXCL6/SERPINB4/CD1A/CD1E/IL7R/CD1B/TYROBP/P2RX7/SPI1/HAVCR2/F2RL1/RAET1E/NCKAP1L/PVR/ICAM1/KLRC2/PIK3R6/CRTAM/HLA-G/CD1D/PTPRC/FADD/HLA-DRA/HLA-H/CX3CR1/CADM1/HLA-DRB1/HLA-B/HLA-F/B2M/ARG1/NOS2/ITGAM/SH2D1A/HLA-A/RASGRP1/SERPINB9/KLRD1/ARRB2/FCGR2B/HLA-E/LAMP1/PPP3CB/SLAMF6
GOBP_ACTIN_MEDIATED_CELL_CONTRACTION	GOBP_ACTIN_MEDIATED_CELL_CONTRACTION	77	0.551344	1.91898	0.000225049	0.00144234	0.000832545	4286	tags=53%, list=19%, signal=43%	ATP1A2/ACTC1/KCNH2/DSP/DSC2/CAV1/CACNA2D1/FLNA/PLN/PDPN/STC1/RYR2/PDE4B/SGCD/ACTA2/EPDR1/CACNA1C/SCN4B/KCNE4/TPM1/ADORA1/SCN1B/KCND3/ATP1A1/FRMD6/GSN/FGF12/SHTN1/KCNJ8/GJA5/BIN1/MYH3/PARVA/KCNJ2/GJA1/DSG2/PDE4D/ANK2/CAMK2D/NUP155/KCNJ5
GOBP_CELL_KILLING	GOBP_CELL_KILLING	147	0.455728	1.73707	0.000226142	0.00144754	0.000835542	4745	tags=46%, list=21%, signal=36%	DEFB4A/LCE3A/DNASE1L3/CHGA/PGLYRP3/PGLYRP4/CXCL6/SERPINB4/TREM1/CD1A/CTSG/IL11/CCL13/CD1E/IL7R/CTSC/FCGR3A/TGFB2/CD1B/TYROBP/GZMB/FCGR1A/IL10/IL18/P2RX7/SPI1/CFH/HAVCR2/F2RL1/ULBP2/RAET1E/NCKAP1L/PRF1/PVR/ICAM1/KLRC2/RAB27A/PIK3R6/C3/CRTAM/CD59/HLA-G/RNF19B/CD1D/PTPRC/FADD/HLA-DRA/SLAMF7/HLA-H/CD55/CX3CR1/RAET1G/PRDX1/CADM1/HLA-DRB1/HLA-B/HLA-F/B2M/ARG1/CLEC7A/IGHG1/NOS2/ITGAM/SH2D1A/HLA-A/RASGRP…
GOBP_REGULATION_OF_RELEASE_OF_SEQUESTERED_CALCIUM_ION_INTO_CYTOSOL	GOBP_REGULATION_OF_RELEASE_OF_SEQUESTERED_CALCIUM_ION_INTO_CYTOSOL	72	0.543567	1.86523	0.000227151	0.00145159	0.000837883	4372	tags=44%, list=19%, signal=36%	NTSR1/NPSR1/ATP1A2/CASQ2/PLN/CEMIP/JPH2/RYR2/AKAP6/CACNA1C/P2RY6/CX3CL1/HRC/BDKRB1/F2R/APLNR/CXCL9/DMD/THY1/GPER1/TMEM38B/LYN/SLC8A1/SNCA/CLIC2/PDE4D/CALM1/DIAPH1/ANK2/CAMK2D/ABL1/PKD2
GOBP_DIGESTIVE_SYSTEM_DEVELOPMENT	GOBP_DIGESTIVE_SYSTEM_DEVELOPMENT	126	0.473583	1.76107	0.000227344	0.00145159	0.000837883	3080	tags=38%, list=14%, signal=33%	SOX11/GLI2/SFRP1/ASCL1/FOXE1/GATA5/SOX10/CPS1/MYOCD/CLMP/DACT1/HOXD13/ALDH1A2/PDGFC/TGFB3/STRA6/PKDCC/DCHS1/SFRP2/COL3A1/EPHB3/WNT11/TGFB2/HIF1A/CXCL8/PDGFRA/PRDM1/EXT1/PCSK5/YAP1/RBPMS2/SCT/EGFR/SAV1/GATA6/WNT5A/TGFBR2/FGF10/FOXF1/SFRP5/NPY/RARRES2/GLI3/FOXL1/RARB/ASS1/TP63/NOTCH1
GOBP_NEGATIVE_REGULATION_OF_MAPK_CASCADE	GOBP_NEGATIVE_REGULATION_OF_MAPK_CASCADE	155	0.446318	1.71164	0.000228041	0.00145422	0.0008394	4015	tags=35%, list=18%, signal=29%	CHRNA9/UCHL1/SERPINB3/CAV1/SFRP1/DUSP26/SH3RF2/SIRPA/DACT1/EMILIN1/RGS2/TREM2/SFRP2/DUSP7/MYC/IL1B/AGT/TIMP3/DUSP10/P2RX7/SLC9A3R1/APOE/PER1/EPHB2/F2RL1/DAB2/SPRED3/CD300A/GPER1/DUSP1/DUSP8/LIF/ADIPOQ/HIPK3/PTPN22/IRAK3/LAX1/LMO3/PTPRC/GBP1/MAPK8IP1/SPRY2/LYN/LILRB4/CYLD/SPRED1/AIDA/SH2B3/SMPD1/SPRY4/IGF1R/PBK/SPRY1/DUSP3/PINK1
GOBP_BASEMENT_MEMBRANE_ORGANIZATION	GOBP_BASEMENT_MEMBRANE_ORGANIZATION	31	0.699233	2.04481	0.000228681	0.00145517	0.000839948	2907	tags=58%, list=13%, signal=51%	CAV1/FLRT2/NTNG1/CMA1/HMCN1/CAV2/PXDN/EXT1/MMP11/LAMB3/NID2/NID1/PHLDB2/LAMB2/ITGB1/NTNG2/COL4A1/FERMT1
GOBP_RESPONSE_TO_METAL_ION	GOBP_RESPONSE_TO_METAL_ION	287	0.375414	1.56164	0.000228759	0.00145517	0.000839948	4387	tags=34%, list=19%, signal=28%	MMP9/CRHBP/PCSK1/CAV1/SUCNR1/ASCL1/MAOB/SYT13/CASQ2/MT1X/MT2A/SLC30A3/CPS1/ADCY7/CPNE8/PRNP/KCNMB1/CD14/S100A8/MT1M/RYR2/G6PD/KCNK3/SYT12/CYP1A2/THBS1/CLIC4/FIBIN/CYBRD1/LOXL2/MT1E/SYT11/HIF1A/DPEP1/SOD2/ALOX5AP/PAM/NDRG1/S100A16/LRRK2/P2RX7/KCNMA1/RYR1/TFAP2A/NPC1/CACNA1H/SLC40A1/EGFR/BACE1/SOD3/CYBB/EDN1/HPCA/WNT5A/AQP9/SLC30A4/GPHN/APP/ITPR3/CPNE2/VCAM1/JUN/SYT1/ASS1/ADAM9/PPP2CB/FABP4/IQGAP1/…
GOBP_NEUROINFLAMMATORY_RESPONSE	GOBP_NEUROINFLAMMATORY_RESPONSE	33	0.691918	2.04257	0.000230261	0.0014629	0.000844412	3366	tags=61%, list=15%, signal=52%	MMP9/MMP3/SPHK1/TAFA3/TREM2/IL6/CTSC/IL1B/SYT11/CX3CL1/LDLR/LRRK2/IL18/CST7/ITGB1/NR1D1/PTPRC/CD200/CD200R1/IL33
GOMF_WNT_PROTEIN_BINDING	GOMF_WNT_PROTEIN_BINDING	30	0.691834	2.02968	0.000231203	0.00146706	0.000846812	4855	tags=63%, list=21%, signal=50%	APCDD1L/FZD9/SFRP1/ROR2/ROR1/CTHRC1/SFRP2/SFRP4/FZD6/RECK/SFRP5/FZD1/WLS/FZD8/FZD7/PORCN/TRABD2A/FRZB/FZD10
GOBP_POSITIVE_REGULATION_OF_CHEMOTAXIS	GOBP_POSITIVE_REGULATION_OF_CHEMOTAXIS	127	0.475746	1.77273	0.000235248	0.00149088	0.00086056	5396	tags=54%, list=24%, signal=42%	S100A7/THBS4/SUCNR1/SLIT2/GAS6/ITGA2/F3/CDH13/CCL26/CCR2/SMOC2/THBS1/C3AR1/TREM2/CCL21/IL6/CMKLR1/PDGFRB/CSF1R/CXCL8/NRP1/SCG2/AIF1/SPI1/S100A14/MET/TGFB1/CXCL12/F2RL1/CSF1/NCKAP1L/C5AR1/EDN1/TPBG/CCR4/WNT5A/FGF10/VEGFC/SERPINE1/IL34/RARRES2/IL16/FGF18/PLA2G7/CX3CR1/FPR2/S1PR1/ARTN/IL6R/RAC2/P2RY12/FGF2/FGFR1/PDGFB/CXCL17/BMPR2/CD74/MEGF8/CCR1/CCL4/CCL19/VEGFB/PGF/EDN2/VEGFD/CXCR4/ADAM17/MAPK1/WN…
GOBP_REGULATION_OF_PROTEIN_LOCALIZATION_TO_MEMBRANE	GOBP_REGULATION_OF_PROTEIN_LOCALIZATION_TO_MEMBRANE	155	0.445081	1.70689	0.000237477	0.00150314	0.000867634	6013	tags=42%, list=27%, signal=31%	STAC2/SLC7A11/NECAB2/FZD9/LRRC15/SORBS1/GPC6/CEMIP/CLIP3/PRNP/TNFAIP6/PKDCC/WNT3A/TREM2/STAC/CDH2/ATP2B4/GZMB/LRP1/MMP14/GSN/STOM/GPC1/TGFB1/EPHB2/EGFR/DAB2/HPCA/PID1/ITGB1/EPHA3/GPER1/CDK5R1/ITGB2/ACTB/FYN/GBP1/MRAP2/ABI3/LGALS3/TAMALIN/ITGA3/GOPC/SPTBN1/ITGAM/ACSL3/ANK3/LDLRAP1/ARF6/PPP2R5A/RHOG/PICALM/RAMP3/ZDHHC2/NUMB/ATP2C1/PRKCI/EZR/SQSTM1/RAP1A/PPFIA1/EPHA2/PIK3R1/VTI1B/MFF
GOCC_ION_CHANNEL_COMPLEX	GOCC_ION_CHANNEL_COMPLEX	166	0.43847	1.70589	0.00023797	0.0015044	0.000868363	3995	tags=38%, list=18%, signal=31%	CHRNA9/LRRC38/CACNG6/SHISA9/KCNH2/CLCNKB/GABRP/CACNA2D1/CASQ2/CACNA2D4/ABCC9/CHRNA1/KCNK2/KCNMB1/KCNIP3/RYR2/KCNQ5/GRIK5/AKAP6/PDE4B/CACNA1C/SCN4B/LRRC8A/CLIC4/SCN1B/CNTNAP2/KCNC4/KCND3/HCN2/CACNA2D3/OLFM3/HSPA2/KCNMA1/RYR1/LRRC8C/CLIC3/CACNA1H/GRIN3B/GABRB3/MICU3/KCND2/KCNJ8/CLIC5/TRPC4/BEST1/TTYH2/GLRB/OSTM1/KCNA3/KCNK6/KCNJ2/CNIH2/MCUB/CACHD1/CLIC2/CHRNB4/ABHD6/KCNS1/PDE4D/CLCN1/KCNAB2/CALM1/G…
GOBP_INTEGRIN_MEDIATED_SIGNALING_PATHWAY	GOBP_INTEGRIN_MEDIATED_SIGNALING_PATHWAY	103	0.494062	1.7968	0.000238542	0.00150614	0.000869371	4576	tags=45%, list=20%, signal=36%	LAMA3/FN1/ITGA11/FLNA/ITGA5/ITGA2/ITGBL1/ITGB3/ITGA7/FERMT2/COL16A1/COL3A1/ITGA6/ITGB8/CCN2/NRP1/MPIG6B/LIMS2/FYB1/HCK/THY1/TIMP1/ITGB5/LOXL3/ITGA1/ZYX/DAB2/ITGB1/DST/ITGAV/FERMT3/ITGA10/ITGB2/ITGA4/TLN1/FERMT1/ADAM9/MYH9/ITGB4/ITGA3/ABL1/CD47/LIMS1/ITGAM/ITGB6/PRAM1
GOMF_PROTEOGLYCAN_BINDING	GOMF_PROTEOGLYCAN_BINDING	32	0.686242	2.01086	0.000241224	0.0015212	0.000878063	2320	tags=62%, list=10%, signal=56%	TNC/HPSE2/FN1/FGF20/SLIT2/ITGA2/COL5A3/COL5A1/THBS1/CTSB/CTSK/HPSE/FBLN7/COMP/LRP1/NID1/APOE/LPL/CFH/CTSL
GOCC_TRANSPORT_VESICLE_MEMBRANE	GOCC_TRANSPORT_VESICLE_MEMBRANE	165	0.441419	1.71571	0.000241747	0.00152262	0.000878881	4065	tags=31%, list=18%, signal=26%	SLC18A3/FOLR1/SCG3/PTPRN/ABCA12/SCGN/RASSF9/AREG/SLC30A3/SYNDIG1/LAMP5/SYPL2/SYP/DGKI/SLC9B2/SLC17A7/SYT12/SYN1/MCTP1/AMPH/RAB26/SLC6A9/PAM/LRRK2/CPE/SEC23A/HLA-DQB1/HLA-DQB2/BIN1/CD59/HLA-G/NCALD/SYT1/CNIH1/HLA-DPB1/HLA-DPA1/HLA-DQA1/HLA-DRA/CNIH2/HLA-H/SYT5/CLTB/SNCA/HLA-DRB1/TMED10/RAB11FIP5/MCFD2/TGFA/HLA-B/HLA-F/B2M
GOBP_NEGATIVE_REGULATION_OF_ION_TRANSPORT	GOBP_NEGATIVE_REGULATION_OF_ION_TRANSPORT	117	0.485074	1.78787	0.000243009	0.00152868	0.00088238	2890	tags=31%, list=13%, signal=27%	TRH/NTSR1/ATP1A2/MMP9/VIP/KCNH2/CAV1/PCSK9/MAOB/CASQ2/PLN/RRAD/STC1/SERPINE2/RGS2/RGS4/GEM/GPM6B/KCNE4/ADORA1/SLC6A9/SYT11/CNR1/REM1/SLC9A3R1/TWIST1/SFRP4/CD33/EPHB2/LILRB2/ADRA2A/BIN1/HTR1B/NOS3/ACTN2/PRKG2
[truncated: 1,495 more rows]
