# Supplementary material for: Identification and validation of telomerase related lncRNAs signature to predict prognosis and tumor immunotherapy response in bladder cancer
Source: Sci Rep. 2023 Dec 9;13:21816. doi: 10.1038/s41598-023-49167-1 (PMC10710514; doi:10.1038/s41598-023-49167-1)
Supplement: Supplementary file 7 — Supplementary Table S6. [file 41598_2023_49167_MOESM7_ESM.xlsx]

## Sheet: Table S9
Table S6.GSEA analysis (KEGG)
ID	Description	setSize	enrichmentScore	NES	pvalue	p.adjust	qvalue	rank	leading_edge	core_enrichment
KEGG_FOCAL_ADHESION	KEGG_FOCAL_ADHESION	185	0.575606	2.26476	1e-10	8.4e-09	5.05263e-09	5810	tags=62%, list=26%, signal=47%	RELN/IBSP/SPP1/LAMC2/SHC4/TNC/LAMA3/FLNC/THBS4/CAV1/FN1/ITGA11/FLNA/CAV2/ITGA5/ITGA2/MYLK/COL6A3/COL5A3/PDGFC/COL5A1/ACTN1/HGF/COL6A1/COL6A2/LAMA2/COL5A2/THBS1/ITGB3/ITGA7/COL3A1/MYL9/ITGA6/ITGB8/COL1A2/COL1A1/PARVB/PDGFRB/RASGRF1/COL11A1/LAMA4/AKT3/COMP/PDGFRA/EGF/THBS2/CAPN2/LAMB3/PIK3CD/ITGB5/MET/EGFR/ITGA1/ZYX/LAMB2/COL4A2/ITGB1/VEGFC/LAMC3/ITGAV/ITGA10/COL4A1/ITGA4/LAMC1/TLN1/ACTN2/JUN/PARVA…
KEGG_CYTOKINE_CYTOKINE_RECEPTOR_INTERACTION	KEGG_CYTOKINE_CYTOKINE_RECEPTOR_INTERACTION	207	0.554681	2.21969	1e-10	8.4e-09	5.05263e-09	4921	tags=57%, list=22%, signal=45%	PRL/IL20RB/IL22RA2/CXCL6/CCL24/CXCL5/BMPR1B/PPBP/PF4V1/CCL20/OSMR/CD70/IL24/CXCL14/INHBA/IL11/CSF2/CCL13/CSF3/CNTFR/CCL26/IL1RAP/PDGFC/TGFB3/NGFR/CCR2/CXCR1/HGF/CXCL1/IL7R/OSM/IL12RB2/TNFRSF18/IL20/TNFSF4/CCL21/IL6/TNFSF9/TNFRSF9/TGFB2/PDGFRB/IL1B/CCR8/CX3CL1/TSLP/CSF1R/CXCL8/PDGFRA/EGF/TNFRSF10D/CLCF1/CXCL9/TNFRSF12A/IL10/IL18/TNFRSF8/CCL4L2/TNFSF11/MET/TGFB1/FAS/CXCL12/CCL3L3/EGFR/GHR/CSF1/TNFR…
KEGG_PATHWAYS_IN_CANCER	KEGG_PATHWAYS_IN_CANCER	302	0.49634	2.05474	1.51091e-10	8.46109e-09	5.08938e-09	6055	tags=52%, list=27%, signal=39%	FGF8/CCNA1/MMP9/FGF4/LAMC2/LAMA3/GLI2/FZD9/FN1/FGF7/FGF20/ITGA2/WNT16/RUNX1T1/FGF1/TGFB3/HGF/LAMA2/WNT3A/CDK6/IL6/ITGA6/MYC/WNT7A/WNT11/WNT9A/TGFB2/PDGFRB/HIF1A/LAMA4/AKT3/CSF1R/CXCL8/PDGFRA/EGF/ZBTB16/MITF/PLD1/LAMB3/SPI1/APC2/PIK3CD/FGF12/MMP2/MET/TGFB1/FAS/EGFR/LAMB2/WNT5A/CDKN2B/TGFBR2/COL4A2/ITGB1/WNT6/FGF10/FZD6/VEGFC/LAMC3/ITGAV/TCF7L1/TGFBR1/COL4A1/GLI3/LAMC1/RARB/JUN/BIRC2/FZD1/FADD/FGF1…
KEGG_ECM_RECEPTOR_INTERACTION	KEGG_ECM_RECEPTOR_INTERACTION	76	0.692884	2.39361	2.81543e-09	1.18248e-07	7.11268e-08	2831	tags=61%, list=13%, signal=53%	RELN/IBSP/SPP1/LAMC2/TNC/LAMA3/GP6/THBS4/FN1/ITGA11/CD44/ITGA5/ITGA2/COL6A3/COL5A3/COL5A1/COL6A1/COL6A2/LAMA2/COL5A2/THBS1/ITGB3/ITGA7/SDC2/COL3A1/ITGA6/ITGB8/COL1A2/COL1A1/HSPG2/COL11A1/LAMA4/COMP/THBS2/LAMB3/ITGB5/ITGA1/LAMB2/COL4A2/ITGB1/LAMC3/ITGAV/ITGA10/COL4A1/ITGA4/LAMC1
KEGG_REGULATION_OF_ACTIN_CYTOSKELETON	KEGG_REGULATION_OF_ACTIN_CYTOSKELETON	189	0.536074	2.11795	4.77281e-09	1.60366e-07	9.6461e-08	6202	tags=58%, list=27%, signal=42%	FGF8/FGF4/CHRM4/CHRM2/ARHGEF4/FN1/FGF7/FGF20/ITGA11/ITGA5/ITGA2/MYLK/MSN/CD14/FGF1/PDGFC/ACTN1/ITGB3/ITGA7/CFL2/CHRM3/MYL9/ITGA6/ITGB8/PDGFRB/PDGFRA/EGF/BDKRB1/F2R/BDKRB2/GSN/APC2/PIK3CD/FGF12/ITGB5/BAIAP2/EGFR/ITGA1/NCKAP1L/RRAS/WASF1/ITGB1/FGF10/GNG12/FGD1/ITGAV/MRAS/ITGA10/DIAPH3/ITGB2/ITGA4/ACTN2/MYH10/ACTB/FGF18/RDX/MYH9/ENAH/IQGAP2/IQGAP1/VCL/PIK3R5/ITGB4/ITGA3/RRAS2/WASF2/GNA12/PIP5K1B/ACT…
KEGG_NEUROACTIVE_LIGAND_RECEPTOR_INTERACTION	KEGG_NEUROACTIVE_LIGAND_RECEPTOR_INTERACTION	145	0.547358	2.08902	6.35278e-08	1.77878e-06	1.06994e-06	3647	tags=52%, list=16%, signal=44%	PRL/NTSR1/CHRNA9/GPR83/NPBWR1/ADRA1B/CHRM4/CHRM2/GABRP/P2RX1/ADRB3/CTSG/MCHR1/PTGFR/P2RY1/GZMA/SSTR1/CHRNA1/NR3C1/EDNRA/GRIK5/GPR156/C3AR1/CHRM3/FPR1/GLP2R/TACR2/NMUR1/ADORA2B/ADORA1/PTGER3/P2RY6/CNR1/GRM3/GRID1/HTR1D/BDKRB1/TBXA2R/F2R/HTR7/PTGER2/APLNR/P2RY13/BDKRB2/P2RX7/LTB4R/P2RY14/CYSLTR1/GRIN3B/HTR2B/GHR/F2RL1/ADRB2/GABRB3/C5AR1/ADRA2A/CALCRL/ADORA3/ADRA1D/LEPR/PTH1R/HTR1B/SSTR5/HRH1/HRH2/G…
KEGG_CHEMOKINE_SIGNALING_PATHWAY	KEGG_CHEMOKINE_SIGNALING_PATHWAY	170	0.522039	2.03792	1.02296e-07	2.45511e-06	1.47676e-06	6177	tags=52%, list=27%, signal=38%	SHC4/CXCL6/CCL24/CXCL5/PPBP/PF4V1/CCL20/CXCL14/CCL13/ADCY7/CCL26/CCR2/GNG4/CXCR1/CXCL1/CCL21/GNG8/CCR8/GNB4/CX3CL1/AKT3/CXCL8/CXCL9/GRK5/CCL4L2/ADCY5/PIK3CD/HCK/CXCL12/CCL3L3/GNG2/CCR4/GNG12/ADCY9/GNG11/ADCY3/CXCL16/DOCK2/CCL28/LYN/STAT1/CXCL2/PIK3R5/ELMO1/CX3CR1/FOXO3/ITK/SHC1/GNGT2/CCL23/CCL18/STAT3/CXCR2/CCR5/GNGT1/RAC2/GNAI1/CCL11/CCL2/CXCR3/NRAS/GNB5/ROCK1/NFKB1/PIK3CG/RHOA/SOS2/XCR1/CCR1/CC…
KEGG_CELL_ADHESION_MOLECULES_CAMS	KEGG_CELL_ADHESION_MOLECULES_CAMS	120	0.560006	2.091	2.43288e-07	5.10905e-06	3.07311e-06	5014	tags=58%, list=22%, signal=46%	CADM3/CLDN10/NCAM1/NCAM2/NRXN2/CLDN9/NEGR1/JAM3/CDH3/VCAN/SDC2/ITGA6/ITGB8/NFASC/L1CAM/CD8B/CDH2/CNTNAP2/CD86/CLDN6/PDCD1LG2/SELPLG/CLDN8/CD4/CLDN3/HLA-DQB1/CLDN14/SIGLEC1/ICOS/CD28/PVR/JAM2/ITGB1/ICAM1/CNTN1/ITGAV/ITGB2/ITGA4/CD80/HLA-G/CLDN16/VCAM1/HLA-DPB1/HLA-DPA1/PECAM1/PTPRC/CNTNAP1/HLA-DQA1/HLA-DRA/SDC3/CLDN1/SPN/NLGN4X/GLG1/CADM1/HLA-DRB1/SELP/CDH5/HLA-B/HLA-F/HLA-DRB5/CD276/ITGAM/CD34/CD…
KEGG_DILATED_CARDIOMYOPATHY	KEGG_DILATED_CARDIOMYOPATHY	72	0.650213	2.22425	3.0512e-07	5.69557e-06	3.42591e-06	3800	tags=60%, list=17%, signal=50%	ACTC1/CACNG6/CACNA2D1/DES/ITGA11/PLN/ITGA5/ITGA2/CACNA2D4/ADCY7/TGFB3/RYR2/SGCA/LAMA2/SGCD/ITGB3/ITGA7/CACNA1C/ITGA6/ITGB8/TPM2/TPM1/TGFB2/DMD/SGCB/CACNA2D3/ADCY5/ITGB5/TGFB1/ITGA1/MYL3/ITGB1/ADCY9/ITGAV/ITGA10/ITGA4/ADCY3/ACTB/TPM4/SLC8A1/ITGB4/ITGA3/LMNA
KEGG_HYPERTROPHIC_CARDIOMYOPATHY_HCM	KEGG_HYPERTROPHIC_CARDIOMYOPATHY_HCM	67	0.651479	2.22802	7.38085e-07	1.23998e-05	7.45855e-06	3800	tags=58%, list=17%, signal=49%	ACTC1/CACNG6/CACNA2D1/DES/ITGA11/ITGA5/ITGA2/CACNA2D4/TGFB3/RYR2/SGCA/LAMA2/SGCD/ITGB3/ITGA7/CACNA1C/IL6/ITGA6/ITGB8/TPM2/TPM1/TGFB2/DMD/SGCB/CACNA2D3/ITGB5/TGFB1/ITGA1/MYL3/ITGB1/ITGAV/ITGA10/ITGA4/ACTB/TPM4/SLC8A1/ITGB4/ITGA3/LMNA
KEGG_CALCIUM_SIGNALING_PATHWAY	KEGG_CALCIUM_SIGNALING_PATHWAY	134	0.527928	2.00309	2.05161e-06	3.13337e-05	1.88473e-05	4464	tags=48%, list=20%, signal=39%	NTSR1/ADRA1B/CHRM2/P2RX1/ADRB3/PTGFR/SPHK1/PLN/CAMK4/MYLK/CALML5/ADCY7/RYR2/EDNRA/GNAL/CAMK2B/CHRM3/TACR2/CACNA1C/ADORA2B/PTGER3/PDE1C/CAMK2A/PDGFRB/ITPKA/ATP2B4/PDGFRA/BDKRB1/TBXA2R/F2R/HTR7/BDKRB2/PDE1A/P2RX7/CD38/RYR1/CYSLTR1/CACNA1H/HTR2B/EGFR/ADRB2/ADCY9/ADRA1D/ITPR3/NOS3/HRH1/HRH2/ADCY3/CALML3/AGTR1/SLC8A1/PPP3CC/PPP3CA/VDAC2/VDAC2P5/CALM1/PTAFR/CAMK2D/SLC25A5/PDE1B/OXTR/ITPR2/GNA15/NOS2
KEGG_ARRHYTHMOGENIC_RIGHT_VENTRICULAR_CARDIOMYOPATHY_ARVC	KEGG_ARRHYTHMOGENIC_RIGHT_VENTRICULAR_CARDIOMYOPATHY_ARVC	62	0.658722	2.21998	2.43889e-06	3.41445e-05	2.0538e-05	3961	tags=65%, list=17%, signal=53%	CACNG6/DSP/DSC2/CACNA2D1/DES/ITGA11/ITGA5/ITGA2/CACNA2D4/RYR2/SGCA/ACTN1/LAMA2/SGCD/ITGB3/ITGA7/CACNA1C/ITGA6/ITGB8/CDH2/DMD/SGCB/CACNA2D3/ITGB5/ITGA1/ITGB1/ITGAV/ITGA10/TCF7L1/ITGA4/ACTN2/ACTB/SLC8A1/GJA1/ITGB4/ITGA3/DSG2/LMNA/LEF1/ACTN4
KEGG_WNT_SIGNALING_PATHWAY	KEGG_WNT_SIGNALING_PATHWAY	142	0.511718	1.95388	3.57042e-06	4.61408e-05	2.77539e-05	5417	tags=45%, list=24%, signal=35%	FZD9/SFRP1/WNT16/CAMK2B/DKK1/WNT3A/NKD1/PRICKLE1/SFRP2/MYC/WNT7A/WNT11/WNT9A/CAMK2A/FOSL1/DKK2/SFRP4/APC2/WNT5A/WNT6/FZD6/SFRP5/TCF7L1/CSNK1A1/DAAM1/JUN/FZD1/PPP2CB/PRICKLE2/WNT8B/WNT10A/FZD8/WNT4/PPP3CC/PPP3CA/AXIN2/WNT2B/WNT2/DAAM2/NFATC1/LEF1/VANGL1/SOX17/CCND1/FZD7/RAC2/CAMK2D/PPP2R5D/PORCN/WNT5B/PPP2R5C/APC/PPP2R5E/ROCK1/PPP2R5A/RHOA/FZD10/CTNNB1/PSEN1/WNT10B/NFATC3/CTNNBIP1/FBXW11/CTBP2
KEGG_VIRAL_MYOCARDITIS	KEGG_VIRAL_MYOCARDITIS	60	0.649625	2.16665	4.31334e-06	4.83094e-05	2.90583e-05	4936	tags=62%, list=22%, signal=48%	CAV1/MYH11/MYH7B/SGCA/LAMA2/SGCD/DMD/SGCB/CD86/HLA-DQB1/PRF1/CD28/ICAM1/ITGB2/MYH3/CD80/HLA-G/HLA-DPB1/HLA-DPA1/MYH10/ACTB/FYN/HLA-DQA1/HLA-DRA/MYH9/ABL2/CD55/HLA-DRB1/CCND1/HLA-B/HLA-F/RAC2/HLA-DRB5/ABL1/HLA-A/EIF4G1/HLA-DMB
KEGG_LEISHMANIA_INFECTION	KEGG_LEISHMANIA_INFECTION	68	0.619967	2.12187	4.30362e-06	4.83094e-05	2.90583e-05	6033	tags=62%, list=27%, signal=45%	FCGR3B/NCF2/TGFB3/FCGR2A/FCGR3A/TGFB2/IL1B/FCGR1A/MAPK12/IL10/TLR2/TGFB1/HLA-DQB1/ITGB1/MAPK11/C3/ITGB2/ITGA4/JUN/HLA-DPB1/HLA-DPA1/STAT1/HLA-DQA1/HLA-DRA/HLA-DRB1/IFNGR1/JAK1/CR1/HLA-DRB5/NOS2/ITGAM/MAPK14/NFKB1/TAB2/PTGS2/HLA-DMB/MAPK1/IRAK1/IL1A/JAK2/MAP3K7/FOS
KEGG_JAK_STAT_SIGNALING_PATHWAY	KEGG_JAK_STAT_SIGNALING_PATHWAY	114	0.532652	1.97139	6.73432e-06	7.07104e-05	4.25326e-05	3972	tags=39%, list=18%, signal=32%	PRL/IL20RB/IL22RA2/OSMR/IL24/IL11/CSF2/CSF3/CNTFR/IL7R/OSM/IL12RB2/IL20/IL6/MYC/AKT3/TSLP/CLCF1/IL10/PIK3CD/SOCS3/GHR/IL2RA/LEPR/LIF/IL10RA/IL22RA1/IL15RA/IL15/SPRY2/STAT1/SPRED1/STAT4/PIK3R5/SPRY4/IL21R/CSF2RB/SPRY1/IFNGR1/JAK1/IL6R/IL2RB/STAT3/CCND1
KEGG_MAPK_SIGNALING_PATHWAY	KEGG_MAPK_SIGNALING_PATHWAY	235	0.427286	1.72083	1.35308e-05	0.000133716	8.04305e-05	6382	tags=48%, list=28%, signal=35%	FGF8/FGF4/PLA2G4E/CACNG6/FLNC/CACNA2D1/NGF/FGF7/FGF20/FLNA/CACNA2D4/CD14/FGF1/TGFB3/BDNF/MAP3K20/CACNA1C/DUSP7/MYC/CDC25B/TGFB2/PDGFRB/IL1B/RASGRF1/AKT3/RASGRP4/PDGFRA/EGF/DUSP10/MAPK12/CACNA2D3/HSPA2/FGF12/PLA2G5/CACNA1H/TGFB1/FAS/EGFR/NR4A1/RRAS/TGFBR2/MAP4K4/FGF10/GNG12/DUSP1/DUSP8/MAPK11/MRAS/MAPK8IP2/TGFBR1/JUN/MAPK8IP1/FGF18/RPS6KA4/GADD45B/PPP3CC/PPP3CA/DUSP14/HSPA8/PTPN7/RRAS2/SRF/GNA12/M…
KEGG_NATURAL_KILLER_CELL_MEDIATED_CYTOTOXICITY	KEGG_NATURAL_KILLER_CELL_MEDIATED_CYTOTOXICITY	105	0.538718	1.97457	2.29686e-05	0.000203091	0.00012216	5994	tags=50%, list=26%, signal=37%	RAET1L/SHC4/FCGR3B/CD244/CSF2/KIR2DS4/FCGR3A/FCER1G/TYROBP/GZMB/TNFRSF10D/PIK3CD/FAS/ULBP2/RAET1E/TNFRSF10A/PRF1/ICAM1/KLRC2/ITGB2/HLA-G/TNFRSF10C/FYN/LCP2/PIK3R5/RAET1G/PPP3CC/PPP3CA/SHC1/NFATC1/IFNGR1/HLA-B/RAC2/TNFSF10/NRAS/SH2D1A/HLA-A/PIK3CG/SOS2/ULBP3/KLRD1/NFATC3/MAPK1/PIK3CA/HLA-E/MAP2K1/TNFRSF10B/HCST/VAV2/PPP3CB/PIK3R1/ITGAL
KEGG_MELANOGENESIS	KEGG_MELANOGENESIS	91	0.546772	1.95695	2.19183e-05	0.000203091	0.00012216	5400	tags=51%, list=24%, signal=39%	GNAO1/FZD9/WNT16/CALML5/ADCY7/CAMK2B/WNT3A/WNT7A/WNT11/WNT9A/CAMK2A/TYRP1/CREB3L1/MITF/ADCY5/EDN1/POMC/WNT5A/WNT6/FZD6/ADCY9/TCF7L1/FZD1/ADCY3/CALML3/WNT8B/WNT10A/FZD8/WNT4/WNT2B/WNT2/KITLG/LEF1/CALM1/FZD7/CAMK2D/GNAI1/WNT5B/NRAS/FZD10/CTNNB1/CALM2/WNT10B/GNAI2/MAPK1/GNAI3
KEGG_MELANOMA	KEGG_MELANOMA	61	0.60759	2.03931	2.70255e-05	0.000227014	0.00013655	5981	tags=64%, list=26%, signal=47%	FGF8/FGF4/FGF7/FGF20/FGF1/PDGFC/HGF/CDK6/PDGFRB/AKT3/PDGFRA/EGF/MITF/PIK3CD/FGF12/MET/EGFR/FGF10/FGF18/PIK3R5/CDKN1A/IGF1R/E2F2/CDKN2A/CCND1/CDK4/FGF2/FGFR1/NRAS/PDGFB/PIK3CG/RB1/MAPK1/PIK3CA/IGF1/MAP2K1/FGF3/PDGFA/PIK3R1
KEGG_SYSTEMIC_LUPUS_ERYTHEMATOSUS	KEGG_SYSTEMIC_LUPUS_ERYTHEMATOSUS	111	-0.538849	-1.88926	3.35928e-05	0.000268742	0.000161649	2036	tags=30%, list=9%, signal=27%	H2BC18/H2BC8/H4-16/H2BW1/H3C8/H2BC9/H2BC7/H2BC17/H2AC20/H2AC13/H3C12/H2AC14/H3C13/H3C3/H4C5/H2AC16/H3C1/H2BC13/H2BC14/H4C13/H4C4/H3C2/H3C11/H2AC4/H2AC12/H3C7/H4C1/H2AC21/H4C3/H2BC10/H4C2/H4C6/H2BC3
KEGG_SMALL_CELL_LUNG_CANCER	KEGG_SMALL_CELL_LUNG_CANCER	81	0.563411	1.98342	5.72341e-05	0.00043706	0.000262894	6263	tags=59%, list=28%, signal=43%	LAMC2/LAMA3/FN1/ITGA2/LAMA2/CDK6/ITGA6/MYC/LAMA4/AKT3/LAMB3/PIK3CD/LAMB2/CDKN2B/COL4A2/ITGB1/LAMC3/ITGAV/COL4A1/LAMC1/RARB/BIRC2/PIK3R5/ITGA3/E2F2/COL4A4/CCND1/TRAF3/COL4A6/CDK4/LAMA1/NOS2/NFKB1/PIK3CG/BIRC3/BCL2/RB1/PTGS2/PIAS1/LAMB1/CCNE2/PIK3CA/PIAS3/CHUK/PIK3R1/IKBKG/PTEN/TRAF1
KEGG_NOD_LIKE_RECEPTOR_SIGNALING_PATHWAY	KEGG_NOD_LIKE_RECEPTOR_SIGNALING_PATHWAY	61	0.591705	1.986	6.38472e-05	0.000466362	0.000280518	6329	tags=57%, list=28%, signal=41%	MEFV/PYDC1/NOD2/CARD18/CCL13/CXCL1/IL6/IL1B/CXCL8/MAPK12/IL18/MAPK11/BIRC2/CASP5/TNFAIP3/CXCL2/CASP1/NLRP3/CCL11/CCL2/CARD6/MAPK14/NFKB1/BIRC3/TAB2/MAPK1/NLRC4/PSTPIP1/CHUK/HSP90B1/MAP3K7/IKBKG/HSP90AB1/HSP90AA1/MAPK3
KEGG_COMPLEMENT_AND_COAGULATION_CASCADES	KEGG_COMPLEMENT_AND_COAGULATION_CASCADES	55	0.600204	1.97388	0.000124368	0.000870574	0.000523654	4141	tags=69%, list=18%, signal=57%	C4B/C4A/THBD/F3/C3AR1/C1QC/PLAU/C1QB/A2M/SERPINA1/C1QA/C1S/BDKRB1/F2R/TFPI/BDKRB2/C1R/PLAUR/C4BPB/CFH/SERPINA5/C5AR1/MASP1/SERPING1/SERPINE1/C3/PROS1/CD59/F12/F8/CFI/CD55/VWF/C5/C7/C2/CR1/F13A1
KEGG_AXON_GUIDANCE	KEGG_AXON_GUIDANCE	117	0.487964	1.81154	0.00013061	0.0008777	0.00052794	5400	tags=48%, list=24%, signal=37%	NTNG1/SEMA6D/RHOD/DPYSL5/SLIT2/SEMA3A/SEMA5B/ABLIM2/CFL2/L1CAM/EPHB3/UNC5C/DPYSL2/NRP1/NTN1/MET/PLXNC1/CXCL12/ROBO1/EPHB2/ITGB1/SEMA3D/EPHA3/FYN/ROBO2/EFNA3/EFNB2/EPHB4/EFNA5/PPP3CC/PPP3CA/SEMA6B/EPHA7/SEMA3E/NCK1/UNC5B/NFATC1/RASA1/RAC2/GNAI1/ABL1/PLXNA2/NRAS/RGS3/LIMK1/ROCK1/RHOA/CXCR4/SEMA3G/NFATC3/SEMA4F/GNAI2/ABLIM3/MAPK1/ABLIM1/GNAI3
KEGG_HEMATOPOIETIC_CELL_LINEAGE	KEGG_HEMATOPOIETIC_CELL_LINEAGE	69	0.556137	1.90397	0.000271636	0.00175518	0.00105575	5361	tags=68%, list=24%, signal=52%	ANPEP/CD1A/IL11/CSF2/CD44/ITGA5/ITGA2/CSF3/CD14/CD1E/IL7R/ITGB3/IL6/ITGA6/CD8B/IL1B/CD1B/CSF1R/FCGR1A/CD38/CD33/CD4/CSF1/ITGA1/IL2RA/ITGA4/CD59/CD1D/MME/HLA-DRA/CD55/ITGA3/KITLG/HLA-DRB1/IL6R/CR1/HLA-DRB5/IL1R2/ITGAM/IL1R1/CD34/CD8A/CD3G/TFRC/CSF3R/CD3E/IL4R
KEGG_TOLL_LIKE_RECEPTOR_SIGNALING_PATHWAY	KEGG_TOLL_LIKE_RECEPTOR_SIGNALING_PATHWAY	84	0.506988	1.80395	0.000411954	0.00256327	0.00154181	7036	tags=55%, list=31%, signal=38%	SPP1/CD14/TLR6/CTSK/IL6/IL1B/AKT3/CXCL8/MAPK12/CXCL9/TLR2/CD86/TLR1/PIK3CD/TLR8/LY96/MAPK11/CD80/JUN/FADD/STAT1/PIK3R5/TRAF3/MAPK14/NFKB1/PIK3CG/TAB2/CCL4/TLR5/TICAM1/MAPK1/PIK3CA/IRAK1/MAP2K1/CHUK/PIK3R1/MAP3K7/IKBKG/FOS/CCL3/MAPK3/TLR3/CCL5/AKT1/RAC1/MAPK9
KEGG_INTESTINAL_IMMUNE_NETWORK_FOR_IGA_PRODUCTION	KEGG_INTESTINAL_IMMUNE_NETWORK_FOR_IGA_PRODUCTION	38	0.622938	1.90261	0.000534008	0.00320405	0.00192725	5102	tags=61%, list=23%, signal=47%	IL6/IL10/CD86/TGFB1/CXCL12/HLA-DQB1/ICOS/CD28/ITGA4/CD80/TNFSF13B/IL15RA/HLA-DPB1/HLA-DPA1/IL15/CCL28/HLA-DQA1/HLA-DRA/HLA-DRB1/HLA-DRB5/PIGR/HLA-DMB/CXCR4
KEGG_BASAL_CELL_CARCINOMA	KEGG_BASAL_CELL_CARCINOMA	52	0.582895	1.90589	0.000728847	0.00412006	0.00247823	5296	tags=58%, list=23%, signal=44%	GLI2/FZD9/WNT16/WNT3A/WNT7A/WNT11/WNT9A/APC2/WNT5A/WNT6/FZD6/TCF7L1/GLI3/FZD1/WNT8B/WNT10A/FZD8/WNT4/AXIN2/WNT2B/WNT2/GLI1/LEF1/FZD7/WNT5B/APC/FZD10/CTNNB1/WNT10B/BMP4
KEGG_GRAFT_VERSUS_HOST_DISEASE	KEGG_GRAFT_VERSUS_HOST_DISEASE	32	0.655494	1.8962	0.000760249	0.00412006	0.00247823	5646	tags=72%, list=25%, signal=54%	IL6/IL1B/GZMB/CD86/FAS/HLA-DQB1/PRF1/CD28/CD80/HLA-G/HLA-DPB1/HLA-DPA1/HLA-DQA1/HLA-DRA/HLA-DRB1/HLA-B/HLA-F/HLA-DRB5/HLA-A/HLA-DMB/KLRD1/HLA-E/IL1A
KEGG_LYSOSOME	KEGG_LYSOSOME	116	0.462758	1.71836	0.000738984	0.00412006	0.00247823	6992	tags=48%, list=31%, signal=34%	ATP6V0D2/CTSV/CTSG/HYAL1/ACP5/CTSB/CTSK/CTSC/ATP6V0A4/LIPA/NPC1/LAMP2/CTSL/PSAPL1/LAPTM5/ARSB/IGF2R/GM2A/HEXB/TPP1/AP3S1/CTSZ/CLTB/SLC11A1/SMPD1/LAPTM4B/AP1S2/PSAP/PPT2/AGA/NPC2/AP3B2/IDS/AP4E1/GBA/ACP2/CTSA/ATP6V0D1/AP4S1/AP3B1/M6PR/LAMP1/GALC/PPT1/CTSD/HGSNAT/CTSO/LGMN/AP1M1/SLC17A5/ATP6V0A1/LAPTM4A/ATP6V1H/GALNS/CLTC/ATP6V0B
KEGG_NEUROTROPHIN_SIGNALING_PATHWAY	KEGG_NEUROTROPHIN_SIGNALING_PATHWAY	123	0.444161	1.66273	0.000876795	0.00460317	0.00276883	5780	tags=40%, list=26%, signal=30%	IRS4/SHC4/NGF/CAMK4/CALML5/NGFR/CAMK2B/BDNF/CAMK2A/AKT3/MAPK12/PIK3CD/MAPK11/JUN/IRAK3/CALML3/RPS6KA4/PIK3R5/SH2B3/FOXO3/SHC1/MAP3K1/CALM1/MAP3K3/CAMK2D/MAPKAPK2/RPS6KA2/YWHAQ/ABL1/IRS1/TP73/YWHAG/MAPK14/NRAS/NFKB1/PIK3CG/RHOA/SOS2/YWHAZ/BCL2/PSEN1/CALM2/YWHAH/MAPK1/PIK3CA/IRAK1/MAP2K1/RAPGEF1/RAP1A
KEGG_GLIOMA	KEGG_GLIOMA	63	0.538838	1.82224	0.00102887	0.00523787	0.0031506	6329	tags=59%, list=28%, signal=42%	SHC4/CALML5/CAMK2B/CDK6/CAMK2A/PDGFRB/AKT3/PDGFRA/EGF/PIK3CD/EGFR/CALML3/PIK3R5/CDKN1A/IGF1R/SHC1/E2F2/CDKN2A/CALM1/CCND1/TGFA/CAMK2D/CDK4/NRAS/PDGFB/PIK3CG/SOS2/RB1/CALM2/MAPK1/PIK3CA/IGF1/MAP2K1/PDGFA/PIK3R1/PTEN/MAPK3
KEGG_ANTIGEN_PROCESSING_AND_PRESENTATION	KEGG_ANTIGEN_PROCESSING_AND_PRESENTATION	61	0.530739	1.78137	0.00111476	0.00550821	0.00331321	6681	tags=59%, list=30%, signal=42%	KIR2DS4/CTSB/CD8B/HSPA2/CD4/HLA-DQB1/CTSL/KLRC2/HLA-G/HLA-DPB1/HLA-DPA1/HLA-DQA1/HLA-DRA/TAP1/HSPA8/TAP2/HLA-DRB1/HSPA5/HLA-B/HLA-F/B2M/HLA-DRB5/CANX/CD8A/CD74/HLA-A/HLA-DMB/KLRD1/CALR/HLA-E/TAPBP/HSP90AB1/HSP90AA1/HLA-DOA/LGMN/HLA-C
KEGG_ALLOGRAFT_REJECTION	KEGG_ALLOGRAFT_REJECTION	31	0.644942	1.84868	0.0011981	0.00559114	0.00336309	4936	tags=61%, list=22%, signal=48%	GZMB/IL10/CD86/FAS/HLA-DQB1/PRF1/CD28/CD80/HLA-G/HLA-DPB1/HLA-DPA1/HLA-DQA1/HLA-DRA/HLA-DRB1/HLA-B/HLA-F/HLA-DRB5/HLA-A/HLA-DMB
KEGG_LEUKOCYTE_TRANSENDOTHELIAL_MIGRATION	KEGG_LEUKOCYTE_TRANSENDOTHELIAL_MIGRATION	103	0.463575	1.68822	0.00116704	0.00559114	0.00336309	5457	tags=50%, list=24%, signal=38%	MMP9/CLDN10/MSN/CLDN9/JAM3/NCF2/ACTN1/MYL9/MAPK12/CLDN6/PIK3CD/MMP2/CLDN8/THY1/CXCL12/CLDN3/CLDN14/CYBB/JAM2/ITGB1/ICAM1/MAPK11/ITGB2/ITGA4/ACTN2/CLDN16/VCAM1/PECAM1/ACTB/VCL/PIK3R5/CLDN1/ITK/CDH5/ACTN4/ARHGAP5/RAC2/GNAI1/MYL12A/ITGAM/MAPK14/ROCK1/PIK3CG/RHOA/CTNNB1/CXCR4/GNAI2/BCAR1/GNAI3/PIK3CA/ARHGAP35/EZR
KEGG_EPITHELIAL_CELL_SIGNALING_IN_HELICOBACTER_PYLORI_INFECTION	KEGG_EPITHELIAL_CELL_SIGNALING_IN_HELICOBACTER_PYLORI_INFECTION	65	0.525418	1.77883	0.00134643	0.00611352	0.0036773	7041	tags=57%, list=31%, signal=39%	ATP6V0D2/PTPRZ1/JAM3/CXCR1/CXCL1/ATP6V0A4/CXCL8/MAPK12/HBEGF/MET/EGFR/ATP6V1G2/JAM2/MAPK11/JUN/ATP6V1B2/LYN/ATP6V1D/CXCR2/TJP1/MAPK14/NFKB1/ATP6V1A/ATP6V0D1/ADAM17/CHUK/ATP6V1C1/IKBKG/ATP6V0E1/CCL5/ATP6V0A1/NOD1/ATP6V1H/ATP6V0B/RAC1/MAPK9/PAK1
KEGG_T_CELL_RECEPTOR_SIGNALING_PATHWAY	KEGG_T_CELL_RECEPTOR_SIGNALING_PATHWAY	100	0.464202	1.68613	0.00160228	0.00708378	0.00426092	7041	tags=53%, list=31%, signal=37%	CSF2/CD8B/AKT3/MAPK12/IL10/PIK3CD/CD4/ICOS/CD28/PRKCQ/MAPK11/JUN/PTPRC/FYN/LCP2/PIK3R5/PPP3CC/PPP3CA/NCK1/ITK/NFATC1/CDK4/MAPK14/NRAS/CD8A/NFKB1/RASGRP1/CD3G/PIK3CG/RHOA/SOS2/GRAP2/NFATC3/CTLA4/CD3E/MAPK1/PIK3CA/MAP2K1/VAV2/PPP3CB/CHUK/PIK3R1/MAP3K7/IKBKG/FOS/PAK2/MAPK3/BCL10/PDCD1/VAV1/AKT1/MAPK9/PAK1
KEGG_COLORECTAL_CANCER	KEGG_COLORECTAL_CANCER	60	0.518986	1.73094	0.00214216	0.00922778	0.00555055	7290	tags=58%, list=32%, signal=40%	TGFB3/MYC/TGFB2/AKT3/APC2/PIK3CD/TGFB1/TGFBR2/TCF7L1/TGFBR1/JUN/PIK3R5/AXIN2/LEF1/CCND1/RAC2/APC/PIK3CG/RHOA/BCL2/BIRC5/CTNNB1/MAPK1/PIK3CA/MAP2K1/MSH6/PIK3R1/FOS/MAPK3/TCF7/AKT1/RAC1/MAPK9/APPL1/ARAF
KEGG_PANCREATIC_CANCER	KEGG_PANCREATIC_CANCER	69	0.506563	1.73426	0.0023291	0.00978224	0.00588405	6025	tags=54%, list=27%, signal=39%	TGFB3/CDK6/TGFB2/AKT3/EGF/PLD1/PIK3CD/TGFB1/EGFR/TGFBR2/VEGFC/TGFBR1/STAT1/PIK3R5/RALB/E2F2/JAK1/STAT3/CDKN2A/CCND1/TGFA/RAC2/CDK4/RALA/NFKB1/PIK3CG/RB1/VEGFB/PGF/VEGFD/MAPK1/PIK3CA/MAP2K1/ARHGEF6/CHUK/PIK3R1/IKBKG
KEGG_APOPTOSIS	KEGG_APOPTOSIS	81	0.479341	1.68747	0.00285571	0.0114229	0.00687089	6845	tags=47%, list=30%, signal=33%	NGF/IL1RAP/IL1B/AKT3/CAPN2/ENDOD1/TNFRSF10D/PIK3CD/FAS/TNFRSF10A/BIRC2/TNFRSF10C/IRAK3/FADD/PIK3R5/PPP3CC/PPP3CA/CSF2RB/TNFSF10/IL1R1/NFKB1/PIK3CG/BIRC3/BCL2/PIK3CA/IRAK1/IL1A/TNFRSF10B/PPP3CB/PRKAR2A/CHUK/PRKACB/PIK3R1/IKBKG/PRKAR1A/PRKAR2B/TNFRSF1A/AKT1
KEGG_GAP_JUNCTION	KEGG_GAP_JUNCTION	78	0.481086	1.6786	0.00281119	0.0114229	0.00687089	6462	tags=55%, list=29%, signal=40%	TUBAL3/TUBB2B/TUBB6/ADCY7/PDGFC/TUBB2A/TUBA4A/PDGFRB/PDGFRA/EGF/TUBA1A/ADCY5/PRKG1/HTR2B/EGFR/GUCY1A1/ADCY9/ITPR3/PRKG2/ADCY3/GUCY1B1/GJA1/TUBA1C/LPAR1/TUBA1B/TUBB4A/GNAI1/ITPR2/TJP1/NRAS/PDGFB/SOS2/GNAI2/MAPK1/GNAI3/MAP2K1/PRKACB/PDGFA/GUCY1A2/MAP2K5/MAPK3/TUBB/GNA11
KEGG_VASCULAR_SMOOTH_MUSCLE_CONTRACTION	KEGG_VASCULAR_SMOOTH_MUSCLE_CONTRACTION	98	0.452489	1.64503	0.00325299	0.0127094	0.00764472	4274	tags=38%, list=19%, signal=31%	PLA2G4E/ADRA1B/MYH11/ACTG2/MYLK/CALML5/ADCY7/RAMP1/KCNMB1/EDNRA/CALD1/ACTA2/CACNA1C/MYL9/ADORA2B/IRAG1/PPP1R14A/KCNMA1/ADCY5/PRKG1/PPP1R12B/PLA2G5/GUCY1A1/CALCRL/PRKCQ/ADCY9/ADRA1D/ITPR3/ADCY3/CALML3/AGTR1/GUCY1B1/PTGIR/GNA12/CALM1/NPR1/ITPR2
KEGG_FC_GAMMA_R_MEDIATED_PHAGOCYTOSIS	KEGG_FC_GAMMA_R_MEDIATED_PHAGOCYTOSIS	92	0.462208	1.65553	0.0034947	0.0133434	0.0080261	7041	tags=51%, list=31%, signal=35%	PLA2G4E/PLA2G4D/SPHK1/FCGR2A/CFL2/FCGR3A/AMPH/AKT3/FCGR1A/PLD1/GSN/PIK3CD/HCK/MYO10/WASF1/DOCK2/PTPRC/LYN/DNM1/PIK3R5/WASF2/PIP5K1B/RAC2/ASAP1/LIMK1/ASAP2/PIK3CG/ARF6/PLA2G4A/ARPC2/FCGR2B/MAPK1/PIK3CA/ARPC5/MAP2K1/VAV2/ARPC5L/PIK3R1/CFL1/MAPK3/SYK/WAS/LIMK2/VAV1/AKT1/RAC1/PAK1
KEGG_PRION_DISEASES	KEGG_PRION_DISEASES	30	0.646927	1.84951	0.00366484	0.0136821	0.00822982	4025	tags=50%, list=18%, signal=41%	NCAM1/NCAM2/PRNP/C1QC/IL6/C1QB/IL1B/C1QA/EGR1/LAMC1/NOTCH1/FYN/C5/C7/HSPA5
KEGG_NICOTINATE_AND_NICOTINAMIDE_METABOLISM	KEGG_NICOTINATE_AND_NICOTINAMIDE_METABOLISM	21	0.676442	1.82834	0.00376999	0.0137686	0.00828189	2728	tags=38%, list=12%, signal=34%	ENPP1/AOX1/NAMPT/NT5E/NNMT/CD38/NT5M/PNP
KEGG_CHRONIC_MYELOID_LEUKEMIA	KEGG_CHRONIC_MYELOID_LEUKEMIA	72	0.477057	1.63192	0.00502386	0.0179576	0.0108016	6039	tags=43%, list=27%, signal=32%	SHC4/TGFB3/CDK6/MYC/TGFB2/AKT3/PIK3CD/TGFB1/TGFBR2/TGFBR1/PIK3R5/CDKN1A/SHC1/E2F2/CDKN2A/CCND1/ABL1/CDK4/NRAS/NFKB1/PIK3CG/SOS2/RB1/MAPK1/PIK3CA/CTBP2/MAP2K1/CHUK/PIK3R1/IKBKG/BCR
KEGG_TGF_BETA_SIGNALING_PATHWAY	KEGG_TGF_BETA_SIGNALING_PATHWAY	79	0.4594	1.60905	0.00553449	0.0193707	0.0116516	5914	tags=46%, list=26%, signal=34%	NOG/THBS4/BMPR1B/INHBA/TGFB3/THBS1/DCN/CHRD/MYC/LEFTY2/TGFB2/LTBP1/COMP/THBS2/TGFB1/CDKN2B/TGFBR2/ACVR1/TGFBR1/BMP8A/PPP2CB/BMP5/FST/BMP6/SMAD1/INHBB/BMPR2/ROCK1/RHOA/SMAD7/BMP4/MAPK1/THBS3/PITX2/ACVRL1/SMAD9
KEGG_ASTHMA	KEGG_ASTHMA	20	0.679332	1.81172	0.00613245	0.020605	0.012394	4936	tags=65%, list=22%, signal=51%	FCER1A/FCER1G/IL10/HLA-DQB1/HLA-DPB1/HLA-DPA1/MS4A2/HLA-DQA1/HLA-DRA/HLA-DRB1/CCL11/HLA-DRB5/HLA-DMB
KEGG_TYPE_I_DIABETES_MELLITUS	KEGG_TYPE_I_DIABETES_MELLITUS	37	0.586873	1.76825	0.00610426	0.020605	0.012394	5646	tags=62%, list=25%, signal=47%	PTPRN/IL1B/GZMB/CD86/CPE/FAS/HLA-DQB1/PRF1/CD28/CD80/HLA-G/HLA-DPB1/HLA-DPA1/HLA-DQA1/HLA-DRA/HLA-DRB1/HLA-B/HLA-F/HLA-DRB5/HLA-A/HLA-DMB/HLA-E/IL1A
KEGG_TIGHT_JUNCTION	KEGG_TIGHT_JUNCTION	112	0.40304	1.48815	0.0077946	0.0256763	0.0154444	5408	tags=41%, list=24%, signal=31%	PPP2R2C/CLDN10/MYH11/CLDN9/MYH7B/JAM3/AMOTL1/ACTN1/MAP3K20/MYL9/AKT3/CLDN6/CLDN8/CLDN3/CLDN14/RRAS/JAM2/PRKCQ/MRAS/MYH3/ACTN2/CLDN16/MYH10/ACTB/PPP2CB/MYH9/EPB41L2/CLDN1/CTTN/RRAS2/ACTN4/YBX3/MAGI3/GNAI1/SPTAN1/CDK4/MYL12A/TJP1/NRAS/RHOA/CTNNB1/GNAI2/VAPA/PRKCI/GNAI3/PPP2R2A
KEGG_ADIPOCYTOKINE_SIGNALING_PATHWAY	KEGG_ADIPOCYTOKINE_SIGNALING_PATHWAY	60	0.474708	1.58326	0.00806747	0.0260641	0.0156777	7036	tags=47%, list=31%, signal=32%	PCK1/IRS4/SLC2A4/PPARGC1A/AKT3/SOCS3/POMC/PRKCQ/LEPR/ADIPOQ/NPY/SLC2A1/STAT3/TNFRSF1B/PRKAA2/IRS1/ACSL3/NFKB1/ADIPOR1/PPARA/CHUK/JAK2/IKBKG/ACACB/ADIPOR2/TNFRSF1A/AKT1/MAPK9
KEGG_RENAL_CELL_CARCINOMA	KEGG_RENAL_CELL_CARCINOMA	67	0.472197	1.61489	0.00883008	0.0279897	0.0168359	7543	tags=58%, list=33%, signal=39%	TGFB3/HGF/TGFB2/HIF1A/AKT3/PIK3CD/MET/TGFB1/VEGFC/JUN/PIK3R5/SLC2A1/TGFA/EGLN1/NRAS/PDGFB/PIK3CG/SOS2/VEGFB/PGF/VEGFD/MAPK1/PIK3CA/MAP2K1/RAPGEF1/RAP1A/PIK3R1/FH/PAK2/MAPK3/EPAS1/GAB1/ETS1/AKT1/RAC1/PAK1/ARAF/PAK6/ELOC
KEGG_ADHERENS_JUNCTION	KEGG_ADHERENS_JUNCTION	70	0.46755	1.60962	0.00957041	0.0297746	0.0179095	6771	tags=56%, list=30%, signal=39%	SNAI2/SORBS1/ACTN1/SNAI1/MET/BAIAP2/EGFR/WASF1/TGFBR2/TCF7L1/TGFBR1/ACTN2/ACTB/FYN/FER/IQGAP1/VCL/IGF1R/WASF2/LEF1/ACTN4/RAC2/TJP1/FGFR1/RHOA/CTNNB1/PTPN1/PTPRJ/LMO7/MAPK1/PARD3/MAP3K7/SSX2IP/NECTIN1/MAPK3/WAS/CTNNA1/TCF7/ACTG1
KEGG_ACUTE_MYELOID_LEUKEMIA	KEGG_ACUTE_MYELOID_LEUKEMIA	55	0.497139	1.63493	0.0102473	0.0313009	0.0188276	6329	tags=47%, list=28%, signal=34%	CCNA1/RUNX1T1/MYC/AKT3/ZBTB16/SPI1/PIK3CD/TCF7L1/PIK3R5/LEF1/STAT3/CCND1/NRAS/JUP/NFKB1/PIK3CG/SOS2/MAPK1/PIK3CA/MAP2K1/PIM2/CHUK/PIK3R1/IKBKG/PML/MAPK3
KEGG_P53_SIGNALING_PATHWAY	KEGG_P53_SIGNALING_PATHWAY	68	0.453163	1.55097	0.0104781	0.0314343	0.0189079	6516	tags=49%, list=29%, signal=35%	ADGRB1/SERPINB5/SFN/THBS1/CDK6/CD82/PERP/TP53AIP1/RPRM/FAS/SERPINE1/SESN3/GADD45B/CDKN1A/ZMAT3/PMAIP1/RRM2/CDKN2A/CCND1/CDK4/TP73/CCNB1/CCNE2/RRM2B/IGF1/GADD45A/CCND3/TNFRSF10B/CCNB2/PTEN/STEAP3/GADD45G/TP53I3
KEGG_HEDGEHOG_SIGNALING_PATHWAY	KEGG_HEDGEHOG_SIGNALING_PATHWAY	49	0.50723	1.63143	0.0112558	0.0331751	0.0199549	3748	tags=45%, list=17%, signal=38%	GLI2/WNT16/WNT3A/RAB23/WNT7A/WNT11/WNT9A/GAS1/ZIC2/WNT5A/WNT6/CSNK1A1/GLI3/BMP8A/WNT8B/WNT10A/BMP5/WNT4/WNT2B/WNT2/BMP6/GLI1
KEGG_PROGESTERONE_MEDIATED_OOCYTE_MATURATION	KEGG_PROGESTERONE_MEDIATED_OOCYTE_MATURATION	76	0.451006	1.55802	0.0123222	0.0356919	0.0214688	7411	tags=54%, list=33%, signal=36%	CCNA1/ADCY7/CDC25B/AKT3/MAPK12/PDE3A/ADCY5/PIK3CD/ADCY9/MAPK11/ADCY3/PIK3R5/PKMYT1/IGF1R/GNAI1/RPS6KA2/CCNA2/MAPK14/PIK3CG/CCNB1/PLK1/GNAI2/MAPK1/GNAI3/PIK3CA/IGF1/MAP2K1/PRKACB/CCNB2/PIK3R1/HSP90AB1/HSP90AA1/MAPK3/MAD2L2/AKT1/CDC27/RPS6KA3/MAPK9/MAD2L1/ARAF/ANAPC1
KEGG_PPAR_SIGNALING_PATHWAY	KEGG_PPAR_SIGNALING_PATHWAY	59	-0.489185	-1.55694	0.0129598	0.0369026	0.022197	1042	tags=22%, list=5%, signal=21%	CYP8B1/ACSL5/ACOX1/PPARG/FABP6/APOA1/HMGCS2/UCP1/APOA2/APOC3/FABP3/FABP1/FABP7
KEGG_ERBB_SIGNALING_PATHWAY	KEGG_ERBB_SIGNALING_PATHWAY	81	0.436831	1.53781	0.0135568	0.0379591	0.0228325	4821	tags=30%, list=21%, signal=23%	EREG/SHC4/NRG1/AREG/CAMK2B/MYC/CAMK2A/AKT3/EGF/HBEGF/PIK3CD/EGFR/JUN/ABL2/PIK3R5/CDKN1A/NCK1/SHC1/TGFA/CAMK2D/ABL1/NRAS/PIK3CG/SOS2
KEGG_O_GLYCAN_BIOSYNTHESIS	KEGG_O_GLYCAN_BIOSYNTHESIS	24	0.621979	1.73277	0.0172874	0.0476112	0.0286383	3222	tags=46%, list=14%, signal=39%	GCNT3/GALNT5/GALNT6/GCNT1/ST6GALNAC1/GALNT16/GALNT18/GALNT10/GALNT15/GALNT2/B4GALT5
KEGG_PURINE_METABOLISM	KEGG_PURINE_METABOLISM	137	0.367712	1.39412	0.0182054	0.0493308	0.0296727	4788	tags=30%, list=21%, signal=24%	ENPP1/AK4/ADCY7/PDE4B/POLR3G/PDE1C/NT5E/XDH/PDE2A/PDE1A/NT5M/PDE3A/ADCY5/PAPSS2/IMPDH1/GUCY1A1/AK7/ADCY9/PNP/ADCY3/PKM/PDE6G/GUCY1B1/RRM1/AK1/PRPS1/POLR3D/RRM2/PDE4D/ENTPD1/ADK/NPR1/PDE1B/POLE3/GMPS/ENTPD2/POLE2/POLD2/ADA/AMPD3/POLR1E
KEGG_PATHOGENIC_ESCHERICHIA_COLI_INFECTION	KEGG_PATHOGENIC_ESCHERICHIA_COLI_INFECTION	53	0.484344	1.57946	0.0195212	0.0520567	0.0313123	5505	tags=53%, list=24%, signal=40%	TUBAL3/TUBB2B/TUBB6/CD14/TUBB2A/TUBA4A/TUBA1A/ITGB1/LY96/ACTB/FYN/CLDN1/CTTN/NCK1/TUBA1C/TUBA1B/TUBB4A/YWHAQ/ABL1/NCL/ROCK1/RHOA/YWHAZ/TLR5/CTNNB1/ARPC2/EZR/ARPC5
KEGG_ENDOMETRIAL_CANCER	KEGG_ENDOMETRIAL_CANCER	48	0.480072	1.54013	0.0227522	0.0597244	0.0359245	6845	tags=54%, list=30%, signal=38%	MYC/AKT3/EGF/APC2/PIK3CD/EGFR/TCF7L1/PIK3R5/AXIN2/FOXO3/LEF1/CCND1/NRAS/APC/PIK3CG/SOS2/CTNNB1/MAPK1/PIK3CA/MAP2K1/PIK3R1/PTEN/MAPK3/CTNNA1/TCF7/AKT1
KEGG_NUCLEOTIDE_EXCISION_REPAIR	KEGG_NUCLEOTIDE_EXCISION_REPAIR	42	0.491922	1.53296	0.0247727	0.0630577	0.0379295	9162	tags=76%, list=40%, signal=45%	MNAT1/POLE3/POLE2/RAD23B/POLD2/GTF2H1/PCNA/RFC3/RPA3/RFC2/RFC1/ERCC1/GTF2H3/RPA1/ERCC6/RAD23A/XPA/CUL4B/ERCC4/POLD3/DDB1/ERCC8/GTF2H2/POLD1/RPA2/CCNH/DDB2/POLD4/CDK7/POLE4/CETN2/CUL4A
KEGG_CELL_CYCLE	KEGG_CELL_CYCLE	122	0.379696	1.41942	0.0246977	0.0630577	0.0379295	7218	tags=43%, list=32%, signal=30%	CCNA1/SFN/TGFB3/CDK6/MYC/CDC25B/TGFB2/TGFB1/CDKN2B/CDKN2C/GADD45B/CDKN1A/PKMYT1/PRKDC/E2F2/PTTG1/CDKN2A/CCND1/ORC1/CDC20/YWHAQ/ABL1/STAG1/CDK4/YWHAG/CCNA2/MCM4/CCNB1/YWHAZ/RB1/PLK1/MCM2/YWHAH/CCNE2/SMC1B/PCNA/SMC1A/MCM6/GADD45A/CCND3/ORC5/CCNB2/GADD45G/RBL1/TFDP1/SMC3/CUL1/ORC3/MAD2L2/CDC27/MAD2L1/SKP1/CHEK1
KEGG_NON_SMALL_CELL_LUNG_CANCER	KEGG_NON_SMALL_CELL_LUNG_CANCER	51	0.463091	1.51245	0.0252092	0.0632111	0.0380217	6329	tags=45%, list=28%, signal=33%	CDK6/AKT3/EGF/PIK3CD/EGFR/RARB/PIK3R5/FOXO3/E2F2/CDKN2A/CCND1/TGFA/CDK4/NRAS/PIK3CG/SOS2/RB1/MAPK1/PIK3CA/MAP2K1/RASSF1/PIK3R1/MAPK3
KEGG_BLADDER_CANCER	KEGG_BLADDER_CANCER	42	0.487251	1.5184	0.026068	0.0644032	0.0387388	5734	tags=55%, list=25%, signal=41%	MMP9/THBS1/MYC/CXCL8/EGF/TYMP/MMP2/EGFR/VEGFC/CDKN1A/MMP1/E2F2/CDKN2A/CCND1/CDK4/NRAS/RB1/VEGFB/PGF/VEGFD/MAPK1/MAP2K1/RASSF1
KEGG_GLYCOSAMINOGLYCAN_BIOSYNTHESIS_CHONDROITIN_SULFATE	KEGG_GLYCOSAMINOGLYCAN_BIOSYNTHESIS_CHONDROITIN_SULFATE	21	0.594094	1.60576	0.0273353	0.0665554	0.0400333	4188	tags=57%, list=18%, signal=47%	CHST15/CHST11/CHSY3/DSE/CHST3/CHST13/CSGALNACT1/CSGALNACT2/CHST7/CHPF/CHSY1/CHPF2
KEGG_CYSTEINE_AND_METHIONINE_METABOLISM	KEGG_CYSTEINE_AND_METHIONINE_METABOLISM	32	-0.54287	-1.52488	0.0292119	0.0701085	0.0421705	1604	tags=22%, list=7%, signal=20%	LDHC/CBS/DNMT3B/MAT1A/LDHAL6A/BHMT/DNMT3L
KEGG_CARDIAC_MUSCLE_CONTRACTION	KEGG_CARDIAC_MUSCLE_CONTRACTION	60	0.42292	1.41054	0.0298877	0.0707201	0.0425384	2422	tags=22%, list=11%, signal=19%	ATP1A2/ACTC1/CACNG6/CACNA2D1/CACNA2D4/RYR2/CACNA1C/TPM2/TPM1/ATP1A1/CACNA2D3/ATP1B3/MYL3
KEGG_PRIMARY_IMMUNODEFICIENCY	KEGG_PRIMARY_IMMUNODEFICIENCY	32	0.513768	1.48622	0.0405698	0.0946629	0.0569401	4612	tags=34%, list=20%, signal=27%	AIRE/IL7R/CD8B/CD4/ICOS/PTPRC/TAP1/TAP2/RAG1/ADA/CD8A
