# Supplementary material for: Identification and validation of telomerase related lncRNAs signature to predict prognosis and tumor immunotherapy response in bladder cancer
Source: Sci Rep. 2023 Dec 9;13:21816. doi: 10.1038/s41598-023-49167-1 (PMC10710514; doi:10.1038/s41598-023-49167-1)
Supplement: Supplementary file 8 — Supplementary Table S7. [file 41598_2023_49167_MOESM8_ESM.xlsx]

## Sheet: Table S2
Table S7.The relationship between risk score and immune cell infiltration
immune	cor	pvalue
T cell CD8+_TIMER	0.329987	1.45e-11
Neutrophil_TIMER	0.314585	1.36e-10
Macrophage_TIMER	0.260989	1.28e-07
Myeloid dendritic cell_TIMER	0.352469	4.38e-13
B cell plasma_CIBERSORT	-0.120949	0.0157699
T cell CD8+_CIBERSORT	-0.195972	8.3e-05
T cell CD4+ memory resting_CIBERSORT	0.121669	0.0151534
T cell CD4+ memory activated_CIBERSORT	0.115606	0.0210648
T cell follicular helper_CIBERSORT	-0.23041	3.4e-06
T cell regulatory (Tregs)_CIBERSORT	-0.163718	0.00104529
Macrophage M0_CIBERSORT	0.146785	0.00333483
Macrophage M1_CIBERSORT	0.190172	0.000135155
Macrophage M2_CIBERSORT	0.246559	6.34e-07
Myeloid dendritic cell resting_CIBERSORT	0.100616	0.0448503
Myeloid dendritic cell activated_CIBERSORT	-0.129737	0.00956808
Neutrophil_CIBERSORT	0.215277	1.48e-05
T cell CD4+ memory resting_CIBERSORT-ABS	0.205234	3.7e-05
T cell CD4+ memory activated_CIBERSORT-ABS	0.117679	0.0188507
NK cell activated_CIBERSORT-ABS	0.145911	0.00352977
Macrophage M0_CIBERSORT-ABS	0.193959	9.85e-05
Macrophage M1_CIBERSORT-ABS	0.217235	1.23e-05
Macrophage M2_CIBERSORT-ABS	0.308912	3.01e-10
Myeloid dendritic cell resting_CIBERSORT-ABS	0.131541	0.0086037
Mast cell resting_CIBERSORT-ABS	0.148188	0.00304242
Neutrophil_CIBERSORT-ABS	0.23225	2.83e-06
B cell_QUANTISEQ	0.131529	0.00860982
Macrophage M1_QUANTISEQ	0.329807	1.49e-11
Macrophage M2_QUANTISEQ	0.178559	0.000343792
Monocyte_QUANTISEQ	0.156521	0.0017357
T cell regulatory (Tregs)_QUANTISEQ	0.188343	0.000157152
Myeloid dendritic cell_QUANTISEQ	-0.223023	7.06e-06
uncharacterized cell_QUANTISEQ	-0.168785	0.000722352
T cell_MCPCOUNTER	-0.112151	0.025258
cytotoxicity score_MCPCOUNTER	0.223093	7.01e-06
NK cell_MCPCOUNTER	0.134713	0.0071166
B cell_MCPCOUNTER	0.123705	0.0135254
Monocyte_MCPCOUNTER	0.325036	3.03e-11
Macrophage/Monocyte_MCPCOUNTER	0.325036	3.03e-11
Myeloid dendritic cell_MCPCOUNTER	0.21246	1.92e-05
Endothelial cell_MCPCOUNTER	0.121022	0.0157062
Cancer associated fibroblast_MCPCOUNTER	0.347356	9.95e-13
Myeloid dendritic cell activated_XCELL	0.217756	1.17e-05
T cell CD4+ naive_XCELL	-0.120029	0.016588
T cell CD4+ central memory_XCELL	-0.281545	1.1e-08
T cell CD8+ naive_XCELL	-0.17382	0.000495182
T cell CD8+_XCELL	-0.177588	0.000370754
Common lymphoid progenitor_XCELL	0.151325	0.00247097
Common myeloid progenitor_XCELL	0.1141	0.022812
Myeloid dendritic cell_XCELL	0.164777	0.000968493
Eosinophil_XCELL	-0.202713	4.63e-05
Cancer associated fibroblast_XCELL	0.220139	9.32e-06
Granulocyte-monocyte progenitor_XCELL	0.229592	3.69e-06
Macrophage_XCELL	0.230762	3.29e-06
Macrophage M1_XCELL	0.22369	6.61e-06
Macrophage M2_XCELL	0.138727	0.00556598
Mast cell_XCELL	0.182046	0.000261289
Monocyte_XCELL	0.254056	2.79e-07
T cell NK_XCELL	-0.107704	0.0316999
Plasmacytoid dendritic cell_XCELL	0.153135	0.00218754
B cell plasma_XCELL	-0.167401	0.000799904
T cell CD4+ Th2_XCELL	0.25494	2.53e-07
immune score_XCELL	0.160734	0.0012932
stroma score_XCELL	0.138002	0.00582147
microenvironment score_XCELL	0.177438	0.000375114
Cancer associated fibroblast_EPIC	0.31151	2.1e-10
T cell CD4+_EPIC	-0.164351	0.00099874
Macrophage_EPIC	0.235441	2.04e-06
NK cell_EPIC	0.155917	0.00180941
uncharacterized cell_EPIC	-0.206432	3.32e-05
